# Supplementary material for: Genome-wide expression analysis of novel heat-responsive microRNAs and their targets in contrasting wheat genotypes at reproductive stage under terminal heat stress
Source: Front Plant Sci. 2024 Apr 10;15:1328114. doi: 10.3389/fpls.2024.1328114 (PMC11039868; doi:10.3389/fpls.2024.1328114)
Supplement: Supplementary file 3 [file Table_1.xlsx]

## Sheet: Sheet1
Supplementary Table S1. Sample information of the 8 small RNA libraries, read statistics of the input files and sRNAs length distribution.
Library Name	Genotype	Treatment	Tissue	Timepoint	Read type	Reads Count	3ADT & length filter	length range filter (16-40)
PSTCPDA1	RAJ3765	Heat stress	Developing seed	5DAA	Total reads	21729502	21500861	17268776
					Distinct reads	3465731	2722250	2347361
PSTCPDA2	HUW510	Heat stress	Developing seed	5DAA	Total reads	18148300	17665279	13496392
					Distinct reads	3616257	2479736	2034161
PSTCPFL1	RAJ3765	Heat stress	Flag leaf	Flag leaf	Total reads	17815732	17033734	14695128
					Distinct reads	3285348	2144512	1858244
PSTCPFL2	HUW510	Heat stress	Flag leaf	Flag leaf	Total reads	16604247	15129623	13440563
					Distinct reads	3100970	2055664	1830757
PSUSDA1	RAJ3765	Control	Developing seed	5DAA	Total reads	14114958	13944459	12063927
					Distinct reads	3453677	2905767	2536538
PSUSDA2	HUW510	Control	Developing seed	5DAA	Total reads	18880691	16235814	13889722
					Distinct reads	4310744	3006672	2614016
PSUSFL1	RAJ3765	Control	Flag leaf	Flag leaf	Total reads	20675796	20251437	16698969
					Distinct reads	2220717	1734912	1337389
PSUSFL2	HUW510	Control	Flag leaf	Flag leaf	Total reads	15100582	14636494	10812147
					Distinct reads	2074398	1510204	1113537
sRNA Length Distribution
	PSTCPDA1		PSTCPDA2		PSTCPFL1		PSTCPFL2		PSUSDA1		PSUSDA2		PSUSFL1		PSUSFL2
Length (nt)	Total reads	Distinct reads	Total reads	Distinct reads	Total reads	Distinct reads	Total reads	Distinct reads	Total reads	Distinct reads	Total reads	Distinct reads	Total reads	Distinct reads	Total reads	Distinct reads
16	459215	33546	429411	43559	440298	24970	988205	31578	424186	45091	441507	40185	506121	19682	312678	14877
17	431911	36495	404724	46285	368223	28043	421555	34542	343962	41718	320964	39923	396443	22592	152499	16385
18	438102	40005	395167	49491	319488	30421	304517	36916	340475	42966	327488	41588	172337	24573	125683	17555
19	485923	47980	397803	57133	420855	36236	397500	43308	376528	49827	378266	48122	363437	28256	563788	21302
20	465183	57854	370526	62503	374741	45522	323060	54088	347883	59762	355922	57636	211912	33995	142443	25937
21	936992	106470	634412	96142	1170260	117297	1444708	145891	867293	120007	761363	118560	570559	70203	474985	65728
22	634670	97316	433949	89861	970930	86548	1069135	102297	463167	102850	483360	106262	469000	58208	322300	49107
23	1082408	170650	715294	159263	596008	106168	461918	118856	888326	221746	907257	213870	319118	66910	199606	58345
24	3421086	1099664	2829443	765003	1769388	809195	1775798	854025	4791163	1336578	4193217	1238325	804820	395124	675041	369110
25	810483	147117	511557	134352	558990	73765	371495	69922	624543	195501	709925	192744	369725	53408	214438	44996
26	648624	55494	396067	61225	519807	41231	356128	35205	334776	62577	446013	68908	323730	38369	207637	28728
27	614557	45478	371820	49087	547861	40023	342554	32147	280692	38344	410237	48275	310042	36869	182527	26521
28	529899	41590	304471	43282	495644	39686	328992	30477	230994	30464	376391	42025	297056	36674	176914	26431
29	517654	39390	291070	41252	996770	39756	1437475	29699	212562	26270	351207	39452	1199919	37909	491658	27286
30	472684	37584	265628	38498	916509	38433	656951	27040	188207	23579	326265	37135	452691	38130	290861	27712
31	598881	36594	365425	37137	715002	37370	367124	25214	231248	21783	401788	36542	464075	38756	311621	28532
32	684524	35179	504880	36595	557933	35802	274014	23481	203355	19742	370988	35365	582693	39698	446393	29770
33	945420	34232	941275	36000	447704	35241	299611	22967	209026	18142	443960	34242	2029506	41144	1470499	31725
34	668072	32114	1023163	33323	393299	32994	253452	20797	188752	16171	344107	31297	1401423	41239	909509	31736
35	557712	30444	563757	31096	557500	31465	715742	19825	154958	14888	381845	29349	1588223	40192	1349189	32113
36	545027	28475	408426	28651	589985	29885	450040	18191	133018	12874	480264	27336	2225272	39486	814262	30942
37	462893	26630	362438	27061	318901	27515	168309	15906	86638	11246	225769	25050	727866	36825	366175	28957
38	335586	24153	246163	24797	233073	25194	88230	13885	60097	9522	168283	22455	342192	34338	201874	27127
39	258857	22115	159374	22086	225374	23547	71498	12732	44779	8043	146441	20550	245376	32676	175238	26211
40	262413	20792	170149	20479	190585	21937	72552	11768	37299	6847	136895	18820	325433	32133	234329	26404
