# Supplementary material for: Genome-wide expression analysis of novel heat-responsive microRNAs and their targets in contrasting wheat genotypes at reproductive stage under terminal heat stress
Source: Front Plant Sci. 2024 Apr 10;15:1328114. doi: 10.3389/fpls.2024.1328114 (PMC11039868; doi:10.3389/fpls.2024.1328114)
Supplement: Supplementary file 4 [file Table_2.xlsx]

## Sheet: PSUS_FL1
Supplementary Table S2. Known miRNAs in the 8 small RNA libraries.
Known miRNAs in PSUSFL1
miRNA (Subject)	Subject Length	Query(Reads)	Query Length	Read Count	% Identity	Alignment length	Mismatches	Gaps	Q. start	Q. end	S. start	S. end	E Value	Description	Trimmed read	miRNA Family
tae-miR9672a-3p	21	AGGATACCACGACTGTCATTAAGCATCATCTTCACT	36	15394	100	21	0	0	7	27	1	21	1e-08	MIMAT0035790 Triticum aestivum miR9672a-3p	CCACGACTGTCATTAAGCATC	MIR9672
tae-miR9774	22	TATCTTGCTAGAACAAGATATTGGGTATTTCTGTCTTTAA	40	10634	100	22	0	0	14	35	1	22	3e-09	MIMAT0036985 Triticum aestivum miR9774	CAAGATATTGGGTATTTCTGTC	NA
tae-miR5048-5p	22	TATTTGCAGGTTTTAGGTCTAAGTGAAGGATAAA	34	4256	100	22	0	0	3	24	1	22	2e-09	MIMAT0035803 Triticum aestivum miR5048-5p	TTTGCAGGTTTTAGGTCTAAGT	NA
tae-miR9674a-5p	21	ATAGCATCATCCATCCTACCATTCAATGGTGGCTG	35	3048	100	21	0	0	4	24	1	21	1e-08	MIMAT0035793 Triticum aestivum miR9674a-5p	GCATCATCCATCCTACCATTC	MIR9674
tae-miR159b	21	TTTGGATTGAAGGGAGCTCTGTATTTT	27	2723	100	21	0	0	1	21	1	21	7e-09	MIMAT0005344 Triticum aestivum miR159b	TTTGGATTGAAGGGAGCTCTG	MIR159
tae-miR9653b	21	CCATGGCCAAGGTCTCTTGAGGCTTGCCCTTGAAGACTTT	40	2579	100	21	0	0	4	24	1	21	1e-08	MIMAT0036996 Triticum aestivum miR9653b	TGGCCAAGGTCTCTTGAGGCT	NA
tae-miR9669-5p	21	CCATACTGTGGGCACTTATTTGACAAGA	28	2251	100	21	0	0	4	24	1	21	8e-09	MIMAT0035783 Triticum aestivum miR9669-5p	TACTGTGGGCACTTATTTGAC	NA
tae-miR9653a-3p	21	TGAGGTTCGCGTGACCTTTGAGACTTTGGCCATGGCCATG	40	1215	100	21	0	0	17	37	1	21	1e-08	MIMAT0035760 Triticum aestivum miR9653a-3p	TTTGAGACTTTGGCCATGGCC	NA
tae-miR156	21	GAGATTGACAGAAGAGAGTGAGCACT	26	1204	100	20	0	0	6	25	1	20	3e-08	MIMAT0018208 Triticum aestivum miR156	TGACAGAAGAGAGTGAGCAC	MIR156
tae-miR1137b-5p	21	CCTCCGTTCCAAAATAGATGACCCAACTTTATACTAACCT	40	865	95.24	21	1	0	3	23	1	21	3e-06	MIMAT0035774 Triticum aestivum miR1137b-5p	TCCGTTCCAAAATAGATGACC	MIR1120
tae-miR9672b	21	TTCTAGGATACCACGACTGTCATTAAGCA	29	814	100	21	0	0	9	29	1	21	8e-09	MIMAT0036984 Triticum aestivum miR9672b	TACCACGACTGTCATTAAGCA	MIR9672
tae-miR9773	24	GAATCGAATGTGTTTGTTTTTATGTTATTTTGTGAAG	37	553	100	24	0	0	13	36	1	24	2e-10	MIMAT0036983 Triticum aestivum miR9773	TTTGTTTTTATGTTATTTTGTGAA	NA
tae-miR9776	21	TTGGACGAGGATGTGCAACTGC	22	418	100	21	0	0	1	21	1	21	5e-09	MIMAT0036988 Triticum aestivum miR9776	TTGGACGAGGATGTGCAACTG	MIR9776
tae-miR399	19	TAGCTCCATTCAGCGCTCTGCCAAAGGAGAGTTGCCCTG	39	324	94.74	19	1	0	19	37	1	19	4e-05	MIMAT0005349 Triticum aestivum miR399	TGCCAAAGGAGAGTTGCCC	MIR399
tae-miR1137a	20	AATAGATGACCCAACTTTGTACTAAACT	28	239	95	20	1	0	5	24	20	1	7e-06	MIMAT0005372 Triticum aestivum miR1137a	GATGACCCAACTTTGTACTA	MIR1120
tae-miR1847-5p	21	ACCTGCAGTTGGGCCAATGACA	22	144	100	21	0	0	1	21	1	21	5e-09	MIMAT0035786 Triticum aestivum miR1847-5p	ACCTGCAGTTGGGCCAATGAC	NA
tae-miR9772	21	TGAGATGAGATTACCCCATACA	22	140	100	21	0	0	1	21	1	21	5e-09	MIMAT0036982 Triticum aestivum miR9772	TGAGATGAGATTACCCCATAC	MIR9772
tae-miR398	21	CATGTGTTCTCAGGTCGCCCCCGC	24	129	100	21	0	0	3	23	1	21	6e-09	MIMAT0018225 Triticum aestivum miR398	TGTGTTCTCAGGTCGCCCCCG	MIR398
tae-miR5062-5p	23	TGAACCTTGGGGAAAAGCCGCATATC	26	128	91.3	23	2	0	1	23	1	23	3e-05	MIMAT0035781 Triticum aestivum miR5062-5p	TGAACCTTGGGGAAAAGCCGCAT	MIR5062
tae-miR160	21	TGCCTGGCTCCCTGTATGCCAC	22	115	100	21	0	0	1	21	1	21	5e-09	MIMAT0005345 Triticum aestivum miR160	TGCCTGGCTCCCTGTATGCCA	MIR160
tae-miR9652-5p	22	CCTGTTTGTCATTAAGTTTCTTA	23	114	100	22	0	0	1	22	1	22	1e-09	MIMAT0035758 Triticum aestivum miR9652-5p	CCTGTTTGTCATTAAGTTTCTT	NA
tae-miR1136	24	AATTACTTGTCGCAGAAATGGATGTATCTAGATGTATT	38	97	91.67	24	2	0	7	30	1	24	1e-05	MIMAT0005371 Triticum aestivum miR1136	TTGTCGCAGAAATGGATGTATCTA	MIR1122
tae-miR9675-3p	21	TTTATGATCACTCTCGTTTTGCCT	24	87	100	21	0	0	1	21	1	21	6e-09	MIMAT0035798 Triticum aestivum miR9675-3p	TTTATGATCACTCTCGTTTTG	NA
tae-miR5175-5p	21	GTTCCAAATTACTCGTCGTGGTTT	24	67	100	21	0	0	2	22	1	21	6e-09	MIMAT0035792 Triticum aestivum miR5175-5p	TTCCAAATTACTCGTCGTGGT	MIR5067
tae-miR397-5p	21	TCACCGGCGCTGCACACAATG	21	66	100	21	0	0	1	21	1	21	5e-09	MIMAT0035795 Triticum aestivum miR397-5p	TCACCGGCGCTGCACACAATG	MIR397
tae-miR1127b-3p	21	CATTTCTGCGACAAGTAATTCTGGACGGAGGG	32	55	95.24	21	1	0	11	31	1	21	2e-06	MIMAT0035769 Triticum aestivum miR1127b-3p	ACAAGTAATTCTGGACGGAGG	MIR1122
tae-miR1130b-3p	21	CGTACTCCCTCCGTCCCATAATATAAGAACT	31	50	100	21	0	0	8	28	21	1	9e-09	MIMAT0035796 Triticum aestivum miR1130b-3p	CCTCCGTCCCATAATATAAGA	MIR818
tae-miR164	21	TGGAGAAGCAGGGCACGTGCA	21	44	100	21	0	0	1	21	1	21	5e-09	MIMAT0005346 Triticum aestivum miR164	TGGAGAAGCAGGGCACGTGCA	MIR164
tae-miR319	21	CTTGGACTGAAGGGTGCTCCCTT	23	42	95.24	21	1	0	2	22	1	21	1e-06	MIMAT0018211 Triticum aestivum miR319	TTGGACTGAAGGGTGCTCCCT	MIR159
tae-miR9679-5p	21	CAGAACCAGAATGAGTAGCTC	21	42	100	21	0	0	1	21	1	21	5e-09	MIMAT0035808 Triticum aestivum miR9679-5p	CAGAACCAGAATGAGTAGCTC	NA
tae-miR1120c-5p	21	ATAATATAAGAACGTTTTTGACACTAATG	29	37	100	21	0	0	2	22	1	21	8e-09	MIMAT0035799 Triticum aestivum miR1120c-5p	TAATATAAGAACGTTTTTGAC	MIR1120
tae-miR9777	20	CGCTTCGCTGAGCAGATTGCAGCAAACATATCTGAGCACA	40	29	100	20	0	0	21	40	1	20	4e-08	MIMAT0036990 Triticum aestivum miR9777	AGCAAACATATCTGAGCACA	NA
tae-miR1122b-3p	21	TGTACTCCCTCCGTTCCTAAATATAAGTCTTT	32	28	95.24	21	1	0	10	30	21	1	2e-06	MIMAT0035757 Triticum aestivum miR1122b-3p	TCCGTTCCTAAATATAAGTCT	NA
tae-miR531	21	GCTCGCCGGAGCAGCATGCACAAGGACTTG	30	28	95	20	1	0	1	20	2	21	8e-06	MIMAT0036981 Triticum aestivum miR531	GCTCGCCGGAGCAGCATGCA	NA
tae-miR9658-3p	21	TTCTCATCGTTCTGGGTGAATAGGCC	26	28	100	21	0	0	6	26	1	21	7e-09	MIMAT0035766 Triticum aestivum miR9658-3p	ATCGTTCTGGGTGAATAGGCC	NA
tae-miR9663-5p	21	AAGCGTAGTCGAACGAATCTGTT	23	26	100	21	0	0	1	21	1	21	6e-09	MIMAT0035773 Triticum aestivum miR9663-5p	AAGCGTAGTCGAACGAATCTG	NA
tae-miR9674b-5p	21	ATAGCATCATCCATCCTACCCTTCAATGGCGGCTG	35	26	100	21	0	0	1	21	1	21	1e-08	MIMAT0035801 Triticum aestivum miR9674b-5p	ATAGCATCATCCATCCTACCC	MIR9674
tae-miR171a	21	TGATTGAGCCGCGCCAATATCT	22	25	95.24	21	1	0	1	21	1	21	1e-06	MIMAT0005348 Triticum aestivum miR171a	TGATTGAGCCGCGCCAATATC	MIR171_1
tae-miR1130a	23	AAAAACGTCTTACATTATGAGACGGAGGGAGTAGAACAG	39	24	95.65	23	1	0	6	28	23	1	2e-07	MIMAT0005365 Triticum aestivum miR1130a	CGTCTTACATTATGAGACGGAGG	MIR818
tae-miR9662a-3p	21	TTGAACATCCCAGAGCCACCGTA	23	24	100	21	0	0	1	21	1	21	6e-09	MIMAT0035772 Triticum aestivum miR9662a-3p	TTGAACATCCCAGAGCCACCG	MIR9662
tae-miR9656-3p	21	TGCTTCGAGACTCTGAACAGCG	22	18	100	20	0	0	3	22	1	20	2e-08	MIMAT0035763 Triticum aestivum miR9656-3p	CTTCGAGACTCTGAACAGCG	NA
tae-miR5200	21	TGTAGATACTCCCTAAGGCTTT	22	15	100	21	0	0	1	21	1	21	5e-09	MIMAT0037000 Triticum aestivum miR5200	TGTAGATACTCCCTAAGGCTT	MIR5200
tae-miR9670-3p	21	AGGTGGAATACTTGAAGAAGA	21	14	100	21	0	0	1	21	1	21	5e-09	MIMAT0035785 Triticum aestivum miR9670-3p	AGGTGGAATACTTGAAGAAGA	NA
tae-miR1121	22	ACTAATATAAGAGCGTTTAGAACACTACT	29	13	95.45	22	1	0	8	29	22	1	5e-07	MIMAT0005356 Triticum aestivum miR1121	TAAGAGCGTTTAGAACACTACT	MIR1120
tae-miR1139	22	GGAGAGTAACATGGACTAGTAACAT	25	12	90.91	22	2	0	3	24	1	22	0.0001	MIMAT0005374 Triticum aestivum miR1139	AGAGTAACATGGACTAGTAACA	MIR1139
tae-miR1120b-3p	21	ACTACCTCTGTCCCATAATATAAGAATA	28	10	95.24	21	1	0	6	26	21	1	2e-06	MIMAT0035794 Triticum aestivum miR1120b-3p	CTCTGTCCCATAATATAAGAA	MIR1120
tae-miR396-5p	21	AACTGTGAACTCGCGGGGATGGGGAT	26	10	100	21	0	0	1	21	1	21	7e-09	MIMAT0035771 Triticum aestivum miR396-5p	AACTGTGAACTCGCGGGGATG	NA
tae-miR5085	21	ATCGGACATTTTCTGTGGCCTCCC	24	9	94.44	18	1	0	4	21	3	20	9e-05	MIMAT0020567 Triticum aestivum miR5085	GGACATTTTCTGTGGCCT	NA
tae-miR1128	21	CAAGTATTTTCGGATGGAGGGAGTAGTACAGAACTTTAG	39	8	95.24	21	1	0	8	28	21	1	3e-06	MIMAT0005363 Triticum aestivum miR1128	TTTCGGATGGAGGGAGTAGTA	MIR1122
tae-miR7757-5p	22	ATAAAACCTTCAGCTATCCATCC	23	8	100	22	0	0	1	22	1	22	1e-09	MIMAT0035800 Triticum aestivum miR7757-5p	ATAAAACCTTCAGCTATCCATC	MIR7757
tae-miR9673-5p	20	TAAGAAGCAAAGAGCACATGTT	22	8	95	20	1	0	1	20	1	20	5e-06	MIMAT0035791 Triticum aestivum miR9673-5p	TAAGAAGCAAAGAGCACATG	NA
tae-miR1118	23	ATACTCCCTCCATTCCACAATGTAGTGCAT	30	7	95.65	23	1	0	5	27	23	1	1e-07	MIMAT0005353 Triticum aestivum miR1118	TCCCTCCATTCCACAATGTAGTG	NA
tae-miR395a	21	TGAAGTGTTTGGGGGAACTC	20	7	100	20	0	0	1	20	2	21	2e-08	MIMAT0018222 Triticum aestivum miR395a	TGAAGTGTTTGGGGGAACTC	MIR395
tae-miR5084	24	GTTAGGATCCTCTGCAGTACTGTA	24	7	100	23	0	0	2	24	24	2	4e-10	MIMAT0020566 Triticum aestivum miR5084	TTAGGATCCTCTGCAGTACTGTA	MIR5084
tae-miR9775	22	TGTGCGCAATAAGATTTTGCTA	22	7	100	22	0	0	1	22	1	22	1e-09	MIMAT0036986 Triticum aestivum miR9775	TGTGCGCAATAAGATTTTGCTA	NA
tae-miR408	21	TGCACTGCCTCTTCCCTGGCTCC	23	6	100	20	0	0	1	20	2	21	2e-08	MIMAT0005350 Triticum aestivum miR408	TGCACTGCCTCTTCCCTGGC	MIR408
tae-miR9660-5p	20	TTGCGAGCAACGGATGAATCAGCC	24	6	100	20	0	0	1	20	1	20	2e-08	MIMAT0035768 Triticum aestivum miR9660-5p	TTGCGAGCAACGGATGAATC	NA
tae-miR9676-5p	22	TGGATGTCATCGTGGCCGTACA	22	6	100	22	0	0	1	22	1	22	1e-09	MIMAT0035802 Triticum aestivum miR9676-5p	TGGATGTCATCGTGGCCGTACA	NA
tae-miR167c-5p	22	TGAAGCTGCCAGCATAATCTGC	22	5	95.45	22	1	0	1	22	1	22	3e-07	MIMAT0035789 Triticum aestivum miR167c-5p	TGAAGCTGCCAGCATAATCTGC	MIR167_1
tae-miR5049-3p	21	GTACTCCCTCCGATCCGTATTAATTGA	27	5	95.24	21	1	0	1	21	21	1	2e-06	MIMAT0035809 Triticum aestivum miR5049-3p	GTACTCCCTCCGATCCGTATT	MIR5067
tae-miR5384-3p	21	GTGGTGAGCGCGCCGTCGTCGAATGGT	27	5	95.24	21	1	0	5	25	1	21	2e-06	MIMAT0035797 Triticum aestivum miR5384-3p	TGAGCGCGCCGTCGTCGAATG	NA
tae-miR9666b-3p	22	CGGTTGGGCTGTATGATGGCGAC	23	5	100	22	0	0	1	22	1	22	1e-09	MIMAT0035813 Triticum aestivum miR9666b-3p	CGGTTGGGCTGTATGATGGCGA	MIR9666
tae-miR9783	21	AATAATCACCGGTGCTTAAGAAATC	25	5	95.24	21	1	0	2	22	1	21	2e-06	MIMAT0036999 Triticum aestivum miR9783	ATAATCACCGGTGCTTAAGAA	MIR9783
tae-miR530	21	TGCAGTGGCATATGCAACTCT	21	4	100	21	0	0	1	21	1	21	5e-09	MIMAT0036987 Triticum aestivum miR530	TGCAGTGGCATATGCAACTCT	MIR530
tae-miR9657a-3p	21	CCAACGCCGTGTGCTTCCTCGTCGAAC	27	4	100	18	0	0	10	27	1	18	4e-07	MIMAT0035765 Triticum aestivum miR9657a-3p	TGTGCTTCCTCGTCGAAC	MIR9657
tae-miR9657b-3p	21	CGTGCTTCCTCGTCGAACGGT	21	4	100	21	0	0	1	21	1	21	5e-09	MIMAT0035811 Triticum aestivum miR9657b-3p	CGTGCTTCCTCGTCGAACGGT	MIR9657
tae-miR9661-5p	21	TGAAGTAGAGCAGAGACCTCA	21	4	95.24	21	1	0	1	21	1	21	1e-06	MIMAT0035770 Triticum aestivum miR9661-5p	TGAAGTAGAGCAGAGACCTCA	NA
tae-miR9782	24	GTATTAGGTTGGTCAAATTGACGA	24	4	100	24	0	0	1	24	1	24	1e-10	MIMAT0036997 Triticum aestivum miR9782	GTATTAGGTTGGTCAAATTGACGA	NA
tae-miR1117	24	TAGTACCGGTTGGTGGCTCGAACC	24	3	91.67	24	2	0	1	24	1	24	6e-06	MIMAT0005352 Triticum aestivum miR1117	TAGTACCGGTTGGTGGCTCGAACC	NA
tae-miR1125	24	GACCAACGAGACCGACTGCGGCGG	24	3	95.65	23	1	0	2	24	2	24	1e-07	MIMAT0005360 Triticum aestivum miR1125	ACCAACGAGACCGACTGCGGCGG	NA
tae-miR1135	24	CTGCGACAAGATATTCCGAACGGA	24	3	91.67	24	2	0	1	24	1	24	6e-06	MIMAT0005370 Triticum aestivum miR1135	CTGCGACAAGATATTCCGAACGGA	MIR1122
tae-miR9662b-3p	21	TGAACATCCCAGAGCCACCGGAC	23	3	100	21	0	0	1	21	1	21	6e-09	MIMAT0035780 Triticum aestivum miR9662b-3p	TGAACATCCCAGAGCCACCGG	MIR9662
tae-miR9666a-3p	22	CGGTAGGGCTGTATGATGGCGA	22	3	100	22	0	0	1	22	1	22	1e-09	MIMAT0035778 Triticum aestivum miR9666a-3p	CGGTAGGGCTGTATGATGGCGA	MIR9666
tae-miR9677a	22	TGGCCGTTGGTAGAGTAGGAGA	22	3	100	22	0	0	1	22	1	22	1e-09	MIMAT0035804 Triticum aestivum miR9677a	TGGCCGTTGGTAGAGTAGGAGA	MIR9677
tae-miR1122a	20	TTTGTCTAGATACGGATGCATCTTAT	26	2	94.74	19	1	0	5	23	20	2	3e-05	MIMAT0005357 Triticum aestivum miR1122a	TCTAGATACGGATGCATCT	MIR1122
tae-miR1123	23	CTATGAAACCAGGTCTCACGGATT	24	2	95.45	22	1	0	1	22	22	1	4e-07	MIMAT0005358 Triticum aestivum miR1123	CTATGAAACCAGGTCTCACGGA	NA
tae-miR1131	22	ATTAGTACCGGTTCGTGGCGAACC	24	2	95.45	22	1	0	3	24	1	22	4e-07	MIMAT0005366 Triticum aestivum miR1131	TAGTACCGGTTCGTGGCGAACC	NA
tae-miR1134	24	AACAACAACAACTAGAAGAACGCC	24	2	94.44	18	1	0	3	20	1	18	9e-05	MIMAT0005369 Triticum aestivum miR1134	CAACAACAACTAGAAGAA	NA
tae-miR5050	21	TTGAACGACCTCACCATGTCG	21	2	100	21	0	0	1	21	1	21	5e-09	MIMAT0036989 Triticum aestivum miR5050	TTGAACGACCTCACCATGTCG	MIR5050
tae-miR9652-3p	20	AAAAGGTACTTAGAAGCTTAATGAGAACATGTG	33	2	100	20	0	0	14	33	1	20	4e-08	MIMAT0035759 Triticum aestivum miR9652-3p	AAGCTTAATGAGAACATGTG	NA
tae-miR9666b-5p	21	GCCATCATACGTCCAACCGTG	21	2	100	21	0	0	1	21	1	21	5e-09	MIMAT0035812 Triticum aestivum miR9666b-5p	GCCATCATACGTCCAACCGTG	MIR9666
tae-miR9668-5p	21	CGTCCGGAAATACTTGTCATTGAA	24	2	95	20	1	0	3	22	21	2	6e-06	MIMAT0035782 Triticum aestivum miR9668-5p	TCCGGAAATACTTGTCATTG	NA
tae-miR9779	20	ACAACCTGTGAGAAGCTTATGCAACGTCTGAGGAT	35	2	100	20	0	0	16	35	1	20	4e-08	MIMAT0036993 Triticum aestivum miR9779	CTTATGCAACGTCTGAGGAT	NA
tae-miR1120a	24	AACATTCTTATATTATAGACGGAG	24	1	95.83	24	0	1	2	24	1	24	6e-06	MIMAT0005355 Triticum aestivum miR1120a	ACATTCTTATATTATAGACGGAG	MIR1120
tae-miR1122c-3p	21	CTCCGTCCCATAATCTTAGATTTG	24	1	95	20	1	0	1	20	20	1	6e-06	MIMAT0035788 Triticum aestivum miR1122c-3p	CTCCGTCCCATAATCTTAGA	MIR1120
tae-miR1127a	19	CGAGTAATTCTGAACGGAAGGAGT	24	1	94.74	19	1	0	4	22	19	1	2e-05	MIMAT0005362 Triticum aestivum miR1127a	GTAATTCTGAACGGAAGGA	MIR1122
tae-miR1133	22	TTTCGGACGGAGAGAATATATGAT	24	1	90.91	22	2	0	1	22	22	1	9e-05	MIMAT0005368 Triticum aestivum miR1133	TTTCGGACGGAGAGAATATATG	MIR1122
tae-miR1138	23	TTTTTTAAGGATGTCACATTTAAG	24	1	95.45	22	1	0	3	24	23	2	4e-07	MIMAT0005373 Triticum aestivum miR1138	TTTTAAGGATGTCACATTTAAG	NA
tae-miR167b	21	TGAAGCTGAAAGCATGATCTGA	22	1	95	20	1	0	1	20	1	20	5e-06	MIMAT0018214 Triticum aestivum miR167b	TGAAGCTGAAAGCATGATCT	MIR167_1
tae-miR171b	21	TTGAGCCGTGCCAATATCACG	21	1	100	21	0	0	1	21	1	21	5e-09	MIMAT0018227 Triticum aestivum miR171b	TTGAGCCGTGCCAATATCACG	MIR171_1
tae-miR6197-5p	21	CCCCCTCTGTAAACTAATGTAGGACG	26	1	95.24	21	1	0	6	26	1	21	2e-06	MIMAT0035806 Triticum aestivum miR6197-5p	TCTGTAAACTAATGTAGGACG	NA
tae-miR9654a-3p	22	TTCTGAAAGGTTTGAACCGAAT	22	1	90.91	22	2	0	1	22	1	22	8e-05	MIMAT0035761 Triticum aestivum miR9654a-3p	TTCTGAAAGGTTTGAACCGAAT	MIR9654
tae-miR9654b-3p	22	TTCCGAAAGGCTTGAAGCGAAT	22	1	100	22	0	0	1	22	1	22	1e-09	MIMAT0035764 Triticum aestivum miR9654b-3p	TTCCGAAAGGCTTGAAGCGAAT	MIR9654
tae-miR9659-3p	22	TCCAATGGTTGTTCACGGCATC	22	1	100	22	0	0	1	22	1	22	1e-09	MIMAT0035767 Triticum aestivum miR9659-3p	TCCAATGGTTGTTCACGGCATC	NA
tae-miR9664-3p	21	GCAGTCCTCGATGTCGTAGTT	21	1	100	19	0	0	1	19	3	21	8e-08	MIMAT0035775 Triticum aestivum miR9664-3p	GCAGTCCTCGATGTCGTAG	NA
tae-miR9665-3p	23	GATATGATTTGAGTTTACACTGCT	24	1	100	20	0	0	5	24	23	4	2e-08	MIMAT0035776 Triticum aestivum miR9665-3p	TGATTTGAGTTTACACTGCT	NA
tae-miR9671-5p	22	CCCGGACAGTTAGGTAAAGTCACA	24	1	90.48	21	2	0	2	22	21	1	0.0004	MIMAT0035787 Triticum aestivum miR9671-5p	CCGGACAGTTAGGTAAAGTCA	NA
tae-miR9781	21	TTTTGTCACATATAATACATG	21	1	100	20	0	0	1	20	1	20	2e-08	MIMAT0036995 Triticum aestivum miR9781	TTTTGTCACATATAATACAT	NA

## Sheet: PSTCP_FL1
Known miRNAs in PSTCPFL1
miRNA (Subject)	Subject Length	Query(Reads)	Trimmed read	Query Length	Read Count	% Identity	Alignment length	Mismatches	Gaps	Q. start	Q. end	S. start	S. end	E Value	Description	miRNA Family
tae-miR9672a-3p	21	ATACCACGACTGTCATTAAGCATCA	CCACGACTGTCATTAAGCATC	25	39619	100	21	0	0	4	24	1	21	7e-09	MIMAT0035790 Triticum aestivum miR9672a-3p	MIR9672
tae-miR9774	22	TGCTAGAACAAGATATTGGGTATTTCTGTCTTTATTTTGA	CAAGATATTGGGTATTTCTGTC	40	6723	100	22	0	0	9	30	1	22	3e-09	MIMAT0036985 Triticum aestivum miR9774	NA
tae-miR9669-5p	21	TACTGTGGGCACTTATTTGACAAAA	TACTGTGGGCACTTATTTGAC	25	5840	100	21	0	0	1	21	1	21	7e-09	MIMAT0035783 Triticum aestivum miR9669-5p	NA
tae-miR9674a-5p	21	ATAGCATCATCCATCCTACCATTCAACGGCGGCTG	GCATCATCCATCCTACCATTC	35	5800	100	21	0	0	4	24	1	21	1e-08	MIMAT0035793 Triticum aestivum miR9674a-5p	MIR9674
tae-miR5048-5p	22	TTTGCAGGTTTTAGGTCTAAGTGAAGG	TTTGCAGGTTTTAGGTCTAAGT	27	4686	100	22	0	0	1	22	1	22	2e-09	MIMAT0035803 Triticum aestivum miR5048-5p	NA
tae-miR159b	21	TGACCGCTGTTTGGATTGAAGGGAGCTCTGCATCT	TTTGGATTGAAGGGAGCTCTG	35	4496	100	21	0	0	10	30	1	21	1e-08	MIMAT0005344 Triticum aestivum miR159b	MIR159
tae-miR156	21	TTGACAGAAGAGAGTGAGCACTTT	TGACAGAAGAGAGTGAGCAC	24	2064	100	20	0	0	2	21	1	20	2e-08	MIMAT0018208 Triticum aestivum miR156	MIR156
tae-miR9776	21	TTGGACGAGGATGTGCAACTGC	TTGGACGAGGATGTGCAACTG	22	1145	100	21	0	0	1	21	1	21	5e-09	MIMAT0036988 Triticum aestivum miR9776	MIR9776
tae-miR9773	24	TTTGTTTTTATGTTATTTTGTGAAGGAATGAAAACA	TTTGTTTTTATGTTATTTTGTGAA	36	1003	100	24	0	0	1	24	1	24	2e-10	MIMAT0036983 Triticum aestivum miR9773	NA
tae-miR5200	21	TGTAGATACTCCCTAAGGCTTTA	TGTAGATACTCCCTAAGGCTT	23	992	100	21	0	0	1	21	1	21	6e-09	MIMAT0037000 Triticum aestivum miR5200	MIR5200
tae-miR9662a-3p	21	TTGAACATCCCAGAGCCACCGTT	TTGAACATCCCAGAGCCACCG	23	961	100	21	0	0	1	21	1	21	6e-09	MIMAT0035772 Triticum aestivum miR9662a-3p	MIR9662
tae-miR9653b	21	GCCATGGCCAAGGTCTCTTGAGGCTTGCCCT	TGGCCAAGGTCTCTTGAGGCT	31	487	100	21	0	0	5	25	1	21	9e-09	MIMAT0036996 Triticum aestivum miR9653b	NA
tae-miR397-5p	21	TCACCGGCGCTGCACACAATGTT	TCACCGGCGCTGCACACAATG	23	415	100	21	0	0	1	21	1	21	6e-09	MIMAT0035795 Triticum aestivum miR397-5p	MIR397
tae-miR9675-3p	21	TTTATGATCACTCTCGTTTTGATT	TTTATGATCACTCTCGTTTTG	24	340	100	21	0	0	1	21	1	21	6e-09	MIMAT0035798 Triticum aestivum miR9675-3p	NA
tae-miR1137a	20	AATAGATGACCCAACTTTGTACTAAAAACCAA	GATGACCCAACTTTGTACTA	32	328	95	20	1	0	5	24	20	1	9e-06	MIMAT0005372 Triticum aestivum miR1137a	MIR1120
tae-miR531	21	GCTCGCCGGAGCAGCGTGCACAAGGACTTG	GCTCGCCGGAGCAGCGTGCA	30	298	100	20	0	0	1	20	2	21	3e-08	MIMAT0036981 Triticum aestivum miR531	NA
tae-miR1847-5p	21	ACCTGCAGTTGGGCCAATGACATG	ACCTGCAGTTGGGCCAATGAC	24	285	100	21	0	0	1	21	1	21	6e-09	MIMAT0035786 Triticum aestivum miR1847-5p	NA
tae-miR9772	21	TGAGATGAGATTACCCCATACCCTGTAGCGGCAG	TGAGATGAGATTACCCCATAC	34	260	100	21	0	0	1	21	1	21	1e-08	MIMAT0036982 Triticum aestivum miR9772	MIR9772
tae-miR9652-5p	22	CCTGTTTGTCATTAAGTTTCTT	CCTGTTTGTCATTAAGTTTCTT	22	253	100	22	0	0	1	22	1	22	1e-09	MIMAT0035758 Triticum aestivum miR9652-5p	NA
tae-miR9672b	21	GATACCACGACTGTCATTAAGCA	TACCACGACTGTCATTAAGCA	23	226	100	21	0	0	3	23	1	21	6e-09	MIMAT0036984 Triticum aestivum miR9672b	MIR9672
tae-miR9653a-3p	21	CGTGAGGTTCGCGTGACCTTTGAGACTTTGGCCATGGCCA	TTTGAGACTTTGGCCATGGCC	40	211	100	21	0	0	19	39	1	21	1e-08	MIMAT0035760 Triticum aestivum miR9653a-3p	NA
tae-miR5062-5p	23	TGAACCTTGGGGAAAAGCCGCATT	TGAACCTTGGGGAAAAGCCGCAT	24	199	91.3	23	2	0	1	23	1	23	2e-05	MIMAT0035781 Triticum aestivum miR5062-5p	MIR5062
tae-miR398	21	ATGTGTTCTCAGGTCGCCCCCGCT	TGTGTTCTCAGGTCGCCCCCG	24	195	100	21	0	0	2	22	1	21	6e-09	MIMAT0018225 Triticum aestivum miR398	MIR398
tae-miR160	21	TGCCTGGCTCCCTGAATGCCATT	TGCCTGGCTCCCTGAATGCCA	23	151	95.24	21	1	0	1	21	1	21	1e-06	MIMAT0005345 Triticum aestivum miR160	MIR160
tae-miR5175-5p	21	TTCCAATTTACTCGTCGTGGTTTT	TTCCAATTTACTCGTCGTGGT	24	140	95.24	21	1	0	1	21	1	21	2e-06	MIMAT0035792 Triticum aestivum miR5175-5p	MIR5067
tae-miR399	19	TCTGCCAAAGGAGAGTTGCCCTG	TGCCAAAGGAGAGTTGCCC	23	134	94.74	19	1	0	3	21	1	19	2e-05	MIMAT0005349 Triticum aestivum miR399	MIR399
tae-miR9679-5p	21	CAGAACCAGAATGAGTAGCTC	CAGAACCAGAATGAGTAGCTC	21	118	100	21	0	0	1	21	1	21	5e-09	MIMAT0035808 Triticum aestivum miR9679-5p	NA
tae-miR1130b-3p	21	TTAATAGCTACTCCCTCCGTCCCATAATATAAGA	CCTCCGTCCCATAATATAAGA	34	94	100	21	0	0	14	34	21	1	1e-08	MIMAT0035796 Triticum aestivum miR1130b-3p	MIR818
tae-miR1127b-3p	21	GACAAGTATTTCCGGACGGAGGGAAAAAAAAT	ACAAGTATTTCCGGACGGAGG	32	84	95.24	21	1	0	2	22	1	21	2e-06	MIMAT0035769 Triticum aestivum miR1127b-3p	MIR1122
tae-miR1122b-3p	21	CTCCGTTCCTAAATATAAGTCTTTGTAGAGA	TCCGTTCCTAAATATAAGTCT	31	80	95.24	21	1	0	2	22	21	1	2e-06	MIMAT0035757 Triticum aestivum miR1122b-3p	NA
tae-miR319	21	CTTGGACTGAAGGGTGCTCCCTT	TTGGACTGAAGGGTGCTCCCT	23	62	95.24	21	1	0	2	22	1	21	1e-06	MIMAT0018211 Triticum aestivum miR319	MIR159
tae-miR164	21	TGGAGAAGCAGGGCACGTGCA	TGGAGAAGCAGGGCACGTGCA	21	48	100	21	0	0	1	21	1	21	5e-09	MIMAT0005346 Triticum aestivum miR164	MIR164
tae-miR171a	21	TGATTGAGCCGTGCCAATATCT	TGATTGAGCCGTGCCAATATC	22	43	100	21	0	0	1	21	1	21	5e-09	MIMAT0005348 Triticum aestivum miR171a	MIR171_1
tae-miR9674b-5p	21	ATAGCATCATCCATCCTACCCTTC	ATAGCATCATCCATCCTACCC	24	43	100	21	0	0	1	21	1	21	6e-09	MIMAT0035801 Triticum aestivum miR9674b-5p	MIR9674
tae-miR9658-3p	21	TCTCATCGTTCTGGGTGAATAGGCC	ATCGTTCTGGGTGAATAGGCC	25	39	100	21	0	0	5	25	1	21	7e-09	MIMAT0035766 Triticum aestivum miR9658-3p	NA
tae-miR1139	22	GGAGAGTAACATGGACTAGTAACATC	AGAGTAACATGGACTAGTAACA	26	36	90.91	22	2	0	3	24	1	22	0.0001	MIMAT0005374 Triticum aestivum miR1139	MIR1139
tae-miR9777	20	CGCTTCGCTGAGCAGATTGCAGCAAACATATCTGAGCACA	AGCAAACATATCTGAGCACA	40	36	100	20	0	0	21	40	1	20	4e-08	MIMAT0036990 Triticum aestivum miR9777	NA
tae-miR7757-5p	22	TATAAAACCTTCAGCTATCCATC	ATAAAACCTTCAGCTATCCATC	23	34	100	22	0	0	2	23	1	22	1e-09	MIMAT0035800 Triticum aestivum miR7757-5p	MIR7757
tae-miR9662b-3p	21	TGAACATCCCAGAGCCACCGGAAT	TGAACATCCCAGAGCCACCGG	24	33	100	21	0	0	1	21	1	21	6e-09	MIMAT0035780 Triticum aestivum miR9662b-3p	MIR9662
tae-miR1120a	24	CCCTCCGTCTCATAATATAAGAAT	CTCCGTCTCATAATATAAGAAT	24	29	100	22	0	0	3	24	24	3	2e-09	MIMAT0005355 Triticum aestivum miR1120a	MIR1120
tae-miR9663-5p	21	AAGCGTAGTCGAACGAATCTGC	AAGCGTAGTCGAACGAATCTG	22	27	100	21	0	0	1	21	1	21	5e-09	MIMAT0035773 Triticum aestivum miR9663-5p	NA
tae-miR5084	24	GTTAGGATCCTCTGCAGTACTGTAA	TTAGGATCCTCTGCAGTACTGTA	25	17	100	23	0	0	2	24	24	2	4e-10	MIMAT0020566 Triticum aestivum miR5084	MIR5084
tae-miR5085	21	CATCGGACATTTTCTGTGGCCTCCT	GGACATTTTCTGTGGCCT	25	17	94.44	18	1	0	5	22	3	20	0.0001	MIMAT0020567 Triticum aestivum miR5085	NA
tae-miR1121	22	ACTAATATAAGAGCGTTTAGAACACTACTT	TAAGAGCGTTTAGAACACTACT	30	16	95.45	22	1	0	8	29	22	1	5e-07	MIMAT0005356 Triticum aestivum miR1121	MIR1120
tae-miR9656-3p	21	CTTCGAGACTCTGAACAGCGGA	CTTCGAGACTCTGAACAGCGG	22	16	100	21	0	0	1	21	1	21	5e-09	MIMAT0035763 Triticum aestivum miR9656-3p	NA
tae-miR1122a	20	ATTTGTCTAAATACGGATGTATCT	TCTAAATACGGATGTATCT	24	15	94.74	19	1	0	6	24	20	2	2e-05	MIMAT0005357 Triticum aestivum miR1122a	MIR1122
tae-miR9775	22	TGTGCGCAATAAGATTTTG	TGTGCGCAATAAGATTTTG	19	12	100	19	0	0	1	19	1	19	7e-08	MIMAT0036986 Triticum aestivum miR9775	NA
tae-miR1120c-5p	21	ATAATATAAGAACGTTTTTGACAC	TAATATAAGAACGTTTTTGAC	24	10	100	21	0	0	2	22	1	21	6e-09	MIMAT0035799 Triticum aestivum miR1120c-5p	MIR1120
tae-miR1137b-5p	21	TTAGGTCATCTATTTTGAAACGGA	GGTCATCTATTTTGAAACGGA	24	10	90.48	21	2	0	4	24	21	1	0.0004	MIMAT0035774 Triticum aestivum miR1137b-5p	MIR1120
tae-miR169	22	GGTAGCCAAGGATGACTTGCCT	GGTAGCCAAGGATGACTTGCC	22	9	90.48	21	2	0	1	21	22	2	0.0003	MIMAT0018219 Triticum aestivum miR169	MIR169_1
tae-miR395a	21	TGAAGTGTTTGGGGGAACTC	TGAAGTGTTTGGGGGAACTC	20	9	100	20	0	0	1	20	2	21	2e-08	MIMAT0018222 Triticum aestivum miR395a	MIR395
tae-miR9664-3p	21	TTGCAGTCCTCGATGTCGTAGA	TTGCAGTCCTCGATGTCGTAG	22	9	100	21	0	0	1	21	1	21	5e-09	MIMAT0035775 Triticum aestivum miR9664-3p	NA
tae-miR9677a	22	TGGCCGTTGGTAGAGTAGGAGA	TGGCCGTTGGTAGAGTAGGAGA	22	9	100	22	0	0	1	22	1	22	1e-09	MIMAT0035804 Triticum aestivum miR9677a	MIR9677
tae-miR1138	23	AGCTTAGATGTGACATCCTTAAAAAAAT	GCTTAGATGTGACATCCTTAAAA	28	8	100	23	0	0	2	24	1	23	5e-10	MIMAT0005373 Triticum aestivum miR1138	NA
tae-miR9673-5p	20	TAAGAAGCAAAGAGCACATGTT	TAAGAAGCAAAGAGCACATG	22	8	95	20	1	0	1	20	1	20	5e-06	MIMAT0035791 Triticum aestivum miR9673-5p	NA
tae-miR1135	24	CTGCGACAAGTAATTCCGAACGGA	CTGCGACAAGTAATTCCGAACGGA	24	7	100	24	0	0	1	24	1	24	1e-10	MIMAT0005370 Triticum aestivum miR1135	MIR1122
tae-miR9660-5p	20	TTGCGAGCAACGGATGAATCAGCC	TTGCGAGCAACGGATGAATC	24	6	100	20	0	0	1	20	1	20	2e-08	MIMAT0035768 Triticum aestivum miR9660-5p	NA
tae-miR9661-5p	21	TGAAGTAGAGCAGAGACCTCATT	TGAAGTAGAGCAGAGACCTCA	23	6	95.24	21	1	0	1	21	1	21	1e-06	MIMAT0035770 Triticum aestivum miR9661-5p	NA
tae-miR9783	21	AATAATCACCGGTGCTTAAGAAAC	ATAATCACCGGTGCTTAAGAA	24	6	95.24	21	1	0	2	22	1	21	2e-06	MIMAT0036999 Triticum aestivum miR9783	MIR9783
tae-miR5049-3p	21	AATATGGATCGGAGGGAGTACTGT	AATATGGATCGGAGGGAGTAC	24	5	100	21	0	0	1	21	1	21	6e-09	MIMAT0035809 Triticum aestivum miR5049-3p	MIR5067
tae-miR530	21	TGCAGTGGCATATGCAACTCT	TGCAGTGGCATATGCAACTCT	21	5	100	21	0	0	1	21	1	21	5e-09	MIMAT0036987 Triticum aestivum miR530	MIR530
tae-miR6197-5p	21	TCTGTAAACAAATGTAGGACG	TCTGTAAACAAATGTAGGACG	21	5	100	21	0	0	1	21	1	21	5e-09	MIMAT0035806 Triticum aestivum miR6197-5p	NA
tae-miR9779	20	TCAATACTATGAGAAGCTTATGCAACTTCTGAGGATG	CTTATGCAACTTCTGAGGAT	37	5	95	20	1	0	17	36	1	20	1e-05	MIMAT0036993 Triticum aestivum miR9779	NA
tae-miR9657a-3p	21	TGTGCTTCCTCGTCGAACGGT	TGTGCTTCCTCGTCGAACGGT	21	4	100	21	0	0	1	21	1	21	5e-09	MIMAT0035765 Triticum aestivum miR9657a-3p	MIR9657
tae-miR9659-3p	22	TCCAATGGTTGTTCACGGCATC	TCCAATGGTTGTTCACGGCATC	22	4	100	22	0	0	1	22	1	22	1e-09	MIMAT0035767 Triticum aestivum miR9659-3p	NA
tae-miR9666b-3p	22	CGGTTGGGCTGTATGATGGCGAC	CGGTTGGGCTGTATGATGGCGA	23	4	100	22	0	0	1	22	1	22	1e-09	MIMAT0035813 Triticum aestivum miR9666b-3p	MIR9666
tae-miR9671-5p	22	GCCCGGACAGTTAGGTAAAGTCACAAA	CCGGACAGTTAGGTAAAGTCA	27	4	90.48	21	2	0	3	23	21	1	0.0004	MIMAT0035787 Triticum aestivum miR9671-5p	NA
tae-miR1125	24	AACCAACGAGATCGACTGCGGCGG	AACCAACGAGATCGACTGCGGCGG	24	3	91.67	24	2	0	1	24	1	24	6e-06	MIMAT0005360 Triticum aestivum miR1125	NA
tae-miR1127a	19	CGAGTAATTCTGAACGGAAGGAGT	GTAATTCTGAACGGAAGGA	24	3	94.74	19	1	0	4	22	19	1	2e-05	MIMAT0005362 Triticum aestivum miR1127a	MIR1122
tae-miR1131	22	TTAGTATCGGTTCGTGGCTAACCT	TAGTATCGGTTCGTGGCTAACC	24	3	95.45	22	1	0	2	23	1	22	4e-07	MIMAT0005366 Triticum aestivum miR1131	NA
tae-miR1136	24	TTGTCGGAGGAATGGATGTATCTA	TTGTCGGAGGAATGGATGTATCTA	24	3	91.67	24	2	0	1	24	1	24	6e-06	MIMAT0005371 Triticum aestivum miR1136	MIR1122
tae-miR167c-5p	22	TGAAGATGCCAGCATGATCTGC	TGAAGATGCCAGCATGATCTGC	22	3	95.45	22	1	0	1	22	1	22	3e-07	MIMAT0035789 Triticum aestivum miR167c-5p	MIR167_1
tae-miR171b	21	TTGAGCCGTGCCAATATCACG	TTGAGCCGTGCCAATATCACG	21	3	100	21	0	0	1	21	1	21	5e-09	MIMAT0018227 Triticum aestivum miR171b	MIR171_1
tae-miR9652-3p	20	AGCTTAATGAGAACATGTGACT	AGCTTAATGAGAACATGTG	22	3	100	19	0	0	1	19	2	20	8e-08	MIMAT0035759 Triticum aestivum miR9652-3p	NA
tae-miR9654a-3p	22	ATTCTGAAAGGCTTGAAGCAAAT	TTCTGAAAGGCTTGAAGC	23	3	100	18	0	0	2	19	1	18	4e-07	MIMAT0035761 Triticum aestivum miR9654a-3p	MIR9654
tae-miR9654b-3p	22	TTCCGAAAGACTTGAAGCGAAT	TTCCGAAAGACTTGAAGCGAAT	22	3	95.45	22	1	0	1	22	1	22	3e-07	MIMAT0035764 Triticum aestivum miR9654b-3p	MIR9654
tae-miR9657b-3p	21	GCGCCGCGTGCTTCCTCGTCGAACG	CGTGCTTCCTCGTCGAACG	25	3	100	19	0	0	7	25	1	19	1e-07	MIMAT0035811 Triticum aestivum miR9657b-3p	MIR9657
tae-miR9666a-3p	22	CGGTAGGGCTGTATGATGGCGATAC	CGGTAGGGCTGTATGATGGCGA	25	3	100	22	0	0	1	22	1	22	2e-09	MIMAT0035778 Triticum aestivum miR9666a-3p	MIR9666
tae-miR10520	20	ATTTGGATGAGAACTTGGCATACT	TTGGATGAGAACTTGGCAT	24	2	94.74	19	1	0	3	21	2	20	2e-05	MIMAT0041989 Triticum aestivum miR10520	NA
tae-miR1117	24	TAGTACCGGTCCGTGACACGAACC	TAGTACCGGTCCGTGACACGAACC	24	2	91.67	24	2	0	1	24	1	24	6e-06	MIMAT0005352 Triticum aestivum miR1117	NA
tae-miR1120b-3p	21	CCCTCTGTCCCATAATATAAGAAC	CTCTGTCCCATAATATAAGAA	24	2	95.24	21	1	0	3	23	21	1	2e-06	MIMAT0035794 Triticum aestivum miR1120b-3p	MIR1120
tae-miR1128	21	ATTTTCGGACGGAGGGAGTAGTACT	TTTCGGACGGAGGGAGTAGTA	25	2	100	21	0	0	3	23	21	1	7e-09	MIMAT0005363 Triticum aestivum miR1128	MIR1122
tae-miR1134	24	CAACAACAAGAACAAGAAAGCCT	CAACAACAAGAACAAGAA	23	2	94.44	18	1	0	1	18	4	21	9e-05	MIMAT0005369 Triticum aestivum miR1134	NA
tae-miR167b	21	TGAAGCTGACAGCATGATCTGC	TGAAGCTGACAGCATGATCT	22	2	100	20	0	0	1	20	1	20	2e-08	MIMAT0018214 Triticum aestivum miR167b	MIR167_1
tae-miR396-5p	21	AACTGTGAACTCGCGGGGATGG	AACTGTGAACTCGCGGGGATG	22	2	100	21	0	0	1	21	1	21	5e-09	MIMAT0035771 Triticum aestivum miR396-5p	NA
tae-miR5050	21	TTGAACGACCTCACCATGTCG	TTGAACGACCTCACCATGTCG	21	2	100	21	0	0	1	21	1	21	5e-09	MIMAT0036989 Triticum aestivum miR5050	MIR5050
tae-miR6201	22	TGACCCTGAGGCACTCATACCG	TGACCCTGAGGCACTCATACCG	22	2	100	22	0	0	1	22	1	22	1e-09	MIMAT0036992 Triticum aestivum miR6201	MIR6201
tae-miR9666b-5p	21	GCCATCATACGTCCAACCGTG	GCCATCATACGTCCAACCGTG	21	2	100	21	0	0	1	21	1	21	5e-09	MIMAT0035812 Triticum aestivum miR9666b-5p	MIR9666
tae-miR9668-5p	21	ATTCCAATGACAAGTATTCTCGGAT	CCAATGACAAGTATTCTCGGA	25	2	95.24	21	1	0	4	24	1	21	2e-06	MIMAT0035782 Triticum aestivum miR9668-5p	NA
tae-miR9670-3p	21	AGGTGGAATACTTGAAGAAGA	AGGTGGAATACTTGAAGAAGA	21	2	100	21	0	0	1	21	1	21	5e-09	MIMAT0035785 Triticum aestivum miR9670-3p	NA
tae-miR9676-5p	22	TGGATGTCATCGTGGCCGTACA	TGGATGTCATCGTGGCCGTACA	22	2	100	22	0	0	1	22	1	22	1e-09	MIMAT0035802 Triticum aestivum miR9676-5p	NA
tae-miR9778	21	TGCATCATCTCGAACTCGTC	TGCATCATCTCGAACTCGTC	20	2	100	20	0	0	1	20	1	20	2e-08	MIMAT0036991 Triticum aestivum miR9778	NA
tae-miR1118	23	ACACTACATTATGGAATGGAGGGACC	CACTACATTATGGAATGGAGGGA	26	1	100	23	0	0	2	24	1	23	4e-10	MIMAT0005353 Triticum aestivum miR1118	NA
tae-miR1122c-3p	21	TCCGTCCCATACTATTAGAGC	TCCGTCCCATACTATTAGA	21	1	94.74	19	1	0	1	19	19	1	2e-05	MIMAT0035788 Triticum aestivum miR1122c-3p	MIR1120
tae-miR1123	23	ATCTACGAGACCAGGTCTCACGGA	TCTACGAGACCAGGTCTCACGGA	24	1	95.65	23	1	0	2	24	23	1	1e-07	MIMAT0005358 Triticum aestivum miR1123	NA
tae-miR1130a	23	ACGTCTTACATTATGAAACGGAGA	CGTCTTACATTATGAAACGGAG	24	1	90.91	22	2	0	2	23	23	2	9e-05	MIMAT0005365 Triticum aestivum miR1130a	MIR818
tae-miR1133	22	TTTCGCACGGAGGGAGTATATGAT	TTTCGCACGGAGGGAGTATATG	24	1	95.45	22	1	0	1	22	22	1	4e-07	MIMAT0005368 Triticum aestivum miR1133	MIR1122
tae-miR408	21	CTGCACTGCCTCTTCCCTGGC	CTGCACTGCCTCTTCCCTGGC	21	1	100	21	0	0	1	21	1	21	5e-09	MIMAT0005350 Triticum aestivum miR408	MIR408
tae-miR5086	21	TTTTGGCACGCCTTTCACCAATGT	CACGCCTTTCACCAATGT	24	1	94.44	18	1	0	7	24	18	1	9e-05	MIMAT0020558 Triticum aestivum miR5086	NA
tae-miR5384-3p	21	TGAGCGCGCCGTCGTCGAATG	TGAGCGCGCCGTCGTCGAATG	21	1	95.24	21	1	0	1	21	1	21	1e-06	MIMAT0035797 Triticum aestivum miR5384-3p	NA
tae-miR9655-3p	21	AAGGGAAGGAAGTAGCCAAC	AAGGGAAGGAAGTAGCCAAC	20	1	100	20	0	0	1	20	2	21	2e-08	MIMAT0035762 Triticum aestivum miR9655-3p	NA
tae-miR9782	24	GTATTAGATTGGTCAAATTGACGA	GTATTAGATTGGTCAAATTGACGA	24	1	95.83	24	1	0	1	24	1	24	2e-08	MIMAT0036997 Triticum aestivum miR9782	NA

## Sheet: PSUSDA_1
Known miRNAs in PSUSDA1
miRNA (Subject)	Subject Length	Query(Reads)	Query Length	Read Count	% Identity	Alignment length	Mismatches	Gaps	Q. start	Q. end	S. start	S. end	E Value	Description	Trimmed read	miRNA Family
tae-miR9669-5p	21	TACTGTGGGCACTTATTTGACAAAT	25	7516	100	21	0	0	1	21	1	21	7e-09	MIMAT0035783 Triticum aestivum miR9669-5p	TACTGTGGGCACTTATTTGAC	NA
tae-miR9672a-3p	21	ACACCACGACTGTCATTAAGCATC	24	5396	100	21	0	0	4	24	1	21	6e-09	MIMAT0035790 Triticum aestivum miR9672a-3p	CCACGACTGTCATTAAGCATC	MIR9672
tae-miR9674a-5p	21	ATAGCATCATCCATCCTACCATT	23	4112	100	20	0	0	4	23	1	20	2e-08	MIMAT0035793 Triticum aestivum miR9674a-5p	GCATCATCCATCCTACCATT	MIR9674
tae-miR9653a-3p	21	TGAGGTTCGCGTGACCTTTGAGACTTTGGCCATGGCCATG	40	3287	100	21	0	0	17	37	1	21	1e-08	MIMAT0035760 Triticum aestivum miR9653a-3p	TTTGAGACTTTGGCCATGGCC	NA
tae-miR319	21	CTTGGACTGAAGGGTGCTCCCTTT	24	1844	95.24	21	1	0	2	22	1	21	2e-06	MIMAT0018211 Triticum aestivum miR319	TTGGACTGAAGGGTGCTCCCT	MIR159
tae-miR9659-3p	22	TCCAATGGTTGTTCACGGCATCTT	24	1762	100	22	0	0	1	22	1	22	2e-09	MIMAT0035767 Triticum aestivum miR9659-3p	TCCAATGGTTGTTCACGGCATC	NA
tae-miR5048-5p	22	TTTGCAGGTTTTAGGTCTAAGTGAAGGATATC	32	1226	100	22	0	0	1	22	1	22	2e-09	MIMAT0035803 Triticum aestivum miR5048-5p	TTTGCAGGTTTTAGGTCTAAGT	NA
tae-miR9662b-3p	21	TGAACATCCCAGAGCCACCGGCGTGC	26	1146	100	21	0	0	1	21	1	21	7e-09	MIMAT0035780 Triticum aestivum miR9662b-3p	TGAACATCCCAGAGCCACCGG	MIR9662
tae-miR9655-3p	21	CAAGGGAAGGAAGTAGCCAACTTTT	25	701	100	21	0	0	1	21	1	21	7e-09	MIMAT0035762 Triticum aestivum miR9655-3p	CAAGGGAAGGAAGTAGCCAAC	NA
tae-miR9653b	21	CCGTGGCCAAGGTCTCTTGAGGCTTGGCCTTGAAGACTT	39	651	100	21	0	0	4	24	1	21	1e-08	MIMAT0036996 Triticum aestivum miR9653b	TGGCCAAGGTCTCTTGAGGCT	NA
tae-miR9663-5p	21	TAAAGCGTAGTCGAACGAATCTGC	24	566	100	21	0	0	3	23	1	21	6e-09	MIMAT0035773 Triticum aestivum miR9663-5p	AAGCGTAGTCGAACGAATCTG	NA
tae-miR156	21	ATTGACAGAAGAGAGTGAGCACA	23	533	100	21	0	0	3	23	1	21	6e-09	MIMAT0018208 Triticum aestivum miR156	TGACAGAAGAGAGTGAGCACA	MIR156
tae-miR9658-3p	21	TCTCATCGTTCTGGGTGAATAGGCC	25	530	100	21	0	0	5	25	1	21	7e-09	MIMAT0035766 Triticum aestivum miR9658-3p	ATCGTTCTGGGTGAATAGGCC	NA
tae-miR1137a	20	CAAAGTTAGTACAAAGTTGGGTCATCTATTTT	32	528	95	20	1	0	7	26	1	20	9e-06	MIMAT0005372 Triticum aestivum miR1137a	TAGTACAAAGTTGGGTCATC	MIR1120
tae-miR5175-5p	21	ATTCCAAATTACTCGTCGTGGTTTT	25	438	100	21	0	0	2	22	1	21	7e-09	MIMAT0035792 Triticum aestivum miR5175-5p	TTCCAAATTACTCGTCGTGGT	MIR5067
tae-miR9776	21	TTGGACGAGGATGTGCAACTGC	22	411	100	21	0	0	1	21	1	21	5e-09	MIMAT0036988 Triticum aestivum miR9776	TTGGACGAGGATGTGCAACTG	MIR9776
tae-miR1135	24	ATTTCTGCGACAAGTAATTCCGAACGGAGGAAGTAA	36	332	100	24	0	0	5	28	1	24	2e-10	MIMAT0005370 Triticum aestivum miR1135	CTGCGACAAGTAATTCCGAACGGA	MIR1122
tae-miR5062-5p	23	TGAACCTTGGGGAAAAGCCGCATA	24	264	91.3	23	2	0	1	23	1	23	2e-05	MIMAT0035781 Triticum aestivum miR5062-5p	TGAACCTTGGGGAAAAGCCGCAT	MIR5062
tae-miR1127b-3p	21	TTGATGACAAGTATTTCCGGACGGAGGGAGT	31	217	95.24	21	1	0	7	27	1	21	2e-06	MIMAT0035769 Triticum aestivum miR1127b-3p	ACAAGTATTTCCGGACGGAGG	MIR1122
tae-miR1122a	20	ACTTGTCTTGGATTTGTCTAGATACGGATGTATCTA	36	183	100	20	0	0	17	36	20	1	4e-08	MIMAT0005357 Triticum aestivum miR1122a	TCTAGATACGGATGTATCTA	MIR1122
tae-miR9773	24	AATCGAATGTGTTTGTTTTTATGTTATTTTGTGAAGG	37	182	100	24	0	0	12	35	1	24	2e-10	MIMAT0036983 Triticum aestivum miR9773	TTTGTTTTTATGTTATTTTGTGAA	NA
tae-miR397-5p	21	TCACCGGCGCTGCACACAATGA	22	131	100	21	0	0	1	21	1	21	5e-09	MIMAT0035795 Triticum aestivum miR397-5p	TCACCGGCGCTGCACACAATG	MIR397
tae-miR1120c-5p	21	CCCTTCGTCCCATAATATAAGAACGTTTTTGACACT	36	126	100	21	0	0	13	33	1	21	1e-08	MIMAT0035799 Triticum aestivum miR1120c-5p	TAATATAAGAACGTTTTTGAC	MIR1120
tae-miR9772	21	TGAGATGAGATTACCCCATACTT	23	118	100	21	0	0	1	21	1	21	6e-09	MIMAT0036982 Triticum aestivum miR9772	TGAGATGAGATTACCCCATAC	MIR9772
tae-miR164	21	TGGAGAAGCAGGGCACGTGCA	21	114	100	21	0	0	1	21	1	21	5e-09	MIMAT0005346 Triticum aestivum miR164	TGGAGAAGCAGGGCACGTGCA	MIR164
tae-miR9666a-3p	22	CGGTAGGGCTGTATGATGGCGATAC	25	91	100	22	0	0	1	22	1	22	2e-09	MIMAT0035778 Triticum aestivum miR9666a-3p	CGGTAGGGCTGTATGATGGCGA	MIR9666
tae-miR9666b-3p	22	CGGTTGGGCTGTATGATGGCGAC	23	91	100	22	0	0	1	22	1	22	1e-09	MIMAT0035813 Triticum aestivum miR9666b-3p	CGGTTGGGCTGTATGATGGCGA	MIR9666
tae-miR9654b-3p	22	CTATTCCGAAAGACTTGAAGCGAATTT	27	67	95.45	22	1	0	4	25	1	22	4e-07	MIMAT0035764 Triticum aestivum miR9654b-3p	TTCCGAAAGACTTGAAGCGAAT	MIR9654
tae-miR9660-5p	20	TTGCGAGCAACGGATGAATCAGCC	24	64	100	20	0	0	1	20	1	20	2e-08	MIMAT0035768 Triticum aestivum miR9660-5p	TTGCGAGCAACGGATGAATC	NA
tae-miR9675-3p	21	TTTATGATCACTCTCGTTTTGCCA	24	63	100	21	0	0	1	21	1	21	6e-09	MIMAT0035798 Triticum aestivum miR9675-3p	TTTATGATCACTCTCGTTTTG	NA
tae-miR9677a	22	TGGCCGTTGGTAGAGTAGGAGA	22	54	100	22	0	0	1	22	1	22	1e-09	MIMAT0035804 Triticum aestivum miR9677a	TGGCCGTTGGTAGAGTAGGAGA	MIR9677
tae-miR408	21	TGCACTGCCTCTTCCCTGGCTCC	23	51	100	20	0	0	1	20	2	21	2e-08	MIMAT0005350 Triticum aestivum miR408	TGCACTGCCTCTTCCCTGGC	MIR408
tae-miR9777	20	TCGCTGAGCAGATTGCAGCAAACATATCTGAGCACA	36	49	100	20	0	0	17	36	1	20	4e-08	MIMAT0036990 Triticum aestivum miR9777	AGCAAACATATCTGAGCACA	NA
tae-miR1847-5p	21	ACCTGCAGTTGGGCCAATGACC	22	46	100	21	0	0	1	21	1	21	5e-09	MIMAT0035786 Triticum aestivum miR1847-5p	ACCTGCAGTTGGGCCAATGAC	NA
tae-miR9656-3p	21	CTTCGAGACTCTGAACAGCGGA	22	38	100	21	0	0	1	21	1	21	5e-09	MIMAT0035763 Triticum aestivum miR9656-3p	CTTCGAGACTCTGAACAGCGG	NA
tae-miR1122b-3p	21	ATTACTCCCTCCGTTTCTAAATATAAGTCTTTTTAGAT	38	32	90.48	21	2	0	10	30	21	1	0.0007	MIMAT0035757 Triticum aestivum miR1122b-3p	TCCGTTTCTAAATATAAGTCT	NA
tae-miR1130b-3p	21	TACTCCCTCCGTCCCATAATATAAGATG	28	31	100	21	0	0	6	26	21	1	8e-09	MIMAT0035796 Triticum aestivum miR1130b-3p	CCTCCGTCCCATAATATAAGA	MIR818
tae-miR399	19	TGCCAAAGGAGAATTGCCCTG	21	31	100	19	0	0	1	19	1	19	8e-08	MIMAT0005349 Triticum aestivum miR399	TGCCAAAGGAGAATTGCCC	MIR399
tae-miR160	21	TGCCTGGCTCCCTGTATGCCA	21	30	100	21	0	0	1	21	1	21	5e-09	MIMAT0005345 Triticum aestivum miR160	TGCCTGGCTCCCTGTATGCCA	MIR160
tae-miR1121	22	TATAAGAGCGTTTAGATCACTACTTTAGTGATCT	34	26	100	22	0	0	3	24	22	1	2e-09	MIMAT0005356 Triticum aestivum miR1121	TAAGAGCGTTTAGATCACTACT	MIR1120
tae-miR171a	21	TGATTGAGCCGCGCCAATATC	21	26	95.24	21	1	0	1	21	1	21	1e-06	MIMAT0005348 Triticum aestivum miR171a	TGATTGAGCCGCGCCAATATC	MIR171_1
tae-miR1137b-5p	21	TACTCCCTCCGTTCCAGAATAGATGACC	28	25	100	21	0	0	8	28	1	21	8e-09	MIMAT0035774 Triticum aestivum miR1137b-5p	TCCGTTCCAGAATAGATGACC	MIR1120
tae-miR531	21	GCTCGCCGGAGCAGCATGCACAAGGACTTG	30	23	95	20	1	0	1	20	2	21	8e-06	MIMAT0036981 Triticum aestivum miR531	GCTCGCCGGAGCAGCATGCA	NA
tae-miR1136	24	AAATACTTGTCGGAGGAATGGATGTATCTAGAC	33	22	91.67	24	2	0	7	30	1	24	9e-06	MIMAT0005371 Triticum aestivum miR1136	TTGTCGGAGGAATGGATGTATCTA	MIR1122
tae-miR9662a-3p	21	TTGAACATCCCAGAGCCACCGAA	23	19	100	21	0	0	1	21	1	21	6e-09	MIMAT0035772 Triticum aestivum miR9662a-3p	TTGAACATCCCAGAGCCACCG	MIR9662
tae-miR167c-5p	22	CTGAAGCTGCCAGCATGATCTGC	23	17	100	22	0	0	2	23	1	22	1e-09	MIMAT0035789 Triticum aestivum miR167c-5p	TGAAGCTGCCAGCATGATCTGC	MIR167_1
tae-miR159b	21	TTTGGATTGAAGGGAGCTCTGTTTC	25	16	100	21	0	0	1	21	1	21	7e-09	MIMAT0005344 Triticum aestivum miR159b	TTTGGATTGAAGGGAGCTCTG	MIR159
tae-miR9664-3p	21	TTGCAGTCCTCGATGTCGTAGAC	23	16	100	21	0	0	1	21	1	21	6e-09	MIMAT0035775 Triticum aestivum miR9664-3p	TTGCAGTCCTCGATGTCGTAG	NA
tae-miR398	21	TGTGTTCTCAGGTCGCCCCCG	21	15	100	21	0	0	1	21	1	21	5e-09	MIMAT0018225 Triticum aestivum miR398	TGTGTTCTCAGGTCGCCCCCG	MIR398
tae-miR9665-3p	23	TGCTAGCAGTGTAAACTCAAATCA	24	14	100	23	0	0	2	24	1	23	4e-10	MIMAT0035776 Triticum aestivum miR9665-3p	GCTAGCAGTGTAAACTCAAATCA	NA
tae-miR1127a	19	ACGAGTAATTCTGAACGGAAGGAGT	25	13	94.74	19	1	0	5	23	19	1	2e-05	MIMAT0005362 Triticum aestivum miR1127a	GTAATTCTGAACGGAAGGA	MIR1122
tae-miR9670-3p	21	AGGTGGAATACTTGAAGAAGA	21	13	100	21	0	0	1	21	1	21	5e-09	MIMAT0035785 Triticum aestivum miR9670-3p	AGGTGGAATACTTGAAGAAGA	NA
tae-miR9666b-5p	21	GCCATCATACGTCCAACCGTG	21	11	100	21	0	0	1	21	1	21	5e-09	MIMAT0035812 Triticum aestivum miR9666b-5p	GCCATCATACGTCCAACCGTG	MIR9666
tae-miR9674b-5p	21	ATAGCATCATCCATTCTACCC	21	11	95.24	21	1	0	1	21	1	21	1e-06	MIMAT0035801 Triticum aestivum miR9674b-5p	ATAGCATCATCCATTCTACCC	MIR9674
tae-miR9654a-3p	22	TTCTGAAAGGTTTGAAGCGAATTT	24	10	95.45	22	1	0	1	22	1	22	4e-07	MIMAT0035761 Triticum aestivum miR9654a-3p	TTCTGAAAGGTTTGAAGCGAAT	MIR9654
tae-miR9672b	21	CTACCACGACTGTCATTAAGCA	22	10	100	21	0	0	2	22	1	21	5e-09	MIMAT0036984 Triticum aestivum miR9672b	TACCACGACTGTCATTAAGCA	MIR9672
tae-miR9774	22	AACAAGATATTGGGTATTTCTGTCCA	26	10	100	22	0	0	3	24	1	22	2e-09	MIMAT0036985 Triticum aestivum miR9774	CAAGATATTGGGTATTTCTGTC	NA
tae-miR171b	21	TTGAGCCGTGCCAATATCACGT	22	9	100	21	0	0	1	21	1	21	5e-09	MIMAT0018227 Triticum aestivum miR171b	TTGAGCCGTGCCAATATCACG	MIR171_1
tae-miR396-5p	21	AACTGTGAACTCGCGGGGATGGGGAA	26	9	100	21	0	0	1	21	1	21	7e-09	MIMAT0035771 Triticum aestivum miR396-5p	AACTGTGAACTCGCGGGGATG	NA
tae-miR9652-5p	22	CCTGTTTGTCATTAAGTTTCTTA	23	8	100	22	0	0	1	22	1	22	1e-09	MIMAT0035758 Triticum aestivum miR9652-5p	CCTGTTTGTCATTAAGTTTCTT	NA
tae-miR9775	22	TGTGCGCAATAAGATTTTG	19	8	100	19	0	0	1	19	1	19	7e-08	MIMAT0036986 Triticum aestivum miR9775	TGTGCGCAATAAGATTTTG	NA
tae-miR6197-5p	21	TCTGTAAACAAATGTAGGACGTT	23	7	100	21	0	0	1	21	1	21	6e-09	MIMAT0035806 Triticum aestivum miR6197-5p	TCTGTAAACAAATGTAGGACG	NA
tae-miR7757-5p	22	TATAAAACCTTCAGCTATCCATC	23	6	100	22	0	0	2	23	1	22	1e-09	MIMAT0035800 Triticum aestivum miR7757-5p	ATAAAACCTTCAGCTATCCATC	MIR7757
tae-miR9657b-5p	21	TTCGCCGGAGAAGCATGTTGCGT	23	6	95.24	21	1	0	1	21	1	21	1e-06	MIMAT0035810 Triticum aestivum miR9657b-5p	TTCGCCGGAGAAGCATGTTGC	MIR9657
tae-miR9779	20	TGTGAGAAGCTTATGCAGCGTCTGAGGAT	29	6	95	20	1	0	10	29	1	20	8e-06	MIMAT0036993 Triticum aestivum miR9779	CTTATGCAGCGTCTGAGGAT	NA
tae-miR10520	20	ACTTGGATGAGAACTTGGCATACT	24	5	95	20	1	0	2	21	1	20	6e-06	MIMAT0041989 Triticum aestivum miR10520	CTTGGATGAGAACTTGGCAT	NA
tae-miR1120b-3p	21	ACTCCCTCTGTCCCAAAATATAAGAACG	28	5	95.24	21	1	0	6	26	21	1	2e-06	MIMAT0035794 Triticum aestivum miR1120b-3p	CTCTGTCCCAAAATATAAGAA	MIR1120
tae-miR1131	22	AGCCACCAACCGGTACTAAAGACC	24	5	94.44	18	1	0	1	18	18	1	9e-05	MIMAT0005366 Triticum aestivum miR1131	AGCCACCAACCGGTACTA	NA
tae-miR5384-3p	21	GTGAGCGCGCCGTCGTCGAATG	22	5	95.24	21	1	0	2	22	1	21	1e-06	MIMAT0035797 Triticum aestivum miR5384-3p	TGAGCGCGCCGTCGTCGAATG	NA
tae-miR9657a-3p	21	CCAACGCCGTGTGCTTCCTCGTCGAACG	28	5	100	19	0	0	10	28	1	19	1e-07	MIMAT0035765 Triticum aestivum miR9657a-3p	TGTGCTTCCTCGTCGAACG	MIR9657
tae-miR9783	21	AATAATCACCGGTGCTTAAGAAAC	24	5	95.24	21	1	0	2	22	1	21	2e-06	MIMAT0036999 Triticum aestivum miR9783	ATAATCACCGGTGCTTAAGAA	MIR9783
tae-miR1122c-3p	21	AGTACTCCCTCCGTCCCATAATATTACT	28	4	100	19	0	0	8	26	21	3	1e-07	MIMAT0035788 Triticum aestivum miR1122c-3p	CCTCCGTCCCATAATATTA	MIR1120
tae-miR5084	24	GTTAGGATCCTCTGCAGTACTGTA	24	4	100	23	0	0	2	24	24	2	4e-10	MIMAT0020566 Triticum aestivum miR5084	TTAGGATCCTCTGCAGTACTGTA	MIR5084
tae-miR9676-5p	22	CGTGGATGTCATCGTGGCCGTACA	24	4	100	22	0	0	3	24	1	22	2e-09	MIMAT0035802 Triticum aestivum miR9676-5p	TGGATGTCATCGTGGCCGTACA	NA
tae-miR9678-3p	22	TCTGGCGAGGGACATACACTGT	22	4	100	22	0	0	1	22	1	22	1e-09	MIMAT0035805 Triticum aestivum miR9678-3p	TCTGGCGAGGGACATACACTGT	NA
tae-miR1118	23	TCCCTCTATTCCATAATGTAGTGCGCCCG	29	3	95.65	23	1	0	1	23	23	1	1e-07	MIMAT0005353 Triticum aestivum miR1118	TCCCTCTATTCCATAATGTAGTG	NA
tae-miR1125	24	CCGCCGCAATCGGTCTCGTTGGTTC	25	3	91.67	24	2	0	1	24	24	1	6e-06	MIMAT0005360 Triticum aestivum miR1125	CCGCCGCAATCGGTCTCGTTGGTT	NA
tae-miR1133	22	TTTTCGGACGGAGGGAGTATATGCCT	26	3	100	22	0	0	2	23	22	1	2e-09	MIMAT0005368 Triticum aestivum miR1133	TTTCGGACGGAGGGAGTATATG	MIR1122
tae-miR1139	22	GAGAGTAACATGGACTAGTAACAT	24	3	90.91	22	2	0	2	23	1	22	9e-05	MIMAT0005374 Triticum aestivum miR1139	AGAGTAACATGGACTAGTAACA	MIR1139
tae-miR6201	22	TGACCCTGAGGCACTCATACCG	22	3	100	22	0	0	1	22	1	22	1e-09	MIMAT0036992 Triticum aestivum miR6201	TGACCCTGAGGCACTCATACCG	MIR6201
tae-miR9652-3p	20	TAGAAGCTTAATGAGAACATGTGAA	25	3	100	20	0	0	4	23	1	20	3e-08	MIMAT0035759 Triticum aestivum miR9652-3p	AAGCTTAATGAGAACATGTG	NA
tae-miR9661-5p	21	TGAAGTAGAGCAGAGACCTCA	21	3	95.24	21	1	0	1	21	1	21	1e-06	MIMAT0035770 Triticum aestivum miR9661-5p	TGAAGTAGAGCAGAGACCTCA	NA
tae-miR9668-5p	21	CAATGACAAGTATTTCCGGACGGAT	25	3	95	20	1	0	1	20	2	21	6e-06	MIMAT0035782 Triticum aestivum miR9668-5p	CAATGACAAGTATTTCCGGA	NA
tae-miR5049-3p	21	AGTACTCCCTCCGATCCATATTAA	24	2	100	21	0	0	2	22	21	1	6e-09	MIMAT0035809 Triticum aestivum miR5049-3p	GTACTCCCTCCGATCCATATT	MIR5067
tae-miR5050	21	TTGAACGACCTCACCATGTCG	21	2	100	21	0	0	1	21	1	21	5e-09	MIMAT0036989 Triticum aestivum miR5050	TTGAACGACCTCACCATGTCG	MIR5050
tae-miR9671-5p	22	TGACTTTACACAACTGTCCGGCAG	24	2	100	22	0	0	1	22	1	22	2e-09	MIMAT0035787 Triticum aestivum miR9671-5p	TGACTTTACACAACTGTCCGGC	NA
tae-miR9673-5p	20	TAAGAAGCAAAGAGCACATG	20	2	95	20	1	0	1	20	1	20	5e-06	MIMAT0035791 Triticum aestivum miR9673-5p	TAAGAAGCAAAGAGCACATG	NA
tae-miR1117	24	TAGTACCGGTTGGTGGCTCGAACC	24	1	91.67	24	2	0	1	24	1	24	6e-06	MIMAT0005352 Triticum aestivum miR1117	TAGTACCGGTTGGTGGCTCGAACC	NA
tae-miR1120a	24	ATTCTTATATTATGAGACGGAGGG	24	1	100	22	0	0	1	22	3	24	2e-09	MIMAT0005355 Triticum aestivum miR1120a	ATTCTTATATTATGAGACGGAG	MIR1120
tae-miR1123	23	CTATTAGACCAGGTCTTACGGATT	24	1	90.91	22	2	0	1	22	22	1	9e-05	MIMAT0005358 Triticum aestivum miR1123	CTATTAGACCAGGTCTTACGGA	NA
tae-miR1128	21	ATTTTCGGACGGAGGAAGTAGTACC	25	1	95.24	21	1	0	3	23	21	1	2e-06	MIMAT0005363 Triticum aestivum miR1128	TTTCGGACGGAGGAAGTAGTA	MIR1122
tae-miR1130a	23	CCCTCCGTCTCACAATGTAAGACT	24	1	90.91	22	2	0	2	23	1	22	9e-05	MIMAT0005365 Triticum aestivum miR1130a	CCTCCGTCTCACAATGTAAGAC	MIR818
tae-miR1134	24	CAACATCAACAAGACGAAGAACAACT	26	1	90.48	21	2	0	1	21	1	21	0.0004	MIMAT0005369 Triticum aestivum miR1134	CAACATCAACAAGACGAAGAA	NA
tae-miR1138	23	TTTAAGGATGTCACATATAAGCTC	24	1	95.45	22	1	0	1	22	22	1	4e-07	MIMAT0005373 Triticum aestivum miR1138	TTTAAGGATGTCACATATAAGC	NA
tae-miR2275-3p	22	TTTGGTTTCCTCCAATATCTCG	22	1	100	22	0	0	1	22	1	22	1e-09	MIMAT0035777 Triticum aestivum miR2275-3p	TTTGGTTTCCTCCAATATCTCG	MIR2275
tae-miR395a	21	TGAAGTGTTTGGGGGAACTCT	21	1	100	20	0	0	1	20	2	21	2e-08	MIMAT0018222 Triticum aestivum miR395a	TGAAGTGTTTGGGGGAACTC	MIR395
tae-miR5085	21	AGAAAGGACATTTTCTGTGGCATG	24	1	94.44	18	1	0	4	21	1	18	9e-05	MIMAT0020567 Triticum aestivum miR5085	AAGGACATTTTCTGTGGC	NA
tae-miR5086	21	ACATTGGTGAAAGGCGTGGTAAAA	24	1	95.24	21	1	0	1	21	1	21	2e-06	MIMAT0020558 Triticum aestivum miR5086	ACATTGGTGAAAGGCGTGGTA	NA
tae-miR530	21	AGTGCAGCGGCATATGCAACTCG	23	1	95	20	1	0	3	22	1	20	6e-06	MIMAT0036987 Triticum aestivum miR530	TGCAGCGGCATATGCAACTC	MIR530
tae-miR9657b-3p	21	CGTGCTTCCTCGTCGAACGGT	21	1	100	21	0	0	1	21	1	21	5e-09	MIMAT0035811 Triticum aestivum miR9657b-3p	CGTGCTTCCTCGTCGAACGGT	MIR9657
tae-miR9667-5p	21	AATATGGCAAACAATGAATGAGAA	24	1	100	20	0	0	1	20	2	21	2e-08	MIMAT0035779 Triticum aestivum miR9667-5p	AATATGGCAAACAATGAATG	NA
tae-miR9679-5p	21	CAGAAACAGAATGAGTAGCTC	21	1	95.24	21	1	0	1	21	1	21	1e-06	MIMAT0035808 Triticum aestivum miR9679-5p	CAGAAACAGAATGAGTAGCTC	NA
tae-miR9780	21	ATCGGGTCGGCGCTGCACGCGGCG	24	1	100	21	0	0	3	23	1	21	6e-09	MIMAT0036994 Triticum aestivum miR9780	CGGGTCGGCGCTGCACGCGGC	NA
tae-miR9782	24	GTATCAGGTTGGTCAAATAGACGAC	25	1	91.67	24	2	0	1	24	1	24	6e-06	MIMAT0036997 Triticum aestivum miR9782	GTATCAGGTTGGTCAAATAGACGA	NA

## Sheet: PSTCPDA_1
Known miRNAs in PSTCPDA1
miRNA (Subject)	Subject Length	Query(Reads)	Query Length	Read Count	% Identity	Alignment length	Mismatches	Gaps	Q. start	Q. end	S. start	S. end	E Value	Description	Trimmed read	miRNA Family
tae-miR9669-5p	21	CATACTGTGGGCACTTATTTGACAAGAA	28	4983	100	21	0	0	3	23	1	21	8e-09	MIMAT0035783 Triticum aestivum miR9669-5p	TACTGTGGGCACTTATTTGAC	NA
tae-miR9674a-5p	21	ATAGCATCATCCATCCTACCATTCAACGG	29	3584	100	21	0	0	4	24	1	21	8e-09	MIMAT0035793 Triticum aestivum miR9674a-5p	GCATCATCCATCCTACCATTC	MIR9674
tae-miR9653a-3p	21	GTGAGGTTCGCGTGACCTTTGAGACTTTGGCCATGGCCAT	40	3131	100	21	0	0	18	38	1	21	1e-08	MIMAT0035760 Triticum aestivum miR9653a-3p	TTTGAGACTTTGGCCATGGCC	NA
tae-miR9672a-3p	21	ACACCACGACTGTCATTAAGCATC	24	2872	100	21	0	0	4	24	1	21	6e-09	MIMAT0035790 Triticum aestivum miR9672a-3p	CCACGACTGTCATTAAGCATC	MIR9672
tae-miR9662a-3p	21	TTGAACATCCCAGAGCCACCGTT	23	2072	100	21	0	0	1	21	1	21	6e-09	MIMAT0035772 Triticum aestivum miR9662a-3p	TTGAACATCCCAGAGCCACCG	MIR9662
tae-miR9659-3p	22	TCCAATGGTTGTTCACGGCATCATC	25	1198	100	22	0	0	1	22	1	22	2e-09	MIMAT0035767 Triticum aestivum miR9659-3p	TCCAATGGTTGTTCACGGCATC	NA
tae-miR9653b	21	CCGTGGCCAAGGTCTCTTGAGGCTTGGCCTTGAAGACT	38	1185	100	21	0	0	4	24	1	21	1e-08	MIMAT0036996 Triticum aestivum miR9653b	TGGCCAAGGTCTCTTGAGGCT	NA
tae-miR5048-5p	22	TTTGCAGGTTTTAGGTCTAAGTGAAGG	27	890	100	22	0	0	1	22	1	22	2e-09	MIMAT0035803 Triticum aestivum miR5048-5p	TTTGCAGGTTTTAGGTCTAAGT	NA
tae-miR9662b-3p	21	TGAACATCCCAGAGCCACCGGAAT	24	871	100	21	0	0	1	21	1	21	6e-09	MIMAT0035780 Triticum aestivum miR9662b-3p	TGAACATCCCAGAGCCACCGG	MIR9662
tae-miR7757-5p	22	ACAAAACCTTCAGCTATCCATCTC	24	758	100	20	0	0	3	22	3	22	2e-08	MIMAT0035800 Triticum aestivum miR7757-5p	AAAACCTTCAGCTATCCATC	MIR7757
tae-miR319	21	CTTGGACTGAAGGGTGCTCCCTTTTC	26	689	95.24	21	1	0	2	22	1	21	2e-06	MIMAT0018211 Triticum aestivum miR319	TTGGACTGAAGGGTGCTCCCT	MIR159
tae-miR156	21	TTGACAGAAGAGAGTGAGCACACGGCGTGATGCCGGCATA	40	572	100	21	0	0	2	22	1	21	1e-08	MIMAT0018208 Triticum aestivum miR156	TGACAGAAGAGAGTGAGCACA	MIR156
tae-miR9776	21	TTGGACGAGGATGTGCAACTGCGGTACGGTAGGACCTT	38	534	100	21	0	0	1	21	1	21	1e-08	MIMAT0036988 Triticum aestivum miR9776	TTGGACGAGGATGTGCAACTG	MIR9776
tae-miR1137a	20	AATAGATGACCCAACTTTGTACTAAAGTTAGTATAAAGT	39	319	95	20	1	0	5	24	20	1	1e-05	MIMAT0005372 Triticum aestivum miR1137a	GATGACCCAACTTTGTACTA	MIR1120
tae-miR1127b-3p	21	TACTCCCTCCGTCCGGAAATACTTGTCATCAAA	33	314	95.24	21	1	0	6	26	21	1	2e-06	MIMAT0035769 Triticum aestivum miR1127b-3p	CCTCCGTCCGGAAATACTTGT	MIR1122
tae-miR159b	21	TTTGGATTGAAGGGAGCTCTGTTTC	25	283	100	21	0	0	1	21	1	21	7e-09	MIMAT0005344 Triticum aestivum miR159b	TTTGGATTGAAGGGAGCTCTG	MIR159
tae-miR1135	24	CTCCCTCCGTTCGGAATTACTTGTCGCAGAAATGGA	36	241	100	24	0	0	6	29	24	1	2e-10	MIMAT0005370 Triticum aestivum miR1135	TCCGTTCGGAATTACTTGTCGCAG	MIR1122
tae-miR9658-3p	21	ACTCATCGTTCTGGGTGAATAGGCC	25	235	100	21	0	0	5	25	1	21	7e-09	MIMAT0035766 Triticum aestivum miR9658-3p	ATCGTTCTGGGTGAATAGGCC	NA
tae-miR9652-5p	22	CCTGTTTGTCATTAAGTTTCTTC	23	224	100	22	0	0	1	22	1	22	1e-09	MIMAT0035758 Triticum aestivum miR9652-5p	CCTGTTTGTCATTAAGTTTCTT	NA
tae-miR5062-5p	23	TGAACCTTGGGGAAAAGCCGCATA	24	204	91.3	23	2	0	1	23	1	23	2e-05	MIMAT0035781 Triticum aestivum miR5062-5p	TGAACCTTGGGGAAAAGCCGCAT	MIR5062
tae-miR1122a	20	ACTTGTCTTGGATTTGTCTAGATACGGATGTATCTAGACT	40	190	100	20	0	0	17	36	20	1	4e-08	MIMAT0005357 Triticum aestivum miR1122a	TCTAGATACGGATGTATCTA	MIR1122
tae-miR9679-5p	21	CAGAACCAGAATGAGTAGCTC	21	173	100	21	0	0	1	21	1	21	5e-09	MIMAT0035808 Triticum aestivum miR9679-5p	CAGAACCAGAATGAGTAGCTC	NA
tae-miR9655-3p	21	CGTGGCAAGGGAAGGAAGTAGCCAAC	26	147	100	21	0	0	6	26	1	21	7e-09	MIMAT0035762 Triticum aestivum miR9655-3p	CAAGGGAAGGAAGTAGCCAAC	NA
tae-miR9666a-3p	22	CGGTAGGGCTGTATGATGGCGATAC	25	145	100	22	0	0	1	22	1	22	2e-09	MIMAT0035778 Triticum aestivum miR9666a-3p	CGGTAGGGCTGTATGATGGCGA	MIR9666
tae-miR1137b-5p	21	CTCCCTCCGTTCCAAAATAGATGACCCAACTTTGTACT	38	126	95.24	21	1	0	6	26	1	21	3e-06	MIMAT0035774 Triticum aestivum miR1137b-5p	TCCGTTCCAAAATAGATGACC	MIR1120
tae-miR9773	24	TTTGTTTTTATGTTATTTTGTGAAGGAATGAAAACA	36	123	100	24	0	0	1	24	1	24	2e-10	MIMAT0036983 Triticum aestivum miR9773	TTTGTTTTTATGTTATTTTGTGAA	NA
tae-miR9675-3p	21	TTTATGATCACTCTCGTTTTGCCG	24	116	100	21	0	0	1	21	1	21	6e-09	MIMAT0035798 Triticum aestivum miR9675-3p	TTTATGATCACTCTCGTTTTG	NA
tae-miR397-5p	21	GGTTCACCGGCGCTGCACACAATG	24	104	100	21	0	0	4	24	1	21	6e-09	MIMAT0035795 Triticum aestivum miR397-5p	TCACCGGCGCTGCACACAATG	MIR397
tae-miR9660-5p	20	TTGCGAGCAACGGATGAATCAGCC	24	73	100	20	0	0	1	20	1	20	2e-08	MIMAT0035768 Triticum aestivum miR9660-5p	TTGCGAGCAACGGATGAATC	NA
tae-miR1118	23	TACTCCCTCCGTTCCATAATGTAGTGCCTATAA	33	57	95.65	23	1	0	4	26	23	1	1e-07	MIMAT0005353 Triticum aestivum miR1118	TCCCTCCGTTCCATAATGTAGTG	NA
tae-miR5175-5p	21	CGTTCCAAATTACTCGTCGTGGTTT	25	49	100	21	0	0	3	23	1	21	7e-09	MIMAT0035792 Triticum aestivum miR5175-5p	TTCCAAATTACTCGTCGTGGT	MIR5067
tae-miR9772	21	TGAGATGAGATTACCCCATACTT	23	49	100	21	0	0	1	21	1	21	6e-09	MIMAT0036982 Triticum aestivum miR9772	TGAGATGAGATTACCCCATAC	MIR9772
tae-miR9774	22	CAATATCTTGCTAGAACAAGATATTGGGTATTTCTGTCT	39	49	100	22	0	0	17	38	1	22	3e-09	MIMAT0036985 Triticum aestivum miR9774	CAAGATATTGGGTATTTCTGTC	NA
tae-miR1122b-3p	21	ATTACTCCCTCCGTTCCTAAATATAAGTCTTTGTA	35	42	95.24	21	1	0	10	30	21	1	2e-06	MIMAT0035757 Triticum aestivum miR1122b-3p	TCCGTTCCTAAATATAAGTCT	NA
tae-miR9678-3p	22	TCTGGCGAGGGACATACACTGTA	23	39	100	22	0	0	1	22	1	22	1e-09	MIMAT0035805 Triticum aestivum miR9678-3p	TCTGGCGAGGGACATACACTGT	NA
tae-miR9656-3p	21	CTTCGAGACTCTGAACAGCGG	21	36	100	21	0	0	1	21	1	21	5e-09	MIMAT0035763 Triticum aestivum miR9656-3p	CTTCGAGACTCTGAACAGCGG	NA
tae-miR1121	22	ATATAAGAGCGTTTAGATCACTACTTTAGTGATCTATT	38	35	100	22	0	0	4	25	22	1	3e-09	MIMAT0005356 Triticum aestivum miR1121	TAAGAGCGTTTAGATCACTACT	MIR1120
tae-miR9777	20	CTTCGCTGAGCAGATTGCAGCAAACATATCTGAGCACA	38	33	100	20	0	0	19	38	1	20	4e-08	MIMAT0036990 Triticum aestivum miR9777	AGCAAACATATCTGAGCACA	NA
tae-miR9654b-3p	22	TATTCCGAAAGGCTTGAAGCGAATA	25	32	100	22	0	0	3	24	1	22	2e-09	MIMAT0035764 Triticum aestivum miR9654b-3p	TTCCGAAAGGCTTGAAGCGAAT	MIR9654
tae-miR1130b-3p	21	TCCCTCCGTCCCATAATATAAGAGCGTT	28	30	100	21	0	0	3	23	21	1	8e-09	MIMAT0035796 Triticum aestivum miR1130b-3p	CCTCCGTCCCATAATATAAGA	MIR818
tae-miR9775	22	TGTGCGCAATAAGATTTTGCT	21	29	100	21	0	0	1	21	1	21	5e-09	MIMAT0036986 Triticum aestivum miR9775	TGTGCGCAATAAGATTTTGCT	NA
tae-miR1120c-5p	21	ATAATATAAGAACGTTTTTGACACT	25	25	100	21	0	0	2	22	1	21	7e-09	MIMAT0035799 Triticum aestivum miR1120c-5p	TAATATAAGAACGTTTTTGAC	MIR1120
tae-miR9677a	22	CGTGGCCGTTGGTAGAGTAGGAGAA	25	20	100	22	0	0	3	24	1	22	2e-09	MIMAT0035804 Triticum aestivum miR9677a	TGGCCGTTGGTAGAGTAGGAGA	MIR9677
tae-miR9668-5p	21	CGTCCGGAAATACTTGTCATTGAAAAA	27	18	95	20	1	0	3	22	21	2	7e-06	MIMAT0035782 Triticum aestivum miR9668-5p	TCCGGAAATACTTGTCATTG	NA
tae-miR171a	21	TGATTGAGCCGCGCCAATATC	21	17	95.24	21	1	0	1	21	1	21	1e-06	MIMAT0005348 Triticum aestivum miR171a	TGATTGAGCCGCGCCAATATC	MIR171_1
tae-miR1127a	19	CGAGTAATTCTGAACGGAAGGAGT	24	15	94.74	19	1	0	4	22	19	1	2e-05	MIMAT0005362 Triticum aestivum miR1127a	GTAATTCTGAACGGAAGGA	MIR1122
tae-miR9663-5p	21	AAGCGTAGTCGAACGAATCTG	21	15	100	21	0	0	1	21	1	21	5e-09	MIMAT0035773 Triticum aestivum miR9663-5p	AAGCGTAGTCGAACGAATCTG	NA
tae-miR9665-3p	23	TGCTAGCAGTGTAAACTCAAATCA	24	14	100	23	0	0	2	24	1	23	4e-10	MIMAT0035776 Triticum aestivum miR9665-3p	GCTAGCAGTGTAAACTCAAATCA	NA
tae-miR9666b-5p	21	GCCATCATACGTCCAACCGTG	21	14	100	21	0	0	1	21	1	21	5e-09	MIMAT0035812 Triticum aestivum miR9666b-5p	GCCATCATACGTCCAACCGTG	MIR9666
tae-miR1130a	23	ACTCCCTCCGTCTCATAATGTAGGACGTTTTTTGGCACT	39	13	91.3	23	2	0	5	27	1	23	4e-05	MIMAT0005365 Triticum aestivum miR1130a	CCTCCGTCTCATAATGTAGGACG	MIR818
tae-miR9674b-5p	21	CGTGGATAGCATCATCCATCCTACCC	26	11	100	21	0	0	6	26	1	21	7e-09	MIMAT0035801 Triticum aestivum miR9674b-5p	ATAGCATCATCCATCCTACCC	MIR9674
tae-miR1847-5p	21	ACCTGCAGTTGGGCCAATGAC	21	10	100	21	0	0	1	21	1	21	5e-09	MIMAT0035786 Triticum aestivum miR1847-5p	ACCTGCAGTTGGGCCAATGAC	NA
tae-miR5050	21	TGCCATGATGAGGTCGTTCAACC	23	10	94.44	18	1	0	4	21	18	1	9e-05	MIMAT0036989 Triticum aestivum miR5050	CATGATGAGGTCGTTCAA	MIR5050
tae-miR5384-3p	21	CCCTTGCGGTGAGCGCGCCGCCGTCGAATGGT	32	9	100	21	0	0	10	30	1	21	9e-09	MIMAT0035797 Triticum aestivum miR5384-3p	TGAGCGCGCCGCCGTCGAATG	NA
tae-miR9779	20	ATCAATACTATGAGAAGCTTATGCAACTTCTGAGGATG	38	9	95	20	1	0	18	37	1	20	1e-05	MIMAT0036993 Triticum aestivum miR9779	CTTATGCAACTTCTGAGGAT	NA
tae-miR408	21	CTGCACTGCCTCTTCCCTGGC	21	8	100	21	0	0	1	21	1	21	5e-09	MIMAT0005350 Triticum aestivum miR408	CTGCACTGCCTCTTCCCTGGC	MIR408
tae-miR398	21	TGTGTTCTCAGGTCGCCCCCG	21	7	100	21	0	0	1	21	1	21	5e-09	MIMAT0018225 Triticum aestivum miR398	TGTGTTCTCAGGTCGCCCCCG	MIR398
tae-miR160	21	TGCCTGGCTCCCTGTATGCCA	21	6	100	21	0	0	1	21	1	21	5e-09	MIMAT0005345 Triticum aestivum miR160	TGCCTGGCTCCCTGTATGCCA	MIR160
tae-miR167c-5p	22	TGAAGCTGCCAGCATAATCTGC	22	6	95.45	22	1	0	1	22	1	22	3e-07	MIMAT0035789 Triticum aestivum miR167c-5p	TGAAGCTGCCAGCATAATCTGC	MIR167_1
tae-miR399	19	TGCCAAAGGAGAATTGCCCTG	21	6	100	19	0	0	1	19	1	19	8e-08	MIMAT0005349 Triticum aestivum miR399	TGCCAAAGGAGAATTGCCC	MIR399
tae-miR531	21	CGCTCGCCGGAGCAGCGTGCGACGGAGGGATCCCGCGCGC	40	6	100	20	0	0	1	20	1	20	4e-08	MIMAT0036981 Triticum aestivum miR531	CGCTCGCCGGAGCAGCGTGC	NA
tae-miR9657b-5p	21	TTCGCCGGAGAAGCATGTTGCGGACC	26	6	95.24	21	1	0	1	21	1	21	2e-06	MIMAT0035810 Triticum aestivum miR9657b-5p	TTCGCCGGAGAAGCATGTTGC	MIR9657
tae-miR167b	21	TGAAGCTGACAGCATGATCTGA	22	5	100	20	0	0	1	20	1	20	2e-08	MIMAT0018214 Triticum aestivum miR167b	TGAAGCTGACAGCATGATCT	MIR167_1
tae-miR396-5p	21	AACTGTGAACTCGCGGGGATGGGGATTCCCTG	32	5	100	21	0	0	1	21	1	21	9e-09	MIMAT0035771 Triticum aestivum miR396-5p	AACTGTGAACTCGCGGGGATG	NA
tae-miR6197-5p	21	TCTGTAAACAAATGTAGGACG	21	4	100	21	0	0	1	21	1	21	5e-09	MIMAT0035806 Triticum aestivum miR6197-5p	TCTGTAAACAAATGTAGGACG	NA
tae-miR9664-3p	21	TTGCAGTCCTCGATGTCGTAGTTT	24	4	100	21	0	0	1	21	1	21	6e-09	MIMAT0035775 Triticum aestivum miR9664-3p	TTGCAGTCCTCGATGTCGTAG	NA
tae-miR9783	21	AAATAATCACCGGTGCTTAAGAAAC	25	4	95.24	21	1	0	3	23	1	21	2e-06	MIMAT0036999 Triticum aestivum miR9783	ATAATCACCGGTGCTTAAGAA	MIR9783
tae-miR1128	21	ATTTTCGGACGGAGGGAGTAGTATATAAT	29	3	100	21	0	0	3	23	21	1	8e-09	MIMAT0005363 Triticum aestivum miR1128	TTTCGGACGGAGGGAGTAGTA	MIR1122
tae-miR1136	24	TTGTCACACGTATGGATGTATCTA	24	3	91.67	24	2	0	1	24	1	24	6e-06	MIMAT0005371 Triticum aestivum miR1136	TTGTCACACGTATGGATGTATCTA	MIR1122
tae-miR1139	22	GAGAGTAACATGGACTAGTAACAT	24	3	90.91	22	2	0	2	23	1	22	9e-05	MIMAT0005374 Triticum aestivum miR1139	AGAGTAACATGGACTAGTAACA	MIR1139
tae-miR5049-3p	21	ATCAGGTACTCCTTCCGATCCATATTAATTGTCGCTG	37	3	95.24	21	1	0	6	26	21	1	3e-06	MIMAT0035809 Triticum aestivum miR5049-3p	GTACTCCTTCCGATCCATATT	MIR5067
tae-miR9652-3p	20	CTTAGAAGCTTAATGAGAACATGTGAA	27	3	100	20	0	0	6	25	1	20	3e-08	MIMAT0035759 Triticum aestivum miR9652-3p	AAGCTTAATGAGAACATGTG	NA
tae-miR9670-3p	21	AGGTGGAATACTTGAAGAAGA	21	3	100	21	0	0	1	21	1	21	5e-09	MIMAT0035785 Triticum aestivum miR9670-3p	AGGTGGAATACTTGAAGAAGA	NA
tae-miR9672b	21	TACCACGACTGACATTAAGCA	21	3	95.24	21	1	0	1	21	1	21	1e-06	MIMAT0036984 Triticum aestivum miR9672b	TACCACGACTGACATTAAGCA	MIR9672
tae-miR10520	20	ACTTGGATGAGAACTTGGCATACT	24	2	95	20	1	0	2	21	1	20	6e-06	MIMAT0041989 Triticum aestivum miR10520	CTTGGATGAGAACTTGGCAT	NA
tae-miR1120b-3p	21	TTCTTATATTGTGGGACAGAGA	22	2	100	21	0	0	1	21	1	21	5e-09	MIMAT0035794 Triticum aestivum miR1120b-3p	TTCTTATATTGTGGGACAGAG	MIR1120
tae-miR1125	24	CCGCCGCAATCGGTCTCGTTGGTT	24	2	91.67	24	2	0	1	24	24	1	6e-06	MIMAT0005360 Triticum aestivum miR1125	CCGCCGCAATCGGTCTCGTTGGTT	NA
tae-miR1133	22	TTTTCGGACGGAGGGAGTATATGT	24	2	100	22	0	0	2	23	22	1	2e-09	MIMAT0005368 Triticum aestivum miR1133	TTTCGGACGGAGGGAGTATATG	MIR1122
tae-miR164	21	GGGAGAAGCAGGGCACGTGCA	21	2	100	20	0	0	2	21	2	21	2e-08	MIMAT0005346 Triticum aestivum miR164	GGAGAAGCAGGGCACGTGCA	MIR164
tae-miR6201	22	TGACCCTGAGGCACTCATACCG	22	2	100	22	0	0	1	22	1	22	1e-09	MIMAT0036992 Triticum aestivum miR6201	TGACCCTGAGGCACTCATACCG	MIR6201
tae-miR9654a-3p	22	ATTCTGAAAGGCTTGAAGCGAAT	23	2	100	22	0	0	2	23	1	22	1e-09	MIMAT0035761 Triticum aestivum miR9654a-3p	TTCTGAAAGGCTTGAAGCGAAT	MIR9654
tae-miR9661-5p	21	TGAAGTAGAGCAGAGACCTCA	21	2	95.24	21	1	0	1	21	1	21	1e-06	MIMAT0035770 Triticum aestivum miR9661-5p	TGAAGTAGAGCAGAGACCTCA	NA
tae-miR9676-5p	22	TGGATGTCATCGTGGCCGTACA	22	2	100	22	0	0	1	22	1	22	1e-09	MIMAT0035802 Triticum aestivum miR9676-5p	TGGATGTCATCGTGGCCGTACA	NA
tae-miR9782	24	GTATTAGGTTGGTCAAATTGACGA	24	2	100	24	0	0	1	24	1	24	1e-10	MIMAT0036997 Triticum aestivum miR9782	GTATTAGGTTGGTCAAATTGACGA	NA
tae-miR1117	24	TAGTACCGGGTCGTGGCTCGAACC	24	1	91.67	24	2	0	1	24	1	24	6e-06	MIMAT0005352 Triticum aestivum miR1117	TAGTACCGGGTCGTGGCTCGAACC	NA
tae-miR1120a	24	AACATTCTTATATTATGAGACGGA	24	1	100	23	0	0	2	24	1	23	4e-10	MIMAT0005355 Triticum aestivum miR1120a	ACATTCTTATATTATGAGACGGA	MIR1120
tae-miR1122c-3p	21	ATGTCTAATGTTATGGGATGGAGG	24	1	90.48	21	2	0	4	24	1	21	0.0004	MIMAT0035788 Triticum aestivum miR1122c-3p	TCTAATGTTATGGGATGGAGG	MIR1120
tae-miR1123	23	CTATGAGACCAGATCTCACGGATTA	25	1	95.45	22	1	0	1	22	22	1	4e-07	MIMAT0005358 Triticum aestivum miR1123	CTATGAGACCAGATCTCACGGA	NA
tae-miR1131	22	ATTAGTACCGGTTCGTGGCGAACC	24	1	95.45	22	1	0	3	24	1	22	4e-07	MIMAT0005366 Triticum aestivum miR1131	TAGTACCGGTTCGTGGCGAACC	NA
tae-miR1134	24	CTTCTTATTGTTGTTGTTGAGAAATTTGGGCAGCAT	36	1	94.74	19	1	0	1	19	19	1	4e-05	MIMAT0005369 Triticum aestivum miR1134	CTTCTTATTGTTGTTGTTG	NA
tae-miR1138	23	TTTTAAGGATGTCACATTTAAGCT	24	1	95.65	23	1	0	1	23	23	1	1e-07	MIMAT0005373 Triticum aestivum miR1138	TTTTAAGGATGTCACATTTAAGC	NA
tae-miR171b	21	TTGAGCCGTGCCAATATCACG	21	1	100	21	0	0	1	21	1	21	5e-09	MIMAT0018227 Triticum aestivum miR171b	TTGAGCCGTGCCAATATCACG	MIR171_1
tae-miR2275-3p	22	TTTGGTTTCCTCCAATATCTCG	22	1	100	22	0	0	1	22	1	22	1e-09	MIMAT0035777 Triticum aestivum miR2275-3p	TTTGGTTTCCTCCAATATCTCG	MIR2275
tae-miR5084	24	TTAGAATCCTCTGCAATACTGTAT	24	1	91.67	24	2	0	1	24	24	1	6e-06	MIMAT0020566 Triticum aestivum miR5084	TTAGAATCCTCTGCAATACTGTAT	MIR5084
tae-miR5085	21	ATCGGACATTTTCTGTGGCCTCCT	24	1	94.44	18	1	0	4	21	3	20	9e-05	MIMAT0020567 Triticum aestivum miR5085	GGACATTTTCTGTGGCCT	NA
tae-miR5200	21	TGTAGATACTCCCTAAGGCTT	21	1	100	21	0	0	1	21	1	21	5e-09	MIMAT0037000 Triticum aestivum miR5200	TGTAGATACTCCCTAAGGCTT	MIR5200
tae-miR9657a-3p	21	TGTGCTTCCTCGTCGAACGGT	21	1	100	21	0	0	1	21	1	21	5e-09	MIMAT0035765 Triticum aestivum miR9657a-3p	TGTGCTTCCTCGTCGAACGGT	MIR9657
tae-miR9657b-3p	21	CGTGCTTCCTCGTCGAACGG	20	1	100	20	0	0	1	20	1	20	2e-08	MIMAT0035811 Triticum aestivum miR9657b-3p	CGTGCTTCCTCGTCGAACGG	MIR9657
tae-miR9666b-3p	22	CGGTTGGCCTGTATGATGGCGA	22	1	95.45	22	1	0	1	22	1	22	3e-07	MIMAT0035813 Triticum aestivum miR9666b-3p	CGGTTGGCCTGTATGATGGCGA	MIR9666
tae-miR9667-5p	21	AAATATGGCAAACAATGAATG	21	1	100	21	0	0	1	21	1	21	5e-09	MIMAT0035779 Triticum aestivum miR9667-5p	AAATATGGCAAACAATGAATG	NA
tae-miR9671-5p	22	TGACTTTACACAACTGTCCGGC	22	1	100	22	0	0	1	22	1	22	1e-09	MIMAT0035787 Triticum aestivum miR9671-5p	TGACTTTACACAACTGTCCGGC	NA
tae-miR9673-5p	20	TAAGAAGCAAAGAGCACATG	20	1	95	20	1	0	1	20	1	20	5e-06	MIMAT0035791 Triticum aestivum miR9673-5p	TAAGAAGCAAAGAGCACATG	NA
tae-miR9778	21	TGCATCATCTCGGACTCGTCGGT	23	1	95.24	21	1	0	1	21	1	21	1e-06	MIMAT0036991 Triticum aestivum miR9778	TGCATCATCTCGGACTCGTCG	NA
tae-miR9781	21	TTTTGTCACATATAATACATG	21	1	100	20	0	0	1	20	1	20	2e-08	MIMAT0036995 Triticum aestivum miR9781	TTTTGTCACATATAATACAT	NA

## Sheet: PSUS_FL2
Known miRNAs in PSUSFL2
miRNA (Subject)	Subject Length	Query(Reads)	Query Length	Read Count	% Identity	Alignment length	Mismatches	Gaps	Q. start	Q. end	S. start	S. end	E Value	Description	Trimmed read	miRNA Family
tae-miR9672a-3p	21	GATGCTTAATGACAGTCGTGGTGTCC	26	14123	100	21	0	0	1	21	21	1	7e-09	MIMAT0035790 Triticum aestivum miR9672a-3p	GATGCTTAATGACAGTCGTGG	MIR9672
tae-miR5048-5p	22	TTTGCAGGTTTTAGGTCTAAGTGAAGGATATCGATCTCTG	40	3841	100	22	0	0	1	22	1	22	3e-09	MIMAT0035803 Triticum aestivum miR5048-5p	TTTGCAGGTTTTAGGTCTAAGT	NA
tae-miR9774	22	TATCTTGCTAGAACAAGATATTGGGTATTTCTGTCTTTAA	40	2891	100	22	0	0	14	35	1	22	3e-09	MIMAT0036985 Triticum aestivum miR9774	CAAGATATTGGGTATTTCTGTC	NA
tae-miR9674b-5p	21	ATAGCATCATCCATCCTACCCTTCAATGGCGGCTGC	36	2846	100	21	0	0	1	21	1	21	1e-08	MIMAT0035801 Triticum aestivum miR9674b-5p	ATAGCATCATCCATCCTACCC	MIR9674
tae-miR159b	21	TTTGGATTGAAGGGAGCTCTGTCTCTT	27	2265	100	21	0	0	1	21	1	21	7e-09	MIMAT0005344 Triticum aestivum miR159b	TTTGGATTGAAGGGAGCTCTG	MIR159
tae-miR9669-5p	21	CATACTGTGGGCACTTATTTGACAAGAATGAG	32	2093	100	21	0	0	3	23	1	21	9e-09	MIMAT0035783 Triticum aestivum miR9669-5p	TACTGTGGGCACTTATTTGAC	NA
tae-miR1137b-5p	21	CCCTCCGTTCCAAAATAGATGACCCAACTTTGTACTAAA	39	1304	95.24	21	1	0	4	24	1	21	3e-06	MIMAT0035774 Triticum aestivum miR1137b-5p	TCCGTTCCAAAATAGATGACC	MIR1120
tae-miR9653b	21	CCATGGCCAAGGTCTCTTGAGGCTTGCCCTTGAAGACTG	39	1068	100	21	0	0	4	24	1	21	1e-08	MIMAT0036996 Triticum aestivum miR9653b	TGGCCAAGGTCTCTTGAGGCT	NA
tae-miR9653a-3p	21	GAGGTTCGCGTGACCTTTGAGACTTTGGCCATGGCCATGG	40	881	100	21	0	0	16	36	1	21	1e-08	MIMAT0035760 Triticum aestivum miR9653a-3p	TTTGAGACTTTGGCCATGGCC	NA
tae-miR398	21	CATGTGTTCTCAGGTCGCCCCCGC	24	805	100	21	0	0	3	23	1	21	6e-09	MIMAT0018225 Triticum aestivum miR398	TGTGTTCTCAGGTCGCCCCCG	MIR398
tae-miR9773	24	GAATCGAATGTGTTTGTTTTTATGTTATTTTGTGAAG	37	797	100	24	0	0	13	36	1	24	2e-10	MIMAT0036983 Triticum aestivum miR9773	TTTGTTTTTATGTTATTTTGTGAA	NA
tae-miR9662a-3p	21	TTGAACATCCCAGAGCCACCGAA	23	714	100	21	0	0	1	21	1	21	6e-09	MIMAT0035772 Triticum aestivum miR9662a-3p	TTGAACATCCCAGAGCCACCG	MIR9662
tae-miR9663-5p	21	AAGCGTAGTCGAACGAATCTGCCGTTGATGA	31	539	100	21	0	0	1	21	1	21	9e-09	MIMAT0035773 Triticum aestivum miR9663-5p	AAGCGTAGTCGAACGAATCTG	NA
tae-miR399	19	TCTGCCAAAGGAGAGTTGCCCTG	23	432	94.74	19	1	0	3	21	1	19	2e-05	MIMAT0005349 Triticum aestivum miR399	TGCCAAAGGAGAGTTGCCC	MIR399
tae-miR397-5p	21	TCACCGGCGCTGCACACAATGT	22	406	100	21	0	0	1	21	1	21	5e-09	MIMAT0035795 Triticum aestivum miR397-5p	TCACCGGCGCTGCACACAATG	MIR397
tae-miR5200	21	GTGTAGATACTCCCTAAGGCTT	22	343	100	21	0	0	2	22	1	21	5e-09	MIMAT0037000 Triticum aestivum miR5200	TGTAGATACTCCCTAAGGCTT	MIR5200
tae-miR9776	21	TTGGACGAGGATGTGCAACTGCGGTACGGTAGGACCTTCA	40	229	100	21	0	0	1	21	1	21	1e-08	MIMAT0036988 Triticum aestivum miR9776	TTGGACGAGGATGTGCAACTG	MIR9776
tae-miR1847-5p	21	ACCTGCAGTTGGGCCAATGACC	22	172	100	21	0	0	1	21	1	21	5e-09	MIMAT0035786 Triticum aestivum miR1847-5p	ACCTGCAGTTGGGCCAATGAC	NA
tae-miR156	21	TTGACAGAAGAGAGTGAGCACACT	24	156	100	21	0	0	2	22	1	21	6e-09	MIMAT0018208 Triticum aestivum miR156	TGACAGAAGAGAGTGAGCACA	MIR156
tae-miR9772	21	TTGAGATGAGATTACCCCATACT	23	156	100	21	0	0	2	22	1	21	6e-09	MIMAT0036982 Triticum aestivum miR9772	TGAGATGAGATTACCCCATAC	MIR9772
tae-miR1137a	20	AATAGATGACTCAACTTTGTACTAACTTTAGTATAAAGTT	40	144	100	20	0	0	5	24	20	1	4e-08	MIMAT0005372 Triticum aestivum miR1137a	GATGACTCAACTTTGTACTA	MIR1120
tae-miR531	21	CTCGCCGGAGCAGCGTGCAAATGGACTTT	29	135	100	19	0	0	1	19	3	21	1e-07	MIMAT0036981 Triticum aestivum miR531	CTCGCCGGAGCAGCGTGCA	NA
tae-miR5062-5p	23	TGAACCTTGGGGAAAAGCCGCATT	24	106	91.3	23	2	0	1	23	1	23	2e-05	MIMAT0035781 Triticum aestivum miR5062-5p	TGAACCTTGGGGAAAAGCCGCAT	MIR5062
tae-miR160	21	TGCCTGGCTCCCTGTATGCCAT	22	105	100	21	0	0	1	21	1	21	5e-09	MIMAT0005345 Triticum aestivum miR160	TGCCTGGCTCCCTGTATGCCA	MIR160
tae-miR1122a	20	ACTTGTCTTGGATTTGTCTAGATACGGATCTATCTA	36	97	95	20	1	0	17	36	20	1	1e-05	MIMAT0005357 Triticum aestivum miR1122a	TCTAGATACGGATCTATCTA	MIR1122
tae-miR1127b-3p	21	CTCCCTCCGTCCGGAAATACTTGTCATC	28	92	95.24	21	1	0	4	24	21	1	2e-06	MIMAT0035769 Triticum aestivum miR1127b-3p	CCTCCGTCCGGAAATACTTGT	MIR1122
tae-miR9675-3p	21	TTTATGATCACTCTCGTTTTGCCT	24	81	100	21	0	0	1	21	1	21	6e-09	MIMAT0035798 Triticum aestivum miR9675-3p	TTTATGATCACTCTCGTTTTG	NA
tae-miR9652-5p	22	CCTGTTTGTCATTAAGTTTCTT	22	50	100	22	0	0	1	22	1	22	1e-09	MIMAT0035758 Triticum aestivum miR9652-5p	CCTGTTTGTCATTAAGTTTCTT	NA
tae-miR1136	24	TTACTTGTCGCACGTATGGATGTATCTAGATCTA	34	48	95.83	24	1	0	5	28	1	24	4e-08	MIMAT0005371 Triticum aestivum miR1136	TTGTCGCACGTATGGATGTATCTA	MIR1122
tae-miR319	21	CTTGGACTGAAGGGTGCTCCCTT	23	48	95.24	21	1	0	2	22	1	21	1e-06	MIMAT0018211 Triticum aestivum miR319	TTGGACTGAAGGGTGCTCCCT	MIR159
tae-miR1130b-3p	21	ACTCCCTCCGTCCCATAATATAAGATG	27	45	100	21	0	0	5	25	21	1	7e-09	MIMAT0035796 Triticum aestivum miR1130b-3p	CCTCCGTCCCATAATATAAGA	MIR818
tae-miR9679-5p	21	CAGAACCAGAATGAGTAGCTC	21	37	100	21	0	0	1	21	1	21	5e-09	MIMAT0035808 Triticum aestivum miR9679-5p	CAGAACCAGAATGAGTAGCTC	NA
tae-miR5175-5p	21	GTTCCAAATTACTCGTCGTGGTTT	24	36	100	21	0	0	2	22	1	21	6e-09	MIMAT0035792 Triticum aestivum miR5175-5p	TTCCAAATTACTCGTCGTGGT	MIR5067
tae-miR9674a-5p	21	GTAGCATCATCCATTCTACCATTCAACGGTGGCTGC	36	34	95.24	21	1	0	4	24	1	21	3e-06	MIMAT0035793 Triticum aestivum miR9674a-5p	GCATCATCCATTCTACCATTC	MIR9674
tae-miR164	21	TGGAGAAGCAGGGCACGTGCA	21	28	100	21	0	0	1	21	1	21	5e-09	MIMAT0005346 Triticum aestivum miR164	TGGAGAAGCAGGGCACGTGCA	MIR164
tae-miR9658-3p	21	TCTCATCGTTCTGGGTGAATAGGCC	25	25	100	21	0	0	5	25	1	21	7e-09	MIMAT0035766 Triticum aestivum miR9658-3p	ATCGTTCTGGGTGAATAGGCC	NA
tae-miR1122b-3p	21	CCTCCGTTCCTAAATATAAGTCTTT	25	24	95.24	21	1	0	3	23	21	1	2e-06	MIMAT0035757 Triticum aestivum miR1122b-3p	TCCGTTCCTAAATATAAGTCT	NA
tae-miR9668-5p	21	GTCCGGAAATACTTGTCATTGAAATGGATGTATCTAGATG	40	24	95	20	1	0	2	21	21	2	1e-05	MIMAT0035782 Triticum aestivum miR9668-5p	TCCGGAAATACTTGTCATTG	NA
tae-miR9777	20	CGCTTCGCTGAGCAGATTGCAGCAAACATATCTGAGCACA	40	23	100	20	0	0	21	40	1	20	4e-08	MIMAT0036990 Triticum aestivum miR9777	AGCAAACATATCTGAGCACA	NA
tae-miR5085	21	ACAAATCGGACATTTTCTGTGGCCT	25	21	94.44	18	1	0	8	25	3	20	0.0001	MIMAT0020567 Triticum aestivum miR5085	GGACATTTTCTGTGGCCT	NA
tae-miR1120c-5p	21	ATGAGATGTGTCAAAAACGCTCTTATATTATGGGGC	36	20	95.24	21	1	0	10	30	21	1	3e-06	MIMAT0035799 Triticum aestivum miR1120c-5p	GTCAAAAACGCTCTTATATTA	MIR1120
tae-miR171a	21	TGATTGAGCCGTGCCAATATC	21	18	100	21	0	0	1	21	1	21	5e-09	MIMAT0005348 Triticum aestivum miR171a	TGATTGAGCCGTGCCAATATC	MIR171_1
tae-miR9656-3p	21	CTTCGAGACTCTGAACAGCGG	21	17	100	21	0	0	1	21	1	21	5e-09	MIMAT0035763 Triticum aestivum miR9656-3p	CTTCGAGACTCTGAACAGCGG	NA
tae-miR7757-5p	22	TATAAAACCTTCAGCTATCCATC	23	14	100	22	0	0	2	23	1	22	1e-09	MIMAT0035800 Triticum aestivum miR7757-5p	ATAAAACCTTCAGCTATCCATC	MIR7757
tae-miR1120b-3p	21	TCCCTCTGTCCCATAATATAAGAACG	26	12	95.24	21	1	0	4	24	21	1	2e-06	MIMAT0035794 Triticum aestivum miR1120b-3p	CTCTGTCCCATAATATAAGAA	MIR1120
tae-miR1121	22	TGTTAAAGAAACATAAGAGCGTTTAGATCACTACTT	36	12	100	22	0	0	14	35	22	1	3e-09	MIMAT0005356 Triticum aestivum miR1121	TAAGAGCGTTTAGATCACTACT	MIR1120
tae-miR167c-5p	22	CTGAAGCTGCCAGCATGATCTGC	23	11	100	22	0	0	2	23	1	22	1e-09	MIMAT0035789 Triticum aestivum miR167c-5p	TGAAGCTGCCAGCATGATCTGC	MIR167_1
tae-miR395a	21	TGAAGTGTTTGGGGGAACTCT	21	10	100	20	0	0	1	20	2	21	2e-08	MIMAT0018222 Triticum aestivum miR395a	TGAAGTGTTTGGGGGAACTC	MIR395
tae-miR5049-3p	21	AATATGGATTGGAGGGAGTACT	22	10	95.24	21	1	0	1	21	1	21	1e-06	MIMAT0035809 Triticum aestivum miR5049-3p	AATATGGATTGGAGGGAGTAC	MIR5067
tae-miR9672b	21	TACCACGACTGTTATTAAGCA	21	10	95.24	21	1	0	1	21	1	21	1e-06	MIMAT0036984 Triticum aestivum miR9672b	TACCACGACTGTTATTAAGCA	MIR9672
tae-miR1118	23	TACTCCCTCCATTCCACAATGTAGTGCACC	30	8	95.65	23	1	0	4	26	23	1	1e-07	MIMAT0005353 Triticum aestivum miR1118	TCCCTCCATTCCACAATGTAGTG	NA
tae-miR9660-5p	20	CTTGCGAGCAACGGATGAATCA	22	8	100	20	0	0	2	21	1	20	2e-08	MIMAT0035768 Triticum aestivum miR9660-5p	TTGCGAGCAACGGATGAATC	NA
tae-miR9662b-3p	21	TGAACATCCCAGAGCCACCGGTT	23	8	100	21	0	0	1	21	1	21	6e-09	MIMAT0035780 Triticum aestivum miR9662b-3p	TGAACATCCCAGAGCCACCGG	MIR9662
tae-miR5084	24	GTTAGGATCCTCTGCAGTACTGTA	24	7	100	23	0	0	2	24	24	2	4e-10	MIMAT0020566 Triticum aestivum miR5084	TTAGGATCCTCTGCAGTACTGTA	MIR5084
tae-miR9670-3p	21	AGGTGGAATACTTGAAGAAGA	21	7	100	21	0	0	1	21	1	21	5e-09	MIMAT0035785 Triticum aestivum miR9670-3p	AGGTGGAATACTTGAAGAAGA	NA
tae-miR1130a	23	TCCCTCCGTCTCATAATGTAAGAC	24	6	95.45	22	1	0	3	24	1	22	4e-07	MIMAT0005365 Triticum aestivum miR1130a	CCTCCGTCTCATAATGTAAGAC	MIR818
tae-miR1139	22	GGAGAGTAACATGGACTAGTAACATC	26	6	90.91	22	2	0	3	24	1	22	0.0001	MIMAT0005374 Triticum aestivum miR1139	AGAGTAACATGGACTAGTAACA	MIR1139
tae-miR9661-5p	21	ATGAAGTAGAGCAGAGACCTCA	22	6	95.24	21	1	0	2	22	1	21	1e-06	MIMAT0035770 Triticum aestivum miR9661-5p	TGAAGTAGAGCAGAGACCTCA	NA
tae-miR1135	24	TCCGTTCCGAATTACTTGTCGCAG	24	5	95.83	24	1	0	1	24	24	1	2e-08	MIMAT0005370 Triticum aestivum miR1135	TCCGTTCCGAATTACTTGTCGCAG	MIR1122
tae-miR5050	21	TTGAACGACCTCACCATGTCG	21	5	100	21	0	0	1	21	1	21	5e-09	MIMAT0036989 Triticum aestivum miR5050	TTGAACGACCTCACCATGTCG	MIR5050
tae-miR9657b-3p	21	CGTGCTTCCTCGTCGAACGGT	21	5	100	21	0	0	1	21	1	21	5e-09	MIMAT0035811 Triticum aestivum miR9657b-3p	CGTGCTTCCTCGTCGAACGGT	MIR9657
tae-miR9666b-5p	21	TCCATCATACGTCCAACCGTG	21	5	100	20	0	0	2	21	2	21	2e-08	MIMAT0035812 Triticum aestivum miR9666b-5p	CCATCATACGTCCAACCGTG	MIR9666
tae-miR9673-5p	20	TAAGAAGCAAAGAGCACATGT	21	5	95	20	1	0	1	20	1	20	5e-06	MIMAT0035791 Triticum aestivum miR9673-5p	TAAGAAGCAAAGAGCACATG	NA
tae-miR1120a	24	TCCGTCCCAAAATATAAGAATGTT	24	4	91.3	23	2	0	1	23	23	1	2e-05	MIMAT0005355 Triticum aestivum miR1120a	TCCGTCCCAAAATATAAGAATGT	MIR1120
tae-miR1128	21	AGTAATTTCGAACGGAGGGAGTAGTACCTAC	31	4	95.24	21	1	0	6	26	21	1	2e-06	MIMAT0005363 Triticum aestivum miR1128	TTTCGAACGGAGGGAGTAGTA	MIR1122
tae-miR171b	21	TTGAGCCGTGCCAATATCACG	21	4	100	21	0	0	1	21	1	21	5e-09	MIMAT0018227 Triticum aestivum miR171b	TTGAGCCGTGCCAATATCACG	MIR171_1
tae-miR530	21	TGCAGTGGCATATGCAACTCT	21	4	100	21	0	0	1	21	1	21	5e-09	MIMAT0036987 Triticum aestivum miR530	TGCAGTGGCATATGCAACTCT	MIR530
tae-miR5384-3p	21	CGCGTTCCCCTTGTGGTGAGCGCGCCGTCGTCGAATGT	38	4	95.24	21	1	0	17	37	1	21	3e-06	MIMAT0035797 Triticum aestivum miR5384-3p	TGAGCGCGCCGTCGTCGAATG	NA
tae-miR6197-5p	21	TCTGTAAACAAATGTAGGACG	21	4	100	21	0	0	1	21	1	21	5e-09	MIMAT0035806 Triticum aestivum miR6197-5p	TCTGTAAACAAATGTAGGACG	NA
tae-miR9657a-3p	21	CCAACGCCGTGTGCTTCCTCGTCGAACGG	29	4	100	20	0	0	10	29	1	20	3e-08	MIMAT0035765 Triticum aestivum miR9657a-3p	TGTGCTTCCTCGTCGAACGG	MIR9657
tae-miR9779	20	GTCTGTGAGAAGCTTATGCAACGTCTGAGGATA	33	4	100	20	0	0	13	32	1	20	4e-08	MIMAT0036993 Triticum aestivum miR9779	CTTATGCAACGTCTGAGGAT	NA
tae-miR9782	24	GTATTAGGTTGGTCAAATTGACGA	24	4	100	24	0	0	1	24	1	24	1e-10	MIMAT0036997 Triticum aestivum miR9782	GTATTAGGTTGGTCAAATTGACGA	NA
tae-miR10520	20	AGGACTTGGATGAGAACTTGGCAT	24	3	95	20	1	0	5	24	1	20	6e-06	MIMAT0041989 Triticum aestivum miR10520	CTTGGATGAGAACTTGGCAT	NA
tae-miR1117	24	CTAGTACCGGTTTGTGGCATGAACC	25	3	91.67	24	2	0	2	25	1	24	6e-06	MIMAT0005352 Triticum aestivum miR1117	TAGTACCGGTTTGTGGCATGAACC	NA
tae-miR169	22	CTGGTAGCCAAGGATGACTTGCCTA	25	3	90.48	21	2	0	3	23	22	2	0.0004	MIMAT0018219 Triticum aestivum miR169	GGTAGCCAAGGATGACTTGCC	MIR169_1
tae-miR396-5p	21	GAACTGTGAACTCGCGGGGATGGGGA	26	3	100	21	0	0	2	22	1	21	7e-09	MIMAT0035771 Triticum aestivum miR396-5p	AACTGTGAACTCGCGGGGATG	NA
tae-miR9652-3p	20	GCTTAATGAGAACATGTGACA	21	3	100	18	0	0	1	18	3	20	3e-07	MIMAT0035759 Triticum aestivum miR9652-3p	GCTTAATGAGAACATGTG	NA
tae-miR9654b-3p	22	TTCCGAAAGGCTTGAAGCAAAT	22	3	100	18	0	0	1	18	1	18	3e-07	MIMAT0035764 Triticum aestivum miR9654b-3p	TTCCGAAAGGCTTGAAGC	MIR9654
tae-miR9775	22	TGTGCGCAATAAGATTTTG	19	3	100	19	0	0	1	19	1	19	7e-08	MIMAT0036986 Triticum aestivum miR9775	TGTGCGCAATAAGATTTTG	NA
tae-miR167b	21	TGAAGCTGACAGCATGATCTGA	22	2	100	20	0	0	1	20	1	20	2e-08	MIMAT0018214 Triticum aestivum miR167b	TGAAGCTGACAGCATGATCT	MIR167_1
tae-miR408	21	CTGCACTGCCTCTTCCCTGGC	21	2	100	21	0	0	1	21	1	21	5e-09	MIMAT0005350 Triticum aestivum miR408	CTGCACTGCCTCTTCCCTGGC	MIR408
tae-miR9676-5p	22	TGGATGTCATCGTGGCCGTACA	22	2	100	22	0	0	1	22	1	22	1e-09	MIMAT0035802 Triticum aestivum miR9676-5p	TGGATGTCATCGTGGCCGTACA	NA
tae-miR1122c-3p	21	CCTCCGTCCCACAATGTTAGA	21	1	90.48	21	2	0	1	21	21	1	0.0003	MIMAT0035788 Triticum aestivum miR1122c-3p	CCTCCGTCCCACAATGTTAGA	MIR1120
tae-miR1123	23	AATCCGTAAGACCTAGTCTCATAG	24	1	90.91	22	2	0	3	24	1	22	9e-05	MIMAT0005358 Triticum aestivum miR1123	TCCGTAAGACCTAGTCTCATAG	NA
tae-miR1125	24	AACCAATGAGACCAACTGCGGCGG	24	1	95.83	24	1	0	1	24	1	24	2e-08	MIMAT0005360 Triticum aestivum miR1125	AACCAATGAGACCAACTGCGGCGG	NA
tae-miR1127a	19	GAGTAATTCTGAACGGAAGGAGT	23	1	94.74	19	1	0	3	21	19	1	2e-05	MIMAT0005362 Triticum aestivum miR1127a	GTAATTCTGAACGGAAGGA	MIR1122
tae-miR1131	22	TTAGTATCGGTTCGTGGCTAACCT	24	1	95.45	22	1	0	2	23	1	22	4e-07	MIMAT0005366 Triticum aestivum miR1131	TAGTATCGGTTCGTGGCTAACC	NA
tae-miR1133	22	TTTCGGACAGAGGCAGTATATGAC	24	1	90.91	22	2	0	1	22	22	1	9e-05	MIMAT0005368 Triticum aestivum miR1133	TTTCGGACAGAGGCAGTATATG	MIR1122
tae-miR1138	23	AAGCTTAGATGTGACATACTTAAA	24	1	95.45	22	1	0	3	24	1	22	4e-07	MIMAT0005373 Triticum aestivum miR1138	GCTTAGATGTGACATACTTAAA	NA
tae-miR167a	21	TGAAGCTGCCAGCATGATCTAATTC	25	1	100	21	0	0	1	21	1	21	7e-09	MIMAT0005347 Triticum aestivum miR167a	TGAAGCTGCCAGCATGATCTA	MIR167_1
tae-miR5086	21	ATCACATTGGTGGAAGTCGTG	21	1	94.44	18	1	0	4	21	1	18	8e-05	MIMAT0020558 Triticum aestivum miR5086	ACATTGGTGGAAGTCGTG	NA
tae-miR6201	22	TGACCCTGAGGCACTCATACCG	22	1	100	22	0	0	1	22	1	22	1e-09	MIMAT0036992 Triticum aestivum miR6201	TGACCCTGAGGCACTCATACCG	MIR6201
tae-miR9654a-3p	22	TTCTGAAAGGCTTGAAGCTAAT	22	1	100	18	0	0	1	18	1	18	3e-07	MIMAT0035761 Triticum aestivum miR9654a-3p	TTCTGAAAGGCTTGAAGC	MIR9654
tae-miR9655-3p	21	CAAGGGAAGGAAGTAGCCAAC	21	1	100	21	0	0	1	21	1	21	5e-09	MIMAT0035762 Triticum aestivum miR9655-3p	CAAGGGAAGGAAGTAGCCAAC	NA
tae-miR9664-3p	21	CAAAACTACGACATCGAGGACTGC	24	1	100	19	0	0	6	24	21	3	1e-07	MIMAT0035775 Triticum aestivum miR9664-3p	CTACGACATCGAGGACTGC	NA
tae-miR9666b-3p	22	CGGTTGGCCTGTATGATGGCGAC	23	1	95.45	22	1	0	1	22	1	22	4e-07	MIMAT0035813 Triticum aestivum miR9666b-3p	CGGTTGGCCTGTATGATGGCGA	MIR9666
tae-miR9781	21	TTTTGTCACATATAATACATG	21	1	100	20	0	0	1	20	1	20	2e-08	MIMAT0036995 Triticum aestivum miR9781	TTTTGTCACATATAATACAT	NA
tae-miR9783	21	AATAATCACCGGTGCTTAAGAAAC	24	1	95.24	21	1	0	2	22	1	21	2e-06	MIMAT0036999 Triticum aestivum miR9783	ATAATCACCGGTGCTTAAGAA	MIR9783

## Sheet: PSTCP_FL2
Known miRNAs in PSTCPFL2
miRNA (Subject)	Subject Length	Query(Reads)	Query Length	Read Count	% Identity	Alignment length	Mismatches	Gaps	Q. start	Q. end	S. start	S. end	E Value	Description	Trimmed read	miRNA Family
tae-miR9672a-3p	21	ATACCACGACTGTCATTAAGCATCA	25	47048	100	21	0	0	4	24	1	21	7e-09	MIMAT0035790 Triticum aestivum miR9672a-3p	CCACGACTGTCATTAAGCATC	MIR9672
tae-miR9774	22	CAATATCTTGCTAGAACAAGATATTGGGTATTTCTGTCTT	40	13177	100	22	0	0	17	38	1	22	3e-09	MIMAT0036985 Triticum aestivum miR9774	CAAGATATTGGGTATTTCTGTC	NA
tae-miR9674b-5p	21	ATAGCATCATCCATCCTACCCTACCCTTCAACGGCGGCCG	40	10328	100	21	0	0	1	21	1	21	1e-08	MIMAT0035801 Triticum aestivum miR9674b-5p	ATAGCATCATCCATCCTACCC	MIR9674
tae-miR5048-5p	22	TTTGCAGGTTTTAGGTCTAAGTGAAGG	27	7942	100	22	0	0	1	22	1	22	2e-09	MIMAT0035803 Triticum aestivum miR5048-5p	TTTGCAGGTTTTAGGTCTAAGT	NA
tae-miR9669-5p	21	TACTGTGGGCACTTATTTGACAAGAAA	27	6944	100	21	0	0	1	21	1	21	7e-09	MIMAT0035783 Triticum aestivum miR9669-5p	TACTGTGGGCACTTATTTGAC	NA
tae-miR398	21	CATGTGTTCTCAGGTCGCCCCCGC	24	5941	100	21	0	0	3	23	1	21	6e-09	MIMAT0018225 Triticum aestivum miR398	TGTGTTCTCAGGTCGCCCCCG	MIR398
tae-miR159b	21	TTTGGATTGAAGGGAGCTCTGTCTCTCT	28	5727	100	21	0	0	1	21	1	21	8e-09	MIMAT0005344 Triticum aestivum miR159b	TTTGGATTGAAGGGAGCTCTG	MIR159
tae-miR9653a-3p	21	GTGAGGTTCGCGTGACCTTTGAGACTTTGGCCATGGCCAT	40	5053	100	21	0	0	18	38	1	21	1e-08	MIMAT0035760 Triticum aestivum miR9653a-3p	TTTGAGACTTTGGCCATGGCC	NA
tae-miR1137a	20	CCCTCCGTTCCAAAATAGATGACTCAACTTTATACTAACT	40	2330	95	20	1	0	18	37	20	1	1e-05	MIMAT0005372 Triticum aestivum miR1137a	GATGACTCAACTTTATACTA	MIR1120
tae-miR9773	24	TTTGTTTTTATGTTATTTTGTGAAGGAATGAAAACA	36	2242	100	24	0	0	1	24	1	24	2e-10	MIMAT0036983 Triticum aestivum miR9773	TTTGTTTTTATGTTATTTTGTGAA	NA
tae-miR397-5p	21	TCACCGGCGCTGCACACAATGTCA	24	2124	100	21	0	0	1	21	1	21	6e-09	MIMAT0035795 Triticum aestivum miR397-5p	TCACCGGCGCTGCACACAATG	MIR397
tae-miR9653b	21	ACGGCCGTGGCCAAGGTCTCTTGAGGCTTGGCCTTG	36	1545	100	21	0	0	8	28	1	21	1e-08	MIMAT0036996 Triticum aestivum miR9653b	TGGCCAAGGTCTCTTGAGGCT	NA
tae-miR5200	21	TGTAGATACTCCCTAAGGCTTTTT	24	1480	100	21	0	0	1	21	1	21	6e-09	MIMAT0037000 Triticum aestivum miR5200	TGTAGATACTCCCTAAGGCTT	MIR5200
tae-miR9776	21	TTGGACGAGGATGTGCAACTGA	22	1176	100	21	0	0	1	21	1	21	5e-09	MIMAT0036988 Triticum aestivum miR9776	TTGGACGAGGATGTGCAACTG	MIR9776
tae-miR9663-5p	21	AAGCGTAGTCGAACGAATCTGCCGTTGA	28	1158	100	21	0	0	1	21	1	21	8e-09	MIMAT0035773 Triticum aestivum miR9663-5p	AAGCGTAGTCGAACGAATCTG	NA
tae-miR9662b-3p	21	TGAACATCCCAGAGCCACCGGTTT	24	1050	100	21	0	0	1	21	1	21	6e-09	MIMAT0035780 Triticum aestivum miR9662b-3p	TGAACATCCCAGAGCCACCGG	MIR9662
tae-miR1847-5p	21	ACCTGCAGTTGGGCCAATGACATGA	25	552	100	21	0	0	1	21	1	21	7e-09	MIMAT0035786 Triticum aestivum miR1847-5p	ACCTGCAGTTGGGCCAATGAC	NA
tae-miR160	21	TGCCTGGCTCCCTGTATGCCAAA	23	424	100	21	0	0	1	21	1	21	6e-09	MIMAT0005345 Triticum aestivum miR160	TGCCTGGCTCCCTGTATGCCA	MIR160
tae-miR1127b-3p	21	TACTCCCTCCGTCCGGAAATACTTGTCATCGAAA	34	407	95.24	21	1	0	6	26	21	1	2e-06	MIMAT0035769 Triticum aestivum miR1127b-3p	CCTCCGTCCGGAAATACTTGT	MIR1122
tae-miR5175-5p	21	TTCCAATTTACTCGTCGTGGTTTTA	25	331	95.24	21	1	0	1	21	1	21	2e-06	MIMAT0035792 Triticum aestivum miR5175-5p	TTCCAATTTACTCGTCGTGGT	MIR5067
tae-miR5062-5p	23	TGAACCTTGGGGAAAAGCCGCATTT	25	316	91.3	23	2	0	1	23	1	23	2e-05	MIMAT0035781 Triticum aestivum miR5062-5p	TGAACCTTGGGGAAAAGCCGCAT	MIR5062
tae-miR399	19	TGCCAAAGGAGAATTGCCCTGATAT	25	268	100	19	0	0	1	19	1	19	1e-07	MIMAT0005349 Triticum aestivum miR399	TGCCAAAGGAGAATTGCCC	MIR399
tae-miR9672b	21	AGATACCACGACTGTCATTAAGCA	24	264	100	21	0	0	4	24	1	21	6e-09	MIMAT0036984 Triticum aestivum miR9672b	TACCACGACTGTCATTAAGCA	MIR9672
tae-miR9675-3p	21	TTTATGATCACTCTCGTTTTGCCT	24	249	100	21	0	0	1	21	1	21	6e-09	MIMAT0035798 Triticum aestivum miR9675-3p	TTTATGATCACTCTCGTTTTG	NA
tae-miR9652-5p	22	CCTGTTTGTCATTAAGTTTCTTC	23	168	100	22	0	0	1	22	1	22	1e-09	MIMAT0035758 Triticum aestivum miR9652-5p	CCTGTTTGTCATTAAGTTTCTT	NA
tae-miR531	21	CTCGCCGGAGCAGCGTGCAAATGGACTTT	29	156	100	19	0	0	1	19	3	21	1e-07	MIMAT0036981 Triticum aestivum miR531	CTCGCCGGAGCAGCGTGCA	NA
tae-miR1135	24	TTCTGCGACAAGTAATTCCGAACGGAGG	28	152	100	24	0	0	3	26	1	24	1e-10	MIMAT0005370 Triticum aestivum miR1135	CTGCGACAAGTAATTCCGAACGGA	MIR1122
tae-miR1120c-5p	21	ATAATATAAGAACGTTTTTGACACTAATGTAGTGT	35	122	100	21	0	0	2	22	1	21	1e-08	MIMAT0035799 Triticum aestivum miR1120c-5p	TAATATAAGAACGTTTTTGAC	MIR1120
tae-miR1122b-3p	21	AAAGACTTATATTTAGGAACGGAGATGCAC	30	100	95.24	21	1	0	3	23	1	21	2e-06	MIMAT0035757 Triticum aestivum miR1122b-3p	AGACTTATATTTAGGAACGGA	NA
tae-miR319	21	TTGGACTGAAGGGTGCTCCCTTT	23	89	95.24	21	1	0	1	21	1	21	1e-06	MIMAT0018211 Triticum aestivum miR319	TTGGACTGAAGGGTGCTCCCT	MIR159
tae-miR9779	20	AACGATCTGTGAGAAGCTTATGCAACGTCTGAGGATA	37	66	100	20	0	0	17	36	1	20	4e-08	MIMAT0036993 Triticum aestivum miR9779	CTTATGCAACGTCTGAGGAT	NA
tae-miR171a	21	TGATTGAGCCGTGCCAATATC	21	64	100	21	0	0	1	21	1	21	5e-09	MIMAT0005348 Triticum aestivum miR171a	TGATTGAGCCGTGCCAATATC	MIR171_1
tae-miR164	21	TGGAGAAGCAGGGCACGTGCA	21	60	100	21	0	0	1	21	1	21	5e-09	MIMAT0005346 Triticum aestivum miR164	TGGAGAAGCAGGGCACGTGCA	MIR164
tae-miR167c-5p	22	TCTGAAGCTGCCAGCATGATCTGC	24	58	100	22	0	0	3	24	1	22	2e-09	MIMAT0035789 Triticum aestivum miR167c-5p	TGAAGCTGCCAGCATGATCTGC	MIR167_1
tae-miR9658-3p	21	TCTCATCGTTCTGGGTGAATAGGCC	25	56	100	21	0	0	5	25	1	21	7e-09	MIMAT0035766 Triticum aestivum miR9658-3p	ATCGTTCTGGGTGAATAGGCC	NA
tae-miR7757-5p	22	TATAAAACCTTCAGCTATCCATC	23	36	100	22	0	0	2	23	1	22	1e-09	MIMAT0035800 Triticum aestivum miR7757-5p	ATAAAACCTTCAGCTATCCATC	MIR7757
tae-miR9777	20	CGCTTCGCTGAGCAGATTGCAGCAAACATATCTGAGCACA	40	33	100	20	0	0	21	40	1	20	4e-08	MIMAT0036990 Triticum aestivum miR9777	AGCAAACATATCTGAGCACA	NA
tae-miR1139	22	GGAGAGTAACATGGACTAGTAACAA	25	28	90.91	22	2	0	3	24	1	22	0.0001	MIMAT0005374 Triticum aestivum miR1139	AGAGTAACATGGACTAGTAACA	MIR1139
tae-miR395a	21	TGAAGTGTTTGGGGGAACTCT	21	26	100	20	0	0	1	20	2	21	2e-08	MIMAT0018222 Triticum aestivum miR395a	TGAAGTGTTTGGGGGAACTC	MIR395
tae-miR9662a-3p	21	TTGAACATCCCAGAGCCACCGTT	23	26	100	21	0	0	1	21	1	21	6e-09	MIMAT0035772 Triticum aestivum miR9662a-3p	TTGAACATCCCAGAGCCACCG	MIR9662
tae-miR1130b-3p	21	TCCCTCCGTCCCAAAATATAAGATCATTTTTGACATCTTA	40	25	95.24	21	1	0	3	23	21	1	3e-06	MIMAT0035796 Triticum aestivum miR1130b-3p	CCTCCGTCCCAAAATATAAGA	MIR818
tae-miR9656-3p	21	CTTCGAGACTCTGAACAGCGGT	22	23	100	21	0	0	1	21	1	21	5e-09	MIMAT0035763 Triticum aestivum miR9656-3p	CTTCGAGACTCTGAACAGCGG	NA
tae-miR5049-3p	21	TTAATATGGATTGGAGGGAGTACC	24	20	95.24	21	1	0	3	23	1	21	2e-06	MIMAT0035809 Triticum aestivum miR5049-3p	AATATGGATTGGAGGGAGTAC	MIR5067
tae-miR530	21	TGCAGTGGCATATGCAACTCT	21	19	100	21	0	0	1	21	1	21	5e-09	MIMAT0036987 Triticum aestivum miR530	TGCAGTGGCATATGCAACTCT	MIR530
tae-miR9664-3p	21	TTGCAGTCCTCGATGTCGTAGTTC	24	19	100	21	0	0	1	21	1	21	6e-09	MIMAT0035775 Triticum aestivum miR9664-3p	TTGCAGTCCTCGATGTCGTAG	NA
tae-miR5085	21	ATCGGACATTTTCTGTGGCCTCCT	24	18	94.44	18	1	0	4	21	3	20	9e-05	MIMAT0020567 Triticum aestivum miR5085	GGACATTTTCTGTGGCCT	NA
tae-miR9674a-5p	21	ATAGCATCATCCATCCTACCATTCAATGGTGGCTG	35	17	100	21	0	0	4	24	1	21	1e-08	MIMAT0035793 Triticum aestivum miR9674a-5p	GCATCATCCATCCTACCATTC	MIR9674
tae-miR6201	22	TGACCCTGAGGCACTCATACCG	22	15	100	22	0	0	1	22	1	22	1e-09	MIMAT0036992 Triticum aestivum miR6201	TGACCCTGAGGCACTCATACCG	MIR6201
tae-miR9660-5p	20	TTGCGAGCAACGGATGAATCAGCCT	25	13	100	20	0	0	1	20	1	20	3e-08	MIMAT0035768 Triticum aestivum miR9660-5p	TTGCGAGCAACGGATGAATC	NA
tae-miR9668-5p	21	ATTTCAATGACAAGTATTTCCGGACT	26	13	95	20	1	0	5	24	2	21	7e-06	MIMAT0035782 Triticum aestivum miR9668-5p	CAATGACAAGTATTTCCGGA	NA
tae-miR6197-5p	21	ATCTGTAAACAAATGTAGGACATT	24	12	100	20	0	0	2	21	1	20	2e-08	MIMAT0035806 Triticum aestivum miR6197-5p	TCTGTAAACAAATGTAGGAC	NA
tae-miR9775	22	TGTGCGCAATAAGATTTTGCTA	22	12	100	22	0	0	1	22	1	22	1e-09	MIMAT0036986 Triticum aestivum miR9775	TGTGCGCAATAAGATTTTGCTA	NA
tae-miR1137b-5p	21	CCTCCGTTCCAAAATAGATGACCCATT	27	11	95.24	21	1	0	3	23	1	21	2e-06	MIMAT0035774 Triticum aestivum miR1137b-5p	TCCGTTCCAAAATAGATGACC	MIR1120
tae-miR408	21	CTGCACTGCCTCTTCCCTGGC	21	11	100	21	0	0	1	21	1	21	5e-09	MIMAT0005350 Triticum aestivum miR408	CTGCACTGCCTCTTCCCTGGC	MIR408
tae-miR9676-5p	22	TGGATGTCATCGTGGCCGTACA	22	11	100	22	0	0	1	22	1	22	1e-09	MIMAT0035802 Triticum aestivum miR9676-5p	TGGATGTCATCGTGGCCGTACA	NA
tae-miR1130a	23	CCCTCCGTCTCATAATGTAGGACGTTTTTTGGCACTAG	38	10	91.3	23	2	0	2	24	1	23	4e-05	MIMAT0005365 Triticum aestivum miR1130a	CCTCCGTCTCATAATGTAGGACG	MIR818
tae-miR156	21	TGACAGAAGAGAGTGAGCACAAA	23	10	100	21	0	0	1	21	1	21	6e-09	MIMAT0018208 Triticum aestivum miR156	TGACAGAAGAGAGTGAGCACA	MIR156
tae-miR9657b-3p	21	CCAGCGCCGCGTGCTTCCTCGTCGAACG	28	10	100	19	0	0	10	28	1	19	1e-07	MIMAT0035811 Triticum aestivum miR9657b-3p	CGTGCTTCCTCGTCGAACG	MIR9657
tae-miR9666a-3p	22	CGGTAGGGCTGTATGATGGCGACC	24	10	100	22	0	0	1	22	1	22	2e-09	MIMAT0035778 Triticum aestivum miR9666a-3p	CGGTAGGGCTGTATGATGGCGA	MIR9666
tae-miR9673-5p	20	TAAGAAGCAAAGAGCACATGTT	22	10	95	20	1	0	1	20	1	20	5e-06	MIMAT0035791 Triticum aestivum miR9673-5p	TAAGAAGCAAAGAGCACATG	NA
tae-miR1120b-3p	21	TAACTACTATCTCTGTCCCATAATATAAGAATG	33	8	95.24	21	1	0	11	31	21	1	2e-06	MIMAT0035794 Triticum aestivum miR1120b-3p	CTCTGTCCCATAATATAAGAA	MIR1120
tae-miR171b	21	TTGAGCCGTGCCAATATCACG	21	8	100	21	0	0	1	21	1	21	5e-09	MIMAT0018227 Triticum aestivum miR171b	TTGAGCCGTGCCAATATCACG	MIR171_1
tae-miR9652-3p	20	GAAGCTTAATGAGAACATGTGAA	23	8	100	20	0	0	2	21	1	20	2e-08	MIMAT0035759 Triticum aestivum miR9652-3p	AAGCTTAATGAGAACATGTG	NA
tae-miR9772	21	TGAGATGAGATTACCCCATACA	22	8	100	21	0	0	1	21	1	21	5e-09	MIMAT0036982 Triticum aestivum miR9772	TGAGATGAGATTACCCCATAC	MIR9772
tae-miR9781	21	ATTTTTTGTCACATATAATACATA	24	7	100	21	0	0	4	24	1	21	6e-09	MIMAT0036995 Triticum aestivum miR9781	TTTTGTCACATATAATACATA	NA
tae-miR1121	22	TATAAGAGCGTTTAGAACACTACT	24	6	95.45	22	1	0	3	24	22	1	4e-07	MIMAT0005356 Triticum aestivum miR1121	TAAGAGCGTTTAGAACACTACT	MIR1120
tae-miR1136	24	TTGTCGTAGGTATGGATGTATCTA	24	6	95.83	24	1	0	1	24	1	24	2e-08	MIMAT0005371 Triticum aestivum miR1136	TTGTCGTAGGTATGGATGTATCTA	MIR1122
tae-miR9654b-3p	22	TTCCGAAAGACTTGAAGCGAATT	23	6	95.45	22	1	0	1	22	1	22	4e-07	MIMAT0035764 Triticum aestivum miR9654b-3p	TTCCGAAAGACTTGAAGCGAAT	MIR9654
tae-miR9666b-3p	22	CGGTTGGGCTGTATGATGGCGAC	23	6	100	22	0	0	1	22	1	22	1e-09	MIMAT0035813 Triticum aestivum miR9666b-3p	CGGTTGGGCTGTATGATGGCGA	MIR9666
tae-miR9666b-5p	21	GCCATCATACGTCCAACCGTG	21	6	100	21	0	0	1	21	1	21	5e-09	MIMAT0035812 Triticum aestivum miR9666b-5p	GCCATCATACGTCCAACCGTG	MIR9666
tae-miR1125	24	AACCAACGAGACCGACTGTGGCGG	24	4	91.67	24	2	0	1	24	1	24	6e-06	MIMAT0005360 Triticum aestivum miR1125	AACCAACGAGACCGACTGTGGCGG	NA
tae-miR1127a	19	CGAGTAATTCTGAACGGAAGGAGT	24	4	94.74	19	1	0	4	22	19	1	2e-05	MIMAT0005362 Triticum aestivum miR1127a	GTAATTCTGAACGGAAGGA	MIR1122
tae-miR1133	22	ATTTTCGGACGGAGGGAGTATATGAA	26	4	100	22	0	0	3	24	22	1	2e-09	MIMAT0005368 Triticum aestivum miR1133	TTTCGGACGGAGGGAGTATATG	MIR1122
tae-miR5384-3p	21	GTTCCCCTTGCGGTGAGCGCGCCGCCGTCGAATG	34	4	100	21	0	0	14	34	1	21	1e-08	MIMAT0035797 Triticum aestivum miR5384-3p	TGAGCGCGCCGCCGTCGAATG	NA
tae-miR9670-3p	21	AGGTGGAATACTTGAAGAAGA	21	4	100	21	0	0	1	21	1	21	5e-09	MIMAT0035785 Triticum aestivum miR9670-3p	AGGTGGAATACTTGAAGAAGA	NA
tae-miR9671-5p	22	ACTTTACACAACTGTCCGGACAGT	24	4	100	19	0	0	1	19	3	21	1e-07	MIMAT0035787 Triticum aestivum miR9671-5p	ACTTTACACAACTGTCCGG	NA
tae-miR1122a	20	TTAGATACATCCGTATGTAGACGA	24	3	95	20	1	0	2	21	1	20	6e-06	MIMAT0005357 Triticum aestivum miR1122a	TAGATACATCCGTATGTAGA	MIR1122
tae-miR396-5p	21	AACTGTGAACTCGCGGGGATGGGGATTCC	29	3	100	21	0	0	1	21	1	21	8e-09	MIMAT0035771 Triticum aestivum miR396-5p	AACTGTGAACTCGCGGGGATG	NA
tae-miR9655-3p	21	CAAGGGAAGGAAGTAGCCAAC	21	3	100	21	0	0	1	21	1	21	5e-09	MIMAT0035762 Triticum aestivum miR9655-3p	CAAGGGAAGGAAGTAGCCAAC	NA
tae-miR9657a-3p	21	TGTGCTTCCTCGTCGAACGGT	21	3	100	21	0	0	1	21	1	21	5e-09	MIMAT0035765 Triticum aestivum miR9657a-3p	TGTGCTTCCTCGTCGAACGGT	MIR9657
tae-miR10520	20	ATGCCAAGTTCTCATCCAAGTCCT	24	2	95	20	1	0	1	20	20	1	6e-06	MIMAT0041989 Triticum aestivum miR10520	ATGCCAAGTTCTCATCCAAG	NA
tae-miR1117	24	TAGTACCGGTTCGTGGCATGAACC	24	2	95.83	24	1	0	1	24	1	24	2e-08	MIMAT0005352 Triticum aestivum miR1117	TAGTACCGGTTCGTGGCATGAACC	NA
tae-miR1118	23	CACTACGTTATGGAAAGGAGGGAGTA	26	2	91.3	23	2	0	1	23	1	23	3e-05	MIMAT0005353 Triticum aestivum miR1118	CACTACGTTATGGAAAGGAGGGA	NA
tae-miR1128	21	ATTTCAGACGGAGGGACTAGTAATA	25	2	90.48	21	2	0	2	22	21	1	0.0004	MIMAT0005363 Triticum aestivum miR1128	TTTCAGACGGAGGGACTAGTA	MIR1122
tae-miR1134	24	ACAACAACAAGAACAAGAAAGCCT	24	2	94.74	19	1	0	1	19	3	21	2e-05	MIMAT0005369 Triticum aestivum miR1134	ACAACAACAAGAACAAGAA	NA
tae-miR5084	24	TTAGGATCCTCTGCAGTACTGTAT	24	2	100	24	0	0	1	24	24	1	1e-10	MIMAT0020566 Triticum aestivum miR5084	TTAGGATCCTCTGCAGTACTGTAT	MIR5084
tae-miR9661-5p	21	TGAAGTAGAGCAGGGACCTCA	21	2	100	21	0	0	1	21	1	21	5e-09	MIMAT0035770 Triticum aestivum miR9661-5p	TGAAGTAGAGCAGGGACCTCA	NA
tae-miR9677a	22	TGGCCGTTGGTAGAGTAGGAGA	22	2	100	22	0	0	1	22	1	22	1e-09	MIMAT0035804 Triticum aestivum miR9677a	TGGCCGTTGGTAGAGTAGGAGA	MIR9677
tae-miR9782	24	GTATTAGGTTGATCAAATTGACGA	24	2	95.83	24	1	0	1	24	1	24	2e-08	MIMAT0036997 Triticum aestivum miR9782	GTATTAGGTTGATCAAATTGACGA	NA
tae-miR9783	21	AATAATCACCGGTGCTTAAGAAAC	24	2	95.24	21	1	0	2	22	1	21	2e-06	MIMAT0036999 Triticum aestivum miR9783	ATAATCACCGGTGCTTAAGAA	MIR9783
tae-miR1120a	24	CTCCGTCGCATAATATAAGAATG	23	1	95.65	23	1	0	1	23	24	2	9e-08	MIMAT0005355 Triticum aestivum miR1120a	CTCCGTCGCATAATATAAGAATG	MIR1120
tae-miR1122c-3p	21	TCTAATATTATGGGACGGAGG	21	1	100	21	0	0	1	21	1	21	5e-09	MIMAT0035788 Triticum aestivum miR1122c-3p	TCTAATATTATGGGACGGAGG	MIR1120
tae-miR1123	23	AATTCTATGAGATCAGGTATCACG	24	1	90.48	21	2	0	4	24	23	3	0.0004	MIMAT0005358 Triticum aestivum miR1123	TCTATGAGATCAGGTATCACG	NA
tae-miR1131	22	ATTAGTACCGGTTCGTGGCGAACC	24	1	95.45	22	1	0	3	24	1	22	4e-07	MIMAT0005366 Triticum aestivum miR1131	TAGTACCGGTTCGTGGCGAACC	NA
tae-miR1138	23	TTTTAAGGATATCACGTCTAAGCT	24	1	91.3	23	2	0	1	23	23	1	2e-05	MIMAT0005373 Triticum aestivum miR1138	TTTTAAGGATATCACGTCTAAGC	NA
tae-miR167b	21	TGAAGCTGACAGCATGATCTGA	22	1	100	20	0	0	1	20	1	20	2e-08	MIMAT0018214 Triticum aestivum miR167b	TGAAGCTGACAGCATGATCT	MIR167_1
tae-miR5050	21	TTGAACGACCTCACCATGT	19	1	100	19	0	0	1	19	1	19	7e-08	MIMAT0036989 Triticum aestivum miR5050	TTGAACGACCTCACCATGT	MIR5050
tae-miR5086	21	ATCACATTGGTGGAAGTCGTG	21	1	94.44	18	1	0	4	21	1	18	8e-05	MIMAT0020558 Triticum aestivum miR5086	ACATTGGTGGAAGTCGTG	NA
tae-miR9659-3p	22	TACAATGGTTGTTCACGGCATC	22	1	100	20	0	0	3	22	3	22	2e-08	MIMAT0035767 Triticum aestivum miR9659-3p	CAATGGTTGTTCACGGCATC	NA
tae-miR9679-5p	21	CAGAACAAGAATGAGTAGCTC	21	1	95.24	21	1	0	1	21	1	21	1e-06	MIMAT0035808 Triticum aestivum miR9679-5p	CAGAACAAGAATGAGTAGCTC	NA

## Sheet: PSUSDA_2
SUPPLEMENTARY TABLE 2. Known miRNAs in the 8 small RNA libraries.
Known miRNAs in PSUSDA2
miRNA (Subject)	Subject Length	Query(Reads)	Query Length	Read Count	% Identity	Alignment length	Mismatches	Gaps	Q. start	Q. end	S. start	S. end	E Value	Description	Trimmed read	miRNA Family
tae-miR9669-5p	21	TACTGTGGGCACTTATTTGACAATTA	26	7066	100	21	0	0	1	21	1	21	7e-09	MIMAT0035783 Triticum aestivum miR9669-5p	TACTGTGGGCACTTATTTGAC	NA
tae-miR9653a-3p	21	GTGAGGTTCGCGTGACCTTTGAGACTTTGGCCATGGCCAT	40	4254	100	21	0	0	18	38	1	21	1e-08	MIMAT0035760 Triticum aestivum miR9653a-3p	TTTGAGACTTTGGCCATGGCC	NA
tae-miR9672a-3p	21	ACACCACGACTGTCATTAAGCATCT	25	4187	100	21	0	0	4	24	1	21	7e-09	MIMAT0035790 Triticum aestivum miR9672a-3p	CCACGACTGTCATTAAGCATC	MIR9672
tae-miR9674b-5p	21	ATAGCATCATCCATCCTACCCGACT	25	2777	100	21	0	0	1	21	1	21	7e-09	MIMAT0035801 Triticum aestivum miR9674b-5p	ATAGCATCATCCATCCTACCC	MIR9674
tae-miR9653b	21	CCATGGCCAAGGTCTCTTGAGGCTTGGCCTTGAAGACT	38	1618	100	21	0	0	4	24	1	21	1e-08	MIMAT0036996 Triticum aestivum miR9653b	TGGCCAAGGTCTCTTGAGGCT	NA
tae-miR9662a-3p	21	TTGAACATCCCAGAGCCACCGTT	23	1580	100	21	0	0	1	21	1	21	6e-09	MIMAT0035772 Triticum aestivum miR9662a-3p	TTGAACATCCCAGAGCCACCG	MIR9662
tae-miR9659-3p	22	TCCAATGGTTGTTCACGGCATCTT	24	1128	100	22	0	0	1	22	1	22	2e-09	MIMAT0035767 Triticum aestivum miR9659-3p	TCCAATGGTTGTTCACGGCATC	NA
tae-miR5048-5p	22	TTTGCAGGTTTTAGGTCTAAGTGAAGGATATAAA	34	1044	100	22	0	0	1	22	1	22	2e-09	MIMAT0035803 Triticum aestivum miR5048-5p	TTTGCAGGTTTTAGGTCTAAGT	NA
tae-miR9662b-3p	21	TGAACATCCCAGAGCCACCGGTAT	24	924	100	21	0	0	1	21	1	21	6e-09	MIMAT0035780 Triticum aestivum miR9662b-3p	TGAACATCCCAGAGCCACCGG	MIR9662
tae-miR5175-5p	21	GTTCCAAATTACTCGTCGTGGTTTT	25	669	100	21	0	0	2	22	1	21	7e-09	MIMAT0035792 Triticum aestivum miR5175-5p	TTCCAAATTACTCGTCGTGGT	MIR5067
tae-miR156	21	CTCGAGAGATTGACAGAAGAGAGTGAGCACACGGC	35	540	100	21	0	0	11	31	1	21	1e-08	MIMAT0018208 Triticum aestivum miR156	TGACAGAAGAGAGTGAGCACA	MIR156
tae-miR319	21	CTTGGACTGAAGGGTGCTCCCTT	23	522	95.24	21	1	0	2	22	1	21	1e-06	MIMAT0018211 Triticum aestivum miR319	TTGGACTGAAGGGTGCTCCCT	MIR159
tae-miR159b	21	TTTGGATTGAAGGGAGCTCTGTTTCTT	27	501	100	21	0	0	1	21	1	21	7e-09	MIMAT0005344 Triticum aestivum miR159b	TTTGGATTGAAGGGAGCTCTG	MIR159
tae-miR9776	21	TTGGACGAGGATGTGCAACTGC	22	486	100	21	0	0	1	21	1	21	5e-09	MIMAT0036988 Triticum aestivum miR9776	TTGGACGAGGATGTGCAACTG	MIR9776
tae-miR1137a	20	ATAGATGACCCAACTTTGTACTAACTTTAGTACAAAGTAT	40	449	95	20	1	0	4	23	20	1	1e-05	MIMAT0005372 Triticum aestivum miR1137a	GATGACCCAACTTTGTACTA	MIR1120
tae-miR9655-3p	21	CAAGGGAAGGAAGTAGCCAACAAT	24	360	100	21	0	0	1	21	1	21	6e-09	MIMAT0035762 Triticum aestivum miR9655-3p	CAAGGGAAGGAAGTAGCCAAC	NA
tae-miR9652-5p	22	CCTGTTTGTCATTAAGTTTCTTA	23	346	100	22	0	0	1	22	1	22	1e-09	MIMAT0035758 Triticum aestivum miR9652-5p	CCTGTTTGTCATTAAGTTTCTT	NA
tae-miR9658-3p	21	TCTCATCGTTCTGGGTGAATAGGCC	25	333	100	21	0	0	5	25	1	21	7e-09	MIMAT0035766 Triticum aestivum miR9658-3p	ATCGTTCTGGGTGAATAGGCC	NA
tae-miR1127b-3p	21	TTCGAGGACAAGTATTTCCGGACGGAGGGAGT	32	280	95.24	21	1	0	8	28	1	21	2e-06	MIMAT0035769 Triticum aestivum miR1127b-3p	ACAAGTATTTCCGGACGGAGG	MIR1122
tae-miR9773	24	TTTGTTTTTATGTTATTTTGTGAAGGAATGAAAAC	35	195	100	24	0	0	1	24	1	24	2e-10	MIMAT0036983 Triticum aestivum miR9773	TTTGTTTTTATGTTATTTTGTGAA	NA
tae-miR9679-5p	21	CAGAACCAGAATGAGTAGCTC	21	192	100	21	0	0	1	21	1	21	5e-09	MIMAT0035808 Triticum aestivum miR9679-5p	CAGAACCAGAATGAGTAGCTC	NA
tae-miR5062-5p	23	TGAACCTTGGGGAAAAGCCGCATCT	25	154	91.3	23	2	0	1	23	1	23	2e-05	MIMAT0035781 Triticum aestivum miR5062-5p	TGAACCTTGGGGAAAAGCCGCAT	MIR5062
tae-miR9666a-3p	22	CGGTAGGGCTGTATGATGGCGATAC	25	150	100	22	0	0	1	22	1	22	2e-09	MIMAT0035778 Triticum aestivum miR9666a-3p	CGGTAGGGCTGTATGATGGCGA	MIR9666
tae-miR164	21	TGGAGAAGCAGGGCACGTGCATTCT	25	106	100	21	0	0	1	21	1	21	7e-09	MIMAT0005346 Triticum aestivum miR164	TGGAGAAGCAGGGCACGTGCA	MIR164
tae-miR9675-3p	21	TTTATGATCACTCTCGTTTTGCCA	24	90	100	21	0	0	1	21	1	21	6e-09	MIMAT0035798 Triticum aestivum miR9675-3p	TTTATGATCACTCTCGTTTTG	NA
tae-miR397-5p	21	TCACCGGCGCTGCACACAATGA	22	67	100	21	0	0	1	21	1	21	5e-09	MIMAT0035795 Triticum aestivum miR397-5p	TCACCGGCGCTGCACACAATG	MIR397
tae-miR9654b-3p	22	CTATTCCGAAAGGCTTGAAGCGAATTTT	28	67	100	22	0	0	4	25	1	22	2e-09	MIMAT0035764 Triticum aestivum miR9654b-3p	TTCCGAAAGGCTTGAAGCGAAT	MIR9654
tae-miR9660-5p	20	TTGCGAGCAACGGATGAATCAGCC	24	67	100	20	0	0	1	20	1	20	2e-08	MIMAT0035768 Triticum aestivum miR9660-5p	TTGCGAGCAACGGATGAATC	NA
tae-miR9772	21	TGAGATGAGATTACCCCATACA	22	60	100	21	0	0	1	21	1	21	5e-09	MIMAT0036982 Triticum aestivum miR9772	TGAGATGAGATTACCCCATAC	MIR9772
tae-miR9656-3p	21	CTTCGAGACTCTGAACAGCGGA	22	58	100	21	0	0	1	21	1	21	5e-09	MIMAT0035763 Triticum aestivum miR9656-3p	CTTCGAGACTCTGAACAGCGG	NA
tae-miR1130b-3p	21	CTCTTATATTATGGGACGGAGGGAGTAGTTTGTAACCT	38	53	100	21	0	0	2	22	1	21	1e-08	MIMAT0035796 Triticum aestivum miR1130b-3p	TCTTATATTATGGGACGGAGG	MIR818
tae-miR1122b-3p	21	TTAGAAAGACTTATATTTAGGAACGGAGGGAGTAG	35	50	95.24	21	1	0	7	27	1	21	2e-06	MIMAT0035757 Triticum aestivum miR1122b-3p	AGACTTATATTTAGGAACGGA	NA
tae-miR1120c-5p	21	GTCCCATAATATAAGAGCGTTTTTGACACT	30	41	95.24	21	1	0	7	27	1	21	2e-06	MIMAT0035799 Triticum aestivum miR1120c-5p	TAATATAAGAGCGTTTTTGAC	MIR1120
tae-miR531	21	GCTCGCCGGAGCAGCATGCACAAGGACTTG	30	38	95	20	1	0	1	20	2	21	8e-06	MIMAT0036981 Triticum aestivum miR531	GCTCGCCGGAGCAGCATGCA	NA
tae-miR9777	20	TCGCTGAGCAGATTGCAGCAAACATATCTGAGCACA	36	36	100	20	0	0	17	36	1	20	4e-08	MIMAT0036990 Triticum aestivum miR9777	AGCAAACATATCTGAGCACA	NA
tae-miR9665-3p	23	TGCTAGCAGTGTAAACTCAAATCAAAT	27	34	100	23	0	0	2	24	1	23	5e-10	MIMAT0035776 Triticum aestivum miR9665-3p	GCTAGCAGTGTAAACTCAAATCA	NA
tae-miR9774	22	CTTGCTAGAACAAGATATTGGGTATTTCTGTCTTTC	36	32	100	22	0	0	11	32	1	22	3e-09	MIMAT0036985 Triticum aestivum miR9774	CAAGATATTGGGTATTTCTGTC	NA
tae-miR9677a	22	CGTGGCCGTTGGTAGAGTAGGAGA	24	26	100	22	0	0	3	24	1	22	2e-09	MIMAT0035804 Triticum aestivum miR9677a	TGGCCGTTGGTAGAGTAGGAGA	MIR9677
tae-miR9663-5p	21	AAGCGTAGTCGAACGAATCTG	21	23	100	21	0	0	1	21	1	21	5e-09	MIMAT0035773 Triticum aestivum miR9663-5p	AAGCGTAGTCGAACGAATCTG	NA
tae-miR171a	21	TGATTGAGCCGCGCCAATATC	21	22	95.24	21	1	0	1	21	1	21	1e-06	MIMAT0005348 Triticum aestivum miR171a	TGATTGAGCCGCGCCAATATC	MIR171_1
tae-miR5050	21	CCATGATGAGGTCGTTCAACC	21	22	94.44	18	1	0	2	19	18	1	8e-05	MIMAT0036989 Triticum aestivum miR5050	CATGATGAGGTCGTTCAA	MIR5050
tae-miR9657a-3p	21	GCGGACCAACGCCGTGTGCTTCCTCGTCGAACGGT	35	20	100	21	0	0	15	35	1	21	1e-08	MIMAT0035765 Triticum aestivum miR9657a-3p	TGTGCTTCCTCGTCGAACGGT	MIR9657
tae-miR1127a	19	CGAGTAATTCTGAACGGAAGGAGT	24	19	94.74	19	1	0	4	22	19	1	2e-05	MIMAT0005362 Triticum aestivum miR1127a	GTAATTCTGAACGGAAGGA	MIR1122
tae-miR167c-5p	22	CTGAAGCTGCCAGCATGATCTGC	23	18	100	22	0	0	2	23	1	22	1e-09	MIMAT0035789 Triticum aestivum miR167c-5p	TGAAGCTGCCAGCATGATCTGC	MIR167_1
tae-miR399	19	TGCCAAAGGAGAATTGCCCTG	21	15	100	19	0	0	1	19	1	19	8e-08	MIMAT0005349 Triticum aestivum miR399	TGCCAAAGGAGAATTGCCC	MIR399
tae-miR9668-5p	21	ATTTCAATGACAAGTATTTCCGGACA	26	15	95	20	1	0	5	24	2	21	7e-06	MIMAT0035782 Triticum aestivum miR9668-5p	CAATGACAAGTATTTCCGGA	NA
tae-miR9657b-3p	21	ACCAGCGCCGCGTGCTTCCTCGTCGAACG	29	14	100	19	0	0	11	29	1	19	1e-07	MIMAT0035811 Triticum aestivum miR9657b-3p	CGTGCTTCCTCGTCGAACG	MIR9657
tae-miR9664-3p	21	TTGCAGTCCTCGATGTCGTAGTTT	24	13	100	21	0	0	1	21	1	21	6e-09	MIMAT0035775 Triticum aestivum miR9664-3p	TTGCAGTCCTCGATGTCGTAG	NA
tae-miR1137b-5p	21	ACTCCCTCCGTTCCAGAATAGATGACC	27	12	100	21	0	0	7	27	1	21	7e-09	MIMAT0035774 Triticum aestivum miR1137b-5p	TCCGTTCCAGAATAGATGACC	MIR1120
tae-miR5384-3p	21	TCCCCTTGCGGTGAGCGCGCCGCCGTCGAATGGAT	35	12	100	21	0	0	12	32	1	21	1e-08	MIMAT0035797 Triticum aestivum miR5384-3p	TGAGCGCGCCGCCGTCGAATG	NA
tae-miR7757-5p	22	TATAAAACCTTCAGCTATCCATC	23	12	100	22	0	0	2	23	1	22	1e-09	MIMAT0035800 Triticum aestivum miR7757-5p	ATAAAACCTTCAGCTATCCATC	MIR7757
tae-miR9666b-5p	21	GCCATCATACGTCCAACCGTG	21	12	100	21	0	0	1	21	1	21	5e-09	MIMAT0035812 Triticum aestivum miR9666b-5p	GCCATCATACGTCCAACCGTG	MIR9666
tae-miR1125	24	ACCATAAATTTAACCAACGAGACCAACTGTGGCGGG	36	11	95.83	24	1	0	12	35	1	24	4e-08	MIMAT0005360 Triticum aestivum miR1125	AACCAACGAGACCAACTGTGGCGG	NA
tae-miR408	21	TGCACTGCCTCTTCCCTGGCTCC	23	11	100	20	0	0	1	20	2	21	2e-08	MIMAT0005350 Triticum aestivum miR408	TGCACTGCCTCTTCCCTGGC	MIR408
tae-miR396-5p	21	AACTGTGAACTCGCGGGGATGGGGATTCCCC	31	10	100	21	0	0	1	21	1	21	9e-09	MIMAT0035771 Triticum aestivum miR396-5p	AACTGTGAACTCGCGGGGATG	NA
tae-miR171b	21	TTGAGCCGTGCCAATATCACT	21	9	100	20	0	0	1	20	1	20	2e-08	MIMAT0018227 Triticum aestivum miR171b	TTGAGCCGTGCCAATATCAC	MIR171_1
tae-miR9775	22	TGTGCGCAATAAGATTTTGCTA	22	9	100	22	0	0	1	22	1	22	1e-09	MIMAT0036986 Triticum aestivum miR9775	TGTGCGCAATAAGATTTTGCTA	NA
tae-miR9779	20	TGTGAGAAGCTTATGCAGCGTCTGAGGATA	30	9	95	20	1	0	10	29	1	20	8e-06	MIMAT0036993 Triticum aestivum miR9779	CTTATGCAGCGTCTGAGGAT	NA
tae-miR1121	22	ATATAAGAGCATTTAGATCACTACTTTAGTGATCTAAAT	39	8	95.45	22	1	0	4	25	22	1	6e-07	MIMAT0005356 Triticum aestivum miR1121	TAAGAGCATTTAGATCACTACT	MIR1120
tae-miR9670-3p	21	AGGTGGAATACTTGAAGAAGA	21	8	100	21	0	0	1	21	1	21	5e-09	MIMAT0035785 Triticum aestivum miR9670-3p	AGGTGGAATACTTGAAGAAGA	NA
tae-miR10520	20	ACTTGGATGAGAACTTGGCATACT	24	7	95	20	1	0	2	21	1	20	6e-06	MIMAT0041989 Triticum aestivum miR10520	CTTGGATGAGAACTTGGCAT	NA
tae-miR9678-3p	22	TCAGGCGAGGGACATACACTGTA	23	7	100	19	0	0	4	22	4	22	9e-08	MIMAT0035805 Triticum aestivum miR9678-3p	GGCGAGGGACATACACTGT	NA
tae-miR1119	24	ACGGCGTGATGCTGAGTCAGCCAGTGGAGTG	31	6	100	20	0	0	1	20	5	24	3e-08	MIMAT0005354 Triticum aestivum miR1119	ACGGCGTGATGCTGAGTCAG	MIR1119
tae-miR1122a	20	TCTAAATACGGATGTATCTAACACT	25	6	95	20	1	0	1	20	20	1	6e-06	MIMAT0005357 Triticum aestivum miR1122a	TCTAAATACGGATGTATCTA	MIR1122
tae-miR1847-5p	21	ACCTGCAGTTGGGCCAATGAC	21	6	100	21	0	0	1	21	1	21	5e-09	MIMAT0035786 Triticum aestivum miR1847-5p	ACCTGCAGTTGGGCCAATGAC	NA
tae-miR9654a-3p	22	TTCTGAAAGGTTTGAAGCGAAT	22	6	95.45	22	1	0	1	22	1	22	3e-07	MIMAT0035761 Triticum aestivum miR9654a-3p	TTCTGAAAGGTTTGAAGCGAAT	MIR9654
tae-miR9672b	21	TACCACGACTGTTATTAAGCA	21	6	95.24	21	1	0	1	21	1	21	1e-06	MIMAT0036984 Triticum aestivum miR9672b	TACCACGACTGTTATTAAGCA	MIR9672
tae-miR1120b-3p	21	CTCCCTCTGTCCCAGAATATAAGAACG	27	5	95.24	21	1	0	5	25	21	1	2e-06	MIMAT0035794 Triticum aestivum miR1120b-3p	CTCTGTCCCAGAATATAAGAA	MIR1120
tae-miR1136	24	TTGTCGCAGAAATGGATGTATCTA	24	5	91.67	24	2	0	1	24	1	24	6e-06	MIMAT0005371 Triticum aestivum miR1136	TTGTCGCAGAAATGGATGTATCTA	MIR1122
tae-miR9671-5p	22	TGACTTTACACAACTGTCCGGCAG	24	5	100	22	0	0	1	22	1	22	2e-09	MIMAT0035787 Triticum aestivum miR9671-5p	TGACTTTACACAACTGTCCGGC	NA
tae-miR9676-5p	22	TGGATGTCATCGTGGCCGTACA	22	5	100	22	0	0	1	22	1	22	1e-09	MIMAT0035802 Triticum aestivum miR9676-5p	TGGATGTCATCGTGGCCGTACA	NA
tae-miR6197-5p	21	TCTGTAAACAAATGTAGGACG	21	4	100	21	0	0	1	21	1	21	5e-09	MIMAT0035806 Triticum aestivum miR6197-5p	TCTGTAAACAAATGTAGGACG	NA
tae-miR6201	22	TGACCCTGAGGCACTCATACCG	22	4	100	22	0	0	1	22	1	22	1e-09	MIMAT0036992 Triticum aestivum miR6201	TGACCCTGAGGCACTCATACCG	MIR6201
tae-miR9673-5p	20	TAAGAAGCAAAGAGCACATG	20	4	95	20	1	0	1	20	1	20	5e-06	MIMAT0035791 Triticum aestivum miR9673-5p	TAAGAAGCAAAGAGCACATG	NA
tae-miR9783	21	AATAATCACCGGTGCTTAAGAAAC	24	4	95.24	21	1	0	2	22	1	21	2e-06	MIMAT0036999 Triticum aestivum miR9783	ATAATCACCGGTGCTTAAGAA	MIR9783
tae-miR1128	21	TACTACTCCCTCCGTCTGAAAAAG	24	3	95.24	21	1	0	1	21	1	21	2e-06	MIMAT0005363 Triticum aestivum miR1128	TACTACTCCCTCCGTCTGAAA	MIR1122
tae-miR1117	24	TTAGTACCGGTTCGTGGCATGAACC	25	2	95.83	24	1	0	2	25	1	24	3e-08	MIMAT0005352 Triticum aestivum miR1117	TAGTACCGGTTCGTGGCATGAACC	NA
tae-miR1131	22	ACTAAAGGTTCGCCACGAACTGGTACTAATGACGCC	36	2	90.91	22	2	0	7	28	22	1	0.0002	MIMAT0005366 Triticum aestivum miR1131	GGTTCGCCACGAACTGGTACTA	NA
tae-miR1134	24	ACAACAACAAGAACAAGAAAGCCT	24	2	94.74	19	1	0	1	19	3	21	2e-05	MIMAT0005369 Triticum aestivum miR1134	ACAACAACAAGAACAAGAA	NA
tae-miR1135	24	TCCGTTCGGAATTATTTGTCGCAGA	25	2	95.83	24	1	0	1	24	24	1	3e-08	MIMAT0005370 Triticum aestivum miR1135	TCCGTTCGGAATTATTTGTCGCAG	MIR1122
tae-miR167b	21	TGAAGCTGACAGCATGATCTGA	22	2	100	20	0	0	1	20	1	20	2e-08	MIMAT0018214 Triticum aestivum miR167b	TGAAGCTGACAGCATGATCT	MIR167_1
tae-miR395a	21	CTGAAGTGTTTGGGGGGACTC	21	2	95	20	1	0	2	21	2	21	5e-06	MIMAT0018222 Triticum aestivum miR395a	TGAAGTGTTTGGGGGGACTC	MIR395
tae-miR5049-3p	21	AATATGGATCGGAGGGAGTACTAAAT	26	2	100	21	0	0	1	21	1	21	7e-09	MIMAT0035809 Triticum aestivum miR5049-3p	AATATGGATCGGAGGGAGTAC	MIR5067
tae-miR5086	21	ACTACATTGGTCGAAGGCTTGGTA	24	2	90.48	21	2	0	4	24	1	21	0.0004	MIMAT0020558 Triticum aestivum miR5086	ACATTGGTCGAAGGCTTGGTA	NA
tae-miR9661-5p	21	TGAAGTAGAGCAGAGACCTCA	21	2	95.24	21	1	0	1	21	1	21	1e-06	MIMAT0035770 Triticum aestivum miR9661-5p	TGAAGTAGAGCAGAGACCTCA	NA
tae-miR9781	21	TTTTTGTCACATATAATACATTG	23	2	100	20	0	0	2	21	1	20	2e-08	MIMAT0036995 Triticum aestivum miR9781	TTTTGTCACATATAATACAT	NA
tae-miR1118	23	CACTACATTGTGGAACGGAGGGAG	24	1	91.3	23	2	0	1	23	1	23	2e-05	MIMAT0005353 Triticum aestivum miR1118	CACTACATTGTGGAACGGAGGGA	NA
tae-miR1120a	24	ACATTCTTATATTATGGGACGGAG	24	1	95.83	24	1	0	1	24	1	24	2e-08	MIMAT0005355 Triticum aestivum miR1120a	ACATTCTTATATTATGGGACGGAG	MIR1120
tae-miR1123	23	AACCCGTCAGACCTGCTCTCATAG	24	1	90.48	21	2	0	4	24	2	22	0.0004	MIMAT0005358 Triticum aestivum miR1123	CCGTCAGACCTGCTCTCATAG	NA
tae-miR1130a	23	CCTCTGTCTCATAATGTAAGACCT	24	1	90.91	22	2	0	1	22	1	22	9e-05	MIMAT0005365 Triticum aestivum miR1130a	CCTCTGTCTCATAATGTAAGAC	MIR818
tae-miR1133	22	TTTCGGACGGAGAGAATATATGAT	24	1	90.91	22	2	0	1	22	22	1	9e-05	MIMAT0005368 Triticum aestivum miR1133	TTTCGGACGGAGAGAATATATG	MIR1122
tae-miR1138	23	TTAAGGATGTCACATATAAGT	21	1	95	20	1	0	1	20	21	2	5e-06	MIMAT0005373 Triticum aestivum miR1138	TTAAGGATGTCACATATAAG	NA
tae-miR1139	22	AGAGTAACATAGACTAGTAACATC	24	1	95.45	22	1	0	1	22	1	22	4e-07	MIMAT0005374 Triticum aestivum miR1139	AGAGTAACATAGACTAGTAACA	MIR1139
tae-miR160	21	TGCCTGGCTCCATGTATGCCA	21	1	95.24	21	1	0	1	21	1	21	1e-06	MIMAT0005345 Triticum aestivum miR160	TGCCTGGCTCCATGTATGCCA	MIR160
tae-miR167a	21	TGAAGCTGCCAGCAGGATCTA	21	1	95.24	21	1	0	1	21	1	21	1e-06	MIMAT0005347 Triticum aestivum miR167a	TGAAGCTGCCAGCAGGATCTA	MIR167_1
tae-miR2275-3p	22	TTTGGTTTCCTCCAATATCTCG	22	1	100	22	0	0	1	22	1	22	1e-09	MIMAT0035777 Triticum aestivum miR2275-3p	TTTGGTTTCCTCCAATATCTCG	MIR2275
tae-miR398	21	TGTGTTCTCAGGTCGCCCCCG	21	1	100	21	0	0	1	21	1	21	5e-09	MIMAT0018225 Triticum aestivum miR398	TGTGTTCTCAGGTCGCCCCCG	MIR398
tae-miR5084	24	TAGGATCCTCTGCAGTACTGTAT	23	1	100	23	0	0	1	23	23	1	4e-10	MIMAT0020566 Triticum aestivum miR5084	TAGGATCCTCTGCAGTACTGTAT	MIR5084
tae-miR5085	21	CAGGCCACAAAAATTGTCTTCCC	23	1	94.44	18	1	0	1	18	21	4	9e-05	MIMAT0020567 Triticum aestivum miR5085	CAGGCCACAAAAATTGTC	NA
tae-miR5200	21	TGTAGATACTCCCTAAGGCTT	21	1	100	21	0	0	1	21	1	21	5e-09	MIMAT0037000 Triticum aestivum miR5200	TGTAGATACTCCCTAAGGCTT	MIR5200
tae-miR9652-3p	20	AGCTTAATGAGAACATGTGAC	21	1	100	19	0	0	1	19	2	20	8e-08	MIMAT0035759 Triticum aestivum miR9652-3p	AGCTTAATGAGAACATGTG	NA
tae-miR9657b-5p	21	TTCGCCGGAGAAGCATGTTGC	21	1	95.24	21	1	0	1	21	1	21	1e-06	MIMAT0035810 Triticum aestivum miR9657b-5p	TTCGCCGGAGAAGCATGTTGC	MIR9657
tae-miR9666b-3p	22	CGGTTGGCCTGTATGATGGCGA	22	1	95.45	22	1	0	1	22	1	22	3e-07	MIMAT0035813 Triticum aestivum miR9666b-3p	CGGTTGGCCTGTATGATGGCGA	MIR9666
tae-miR9780	21	TCATCTGGACCGGGTCGGCGCTGCACGCGGCC	32	1	100	21	0	0	11	31	1	21	9e-09	MIMAT0036994 Triticum aestivum miR9780	CGGGTCGGCGCTGCACGCGGC	NA
tae-miR9782	24	GTATAAGGTTGGTCAAAGTGACGA	24	1	91.67	24	2	0	1	24	1	24	6e-06	MIMAT0036997 Triticum aestivum miR9782	GTATAAGGTTGGTCAAAGTGACGA	NA

## Sheet: PSTCPDA_2
Known miRNAs in PSTCPDA2
miRNA (Subject)	Subject Length	Query(Reads)	Query Length	Read Count	% Identity	Alignment length	Mismatches	Gaps	Q. start	Q. end	S. start	S. end	E Value	Description	Trimmed read	miRNA Family
tae-miR9669-5p	21	GTGGTACTGTGGGCACTTATTTGACA	26	3152	100	21	0	0	5	25	1	21	7e-09	MIMAT0035783 Triticum aestivum miR9669-5p	TACTGTGGGCACTTATTTGAC	NA
tae-miR9672a-3p	21	ATACCACGACTGTCATTAAGCATC	24	2606	100	21	0	0	4	24	1	21	6e-09	MIMAT0035790 Triticum aestivum miR9672a-3p	CCACGACTGTCATTAAGCATC	MIR9672
tae-miR9653a-3p	21	TCGTGAGGTTCGCGTGACCTTTGAGACTTTGGCCATGGCC	40	2093	100	21	0	0	20	40	1	21	1e-08	MIMAT0035760 Triticum aestivum miR9653a-3p	TTTGAGACTTTGGCCATGGCC	NA
tae-miR167c-5p	22	CTGAAGCTGCCAGCATGATCTGC	23	1243	100	22	0	0	2	23	1	22	1e-09	MIMAT0035789 Triticum aestivum miR167c-5p	TGAAGCTGCCAGCATGATCTGC	MIR167_1
tae-miR9659-3p	22	TCCAATGGTTGTTCACGGCATCTC	24	886	100	22	0	0	1	22	1	22	2e-09	MIMAT0035767 Triticum aestivum miR9659-3p	TCCAATGGTTGTTCACGGCATC	NA
tae-miR9662a-3p	21	TTGAACATCCCAGAGCCACCGTCT	24	751	100	21	0	0	1	21	1	21	6e-09	MIMAT0035772 Triticum aestivum miR9662a-3p	TTGAACATCCCAGAGCCACCG	MIR9662
tae-miR319	21	TTGGACTGAAGGGTGCTCCCTTTT	24	698	95.24	21	1	0	1	21	1	21	2e-06	MIMAT0018211 Triticum aestivum miR319	TTGGACTGAAGGGTGCTCCCT	MIR159
tae-miR9662b-3p	21	TGAACATCCCAGAGCCACCGGCGTGCCAAAATTCACGCT	39	688	100	21	0	0	1	21	1	21	1e-08	MIMAT0035780 Triticum aestivum miR9662b-3p	TGAACATCCCAGAGCCACCGG	MIR9662
tae-miR9653b	21	ACGGCCATGGCCAAGGTCTCTTGAGGCTTG	30	648	100	21	0	0	8	28	1	21	8e-09	MIMAT0036996 Triticum aestivum miR9653b	TGGCCAAGGTCTCTTGAGGCT	NA
tae-miR5048-5p	22	ATTTGCAGGTTTTAGGTCTAAGTGATT	27	625	100	22	0	0	2	23	1	22	2e-09	MIMAT0035803 Triticum aestivum miR5048-5p	TTTGCAGGTTTTAGGTCTAAGT	NA
tae-miR1137b-5p	21	ACTCCCTCCGTTCCAAAATAGATGACCCAACTTTATACTG	40	609	95.24	21	1	0	7	27	1	21	3e-06	MIMAT0035774 Triticum aestivum miR1137b-5p	TCCGTTCCAAAATAGATGACC	MIR1120
tae-miR159b	21	TTTGGATTGAAGGGAGCTCTGCTT	24	408	100	21	0	0	1	21	1	21	6e-09	MIMAT0005344 Triticum aestivum miR159b	TTTGGATTGAAGGGAGCTCTG	MIR159
tae-miR9655-3p	21	CAAGGGAAGGAAGTAGCCAACTT	23	356	100	21	0	0	1	21	1	21	6e-09	MIMAT0035762 Triticum aestivum miR9655-3p	CAAGGGAAGGAAGTAGCCAAC	NA
tae-miR9658-3p	21	TCTCATCGTTCTGGGTGAATAGGCC	25	311	100	21	0	0	5	25	1	21	7e-09	MIMAT0035766 Triticum aestivum miR9658-3p	ATCGTTCTGGGTGAATAGGCC	NA
tae-miR9776	21	TTGGACGAGGATGTGCAACTGC	22	215	100	21	0	0	1	21	1	21	5e-09	MIMAT0036988 Triticum aestivum miR9776	TTGGACGAGGATGTGCAACTG	MIR9776
tae-miR156	21	ATTGACAGAAGAGAGTGAGCAC	22	202	100	20	0	0	3	22	1	20	2e-08	MIMAT0018208 Triticum aestivum miR156	TGACAGAAGAGAGTGAGCAC	MIR156
tae-miR9652-5p	22	CCTGTTTGTCATTAAGTTTCTTA	23	187	100	22	0	0	1	22	1	22	1e-09	MIMAT0035758 Triticum aestivum miR9652-5p	CCTGTTTGTCATTAAGTTTCTT	NA
tae-miR9773	24	TTTGTTTTTATGTTATTTTGTGAAGGAATGAAAA	34	132	100	24	0	0	1	24	1	24	2e-10	MIMAT0036983 Triticum aestivum miR9773	TTTGTTTTTATGTTATTTTGTGAA	NA
tae-miR5062-5p	23	TGAACCTTGGGGAAAAGCCGCATAA	25	127	91.3	23	2	0	1	23	1	23	2e-05	MIMAT0035781 Triticum aestivum miR5062-5p	TGAACCTTGGGGAAAAGCCGCAT	MIR5062
tae-miR531	21	CTCGCCGGAGCAGCGTGCAACGGAGGGATCCCGCGCGCT	39	118	100	19	0	0	1	19	3	21	2e-07	MIMAT0036981 Triticum aestivum miR531	CTCGCCGGAGCAGCGTGCA	NA
tae-miR9777	20	CGCTTCGCTGAGCAGATTGCAGCAAACATATCTGAGCACA	40	87	100	20	0	0	21	40	1	20	4e-08	MIMAT0036990 Triticum aestivum miR9777	AGCAAACATATCTGAGCACA	NA
tae-miR5175-5p	21	GTTCCAAATTACTCGTCGTGGTTT	24	85	100	21	0	0	2	22	1	21	6e-09	MIMAT0035792 Triticum aestivum miR5175-5p	TTCCAAATTACTCGTCGTGGT	MIR5067
tae-miR9663-5p	21	AAGCGTAGTCGAACGAATCTGCCGTTGATGAGGATA	36	77	100	21	0	0	1	21	1	21	1e-08	MIMAT0035773 Triticum aestivum miR9663-5p	AAGCGTAGTCGAACGAATCTG	NA
tae-miR9679-5p	21	CAGAACCAGAATGAGTAGCTC	21	72	100	21	0	0	1	21	1	21	5e-09	MIMAT0035808 Triticum aestivum miR9679-5p	CAGAACCAGAATGAGTAGCTC	NA
tae-miR1137a	20	AATAGATGACCCAACTTTGTACTAAAGTTAGTAA	34	69	95	20	1	0	5	24	20	1	9e-06	MIMAT0005372 Triticum aestivum miR1137a	GATGACCCAACTTTGTACTA	MIR1120
tae-miR1130b-3p	21	ATGTACTCCCTCCGTCCCATAATATAAGACCTTACATTTT	40	58	100	21	0	0	9	29	21	1	1e-08	MIMAT0035796 Triticum aestivum miR1130b-3p	CCTCCGTCCCATAATATAAGA	MIR818
tae-miR5084	24	TACAATACTGCAGAGAATCCTAAC	24	54	91.3	23	2	0	1	23	2	24	2e-05	MIMAT0020566 Triticum aestivum miR5084	TACAATACTGCAGAGAATCCTAA	MIR5084
tae-miR9772	21	TGAGATGAGATTACCCCATACC	22	51	100	21	0	0	1	21	1	21	5e-09	MIMAT0036982 Triticum aestivum miR9772	TGAGATGAGATTACCCCATAC	MIR9772
tae-miR1127b-3p	21	GATGACAAGTATTTCCGGACGGAGGGA	27	45	95.24	21	1	0	5	25	1	21	2e-06	MIMAT0035769 Triticum aestivum miR1127b-3p	ACAAGTATTTCCGGACGGAGG	MIR1122
tae-miR9665-3p	23	TGCTAGCAGTGTAAACTCAAATCA	24	41	100	23	0	0	2	24	1	23	4e-10	MIMAT0035776 Triticum aestivum miR9665-3p	GCTAGCAGTGTAAACTCAAATCA	NA
tae-miR9666b-3p	22	CGGTTGGGCTGTATGATGGCGAC	23	41	100	22	0	0	1	22	1	22	1e-09	MIMAT0035813 Triticum aestivum miR9666b-3p	CGGTTGGGCTGTATGATGGCGA	MIR9666
tae-miR9779	20	CTGTGAGAAGCTTATGCAGCGTCTGAGGATG	31	36	95	20	1	0	11	30	1	20	8e-06	MIMAT0036993 Triticum aestivum miR9779	CTTATGCAGCGTCTGAGGAT	NA
tae-miR1120c-5p	21	ATAATATAAGAACGTTTTTGACACT	25	35	100	21	0	0	2	22	1	21	7e-09	MIMAT0035799 Triticum aestivum miR1120c-5p	TAATATAAGAACGTTTTTGAC	MIR1120
tae-miR164	21	TGGAGAAGCAGGGCACGTGCA	21	34	100	21	0	0	1	21	1	21	5e-09	MIMAT0005346 Triticum aestivum miR164	TGGAGAAGCAGGGCACGTGCA	MIR164
tae-miR9677a	22	TGGCCGTTGGTAGAGTAGGAGA	22	34	100	22	0	0	1	22	1	22	1e-09	MIMAT0035804 Triticum aestivum miR9677a	TGGCCGTTGGTAGAGTAGGAGA	MIR9677
tae-miR397-5p	21	TTCACCGGCGCTGCACACAATG	22	27	100	21	0	0	2	22	1	21	5e-09	MIMAT0035795 Triticum aestivum miR397-5p	TCACCGGCGCTGCACACAATG	MIR397
tae-miR9657b-3p	21	CCAGCGCCGCGTGCTTCCTCGTCGAACG	28	27	100	19	0	0	10	28	1	19	1e-07	MIMAT0035811 Triticum aestivum miR9657b-3p	CGTGCTTCCTCGTCGAACG	MIR9657
tae-miR9675-3p	21	TTTATGATCACTCTCGTTTTGCCT	24	24	100	21	0	0	1	21	1	21	6e-09	MIMAT0035798 Triticum aestivum miR9675-3p	TTTATGATCACTCTCGTTTTG	NA
tae-miR171a	21	TGATTGAGCCGCGCCAATATCTT	23	21	95.24	21	1	0	1	21	1	21	1e-06	MIMAT0005348 Triticum aestivum miR171a	TGATTGAGCCGCGCCAATATC	MIR171_1
tae-miR5384-3p	21	CGTTCCCCTTGCGGTGAGCGCGCCGCCGTCGAATG	35	21	100	21	0	0	15	35	1	21	1e-08	MIMAT0035797 Triticum aestivum miR5384-3p	TGAGCGCGCCGCCGTCGAATG	NA
tae-miR160	21	TGCCTGGCTCCCTGTATGCCA	21	17	100	21	0	0	1	21	1	21	5e-09	MIMAT0005345 Triticum aestivum miR160	TGCCTGGCTCCCTGTATGCCA	MIR160
tae-miR2275-3p	22	CGAGATAATGGAGGAAACGACGCCT	25	16	94.44	18	1	0	1	18	22	5	0.0001	MIMAT0035777 Triticum aestivum miR2275-3p	CGAGATAATGGAGGAAAC	MIR2275
tae-miR5050	21	CCATGATGAGGTCGTTCAACC	21	16	94.44	18	1	0	2	19	18	1	8e-05	MIMAT0036989 Triticum aestivum miR5050	CATGATGAGGTCGTTCAA	MIR5050
tae-miR1122b-3p	21	AGACTTATATTTAGGAACGGAGGATAAAGAC	31	15	95.24	21	1	0	1	21	1	21	2e-06	MIMAT0035757 Triticum aestivum miR1122b-3p	AGACTTATATTTAGGAACGGA	NA
tae-miR9656-3p	21	CTTCGAGACTCTGAACAGCGG	21	15	100	21	0	0	1	21	1	21	5e-09	MIMAT0035763 Triticum aestivum miR9656-3p	CTTCGAGACTCTGAACAGCGG	NA
tae-miR9660-5p	20	TTGCGAGCAACGGATGAATCAGCC	24	15	100	20	0	0	1	20	1	20	2e-08	MIMAT0035768 Triticum aestivum miR9660-5p	TTGCGAGCAACGGATGAATC	NA
tae-miR9666a-3p	22	CGGTAGGGCTGTATGATGGCGAC	23	15	100	22	0	0	1	22	1	22	1e-09	MIMAT0035778 Triticum aestivum miR9666a-3p	CGGTAGGGCTGTATGATGGCGA	MIR9666
tae-miR408	21	TGCACTGCCTCTTCCCTGGC	20	14	100	20	0	0	1	20	2	21	2e-08	MIMAT0005350 Triticum aestivum miR408	TGCACTGCCTCTTCCCTGGC	MIR408
tae-miR1135	24	CCATTTCTGCGACAAGTAATTCCGAACGGAGGG	33	13	100	24	0	0	7	30	1	24	2e-10	MIMAT0005370 Triticum aestivum miR1135	CTGCGACAAGTAATTCCGAACGGA	MIR1122
tae-miR9654b-3p	22	CTATTCCGAACGGCTTGAAGCGAATT	26	13	95.45	22	1	0	4	25	1	22	4e-07	MIMAT0035764 Triticum aestivum miR9654b-3p	TTCCGAACGGCTTGAAGCGAAT	MIR9654
tae-miR9664-3p	21	TTGCAGTCCTCGATGTCGTAGTC	23	12	100	21	0	0	1	21	1	21	6e-09	MIMAT0035775 Triticum aestivum miR9664-3p	TTGCAGTCCTCGATGTCGTAG	NA
tae-miR1847-5p	21	ACCTGCAGTTGGGCCAATGAC	21	10	100	21	0	0	1	21	1	21	5e-09	MIMAT0035786 Triticum aestivum miR1847-5p	ACCTGCAGTTGGGCCAATGAC	NA
tae-miR399	19	TGCCAAAGGAGAATTGCCCTG	21	10	100	19	0	0	1	19	1	19	8e-08	MIMAT0005349 Triticum aestivum miR399	TGCCAAAGGAGAATTGCCC	MIR399
tae-miR10520	20	ACTTGGATGAGAACTTGGCATACT	24	9	95	20	1	0	2	21	1	20	6e-06	MIMAT0041989 Triticum aestivum miR10520	CTTGGATGAGAACTTGGCAT	NA
tae-miR9657b-5p	21	TTCGCCGGAGAAGCATGTTGCGGACC	26	9	95.24	21	1	0	1	21	1	21	2e-06	MIMAT0035810 Triticum aestivum miR9657b-5p	TTCGCCGGAGAAGCATGTTGC	MIR9657
tae-miR9674b-5p	21	ATAGCATTATCCATCCTACCC	21	7	95.24	21	1	0	1	21	1	21	1e-06	MIMAT0035801 Triticum aestivum miR9674b-5p	ATAGCATTATCCATCCTACCC	MIR9674
tae-miR9654a-3p	22	ATTCTGAAAGGCTTGAAGCGAATT	24	6	100	22	0	0	2	23	1	22	2e-09	MIMAT0035761 Triticum aestivum miR9654a-3p	TTCTGAAAGGCTTGAAGCGAAT	MIR9654
tae-miR171b	21	TTGAGCCGTGCCAATATCACG	21	5	100	21	0	0	1	21	1	21	5e-09	MIMAT0018227 Triticum aestivum miR171b	TTGAGCCGTGCCAATATCACG	MIR171_1
tae-miR1130a	23	CTCCCTCCGTCTCATAATGTAGGACGTTTTTTGGCACT	38	4	91.3	23	2	0	4	26	1	23	4e-05	MIMAT0005365 Triticum aestivum miR1130a	CCTCCGTCTCATAATGTAGGACG	MIR818
tae-miR9670-3p	21	AGGTGGAATACTTGAAGAAGAA	22	4	100	21	0	0	1	21	1	21	5e-09	MIMAT0035785 Triticum aestivum miR9670-3p	AGGTGGAATACTTGAAGAAGA	NA
tae-miR9671-5p	22	TGACTTTACACAACTGTCCGGCAG	24	4	100	22	0	0	1	22	1	22	2e-09	MIMAT0035787 Triticum aestivum miR9671-5p	TGACTTTACACAACTGTCCGGC	NA
tae-miR9672b	21	TACCACGACTGTCATAAAGCA	21	4	95.24	21	1	0	1	21	1	21	1e-06	MIMAT0036984 Triticum aestivum miR9672b	TACCACGACTGTCATAAAGCA	MIR9672
tae-miR1117	24	CTAGTACCGGTTCGTGGCATGAACC	25	3	95.83	24	1	0	2	25	1	24	3e-08	MIMAT0005352 Triticum aestivum miR1117	TAGTACCGGTTCGTGGCATGAACC	NA
tae-miR1121	22	TAAGAGCATTTAGAACACTACT	22	3	90.91	22	2	0	1	22	22	1	8e-05	MIMAT0005356 Triticum aestivum miR1121	TAAGAGCATTTAGAACACTACT	MIR1120
tae-miR1122a	20	TACTTGTCTTGGATTTGTCTAGATACGGATGTATCTAGA	39	3	100	20	0	0	18	37	20	1	4e-08	MIMAT0005357 Triticum aestivum miR1122a	TCTAGATACGGATGTATCTA	MIR1122
tae-miR396-5p	21	AACTGTGAACTCGCGGGGATGGGG	24	3	100	21	0	0	1	21	1	21	6e-09	MIMAT0035771 Triticum aestivum miR396-5p	AACTGTGAACTCGCGGGGATG	NA
tae-miR7757-5p	22	ATAAAACCTTCAGCTATCCATCAA	24	3	100	22	0	0	1	22	1	22	2e-09	MIMAT0035800 Triticum aestivum miR7757-5p	ATAAAACCTTCAGCTATCCATC	MIR7757
tae-miR9652-3p	20	GCTTAATGAGAACATGTGACT	21	3	100	18	0	0	1	18	3	20	3e-07	MIMAT0035759 Triticum aestivum miR9652-3p	GCTTAATGAGAACATGTG	NA
tae-miR9774	22	AGAACAAGATATTGGGTATTTCTGTC	26	3	100	22	0	0	5	26	1	22	2e-09	MIMAT0036985 Triticum aestivum miR9774	CAAGATATTGGGTATTTCTGTC	NA
tae-miR9775	22	TGTGCGCAATAAGATTTTG	19	3	100	19	0	0	1	19	1	19	7e-08	MIMAT0036986 Triticum aestivum miR9775	TGTGCGCAATAAGATTTTG	NA
tae-miR1118	23	ATATACTCCCTCCATTCCAAAATATAGTGC	30	2	91.3	23	2	0	7	29	23	1	3e-05	MIMAT0005353 Triticum aestivum miR1118	TCCCTCCATTCCAAAATATAGTG	NA
tae-miR1123	23	CTATAAGACCAGGTCTCACGGATT	24	2	95.45	22	1	0	1	22	22	1	4e-07	MIMAT0005358 Triticum aestivum miR1123	CTATAAGACCAGGTCTCACGGA	NA
tae-miR1125	24	CAACGAGACTGACTGCGGCGGAGC	24	2	90.48	21	2	0	1	21	4	24	0.0004	MIMAT0005360 Triticum aestivum miR1125	CAACGAGACTGACTGCGGCGG	NA
tae-miR1128	21	ATTTTCGGACGGAGGGAGTAGTAGAAC	27	2	100	21	0	0	3	23	21	1	7e-09	MIMAT0005363 Triticum aestivum miR1128	TTTCGGACGGAGGGAGTAGTA	MIR1122
tae-miR5200	21	TGTAGATACTCCCTAAGGCTT	21	2	100	21	0	0	1	21	1	21	5e-09	MIMAT0037000 Triticum aestivum miR5200	TGTAGATACTCCCTAAGGCTT	MIR5200
tae-miR9661-5p	21	TGAAGTAGAGCAGAGACCTCA	21	2	95.24	21	1	0	1	21	1	21	1e-06	MIMAT0035770 Triticum aestivum miR9661-5p	TGAAGTAGAGCAGAGACCTCA	NA
tae-miR9667-5p	21	ATATGGCAAACAATGAATGAGAAT	24	2	100	19	0	0	1	19	3	21	1e-07	MIMAT0035779 Triticum aestivum miR9667-5p	ATATGGCAAACAATGAATG	NA
tae-miR9668-5p	21	CATTCCAATGACAAGTATTTCCGGAT	26	2	95.24	21	1	0	5	25	1	21	2e-06	MIMAT0035782 Triticum aestivum miR9668-5p	CCAATGACAAGTATTTCCGGA	NA
tae-miR9673-5p	20	TAAGAAGCAAATAGCACATG	20	2	100	20	0	0	1	20	1	20	2e-08	MIMAT0035791 Triticum aestivum miR9673-5p	TAAGAAGCAAATAGCACATG	NA
tae-miR9781	21	TTTTGTCACATATAATACATG	21	2	100	20	0	0	1	20	1	20	2e-08	MIMAT0036995 Triticum aestivum miR9781	TTTTGTCACATATAATACAT	NA
tae-miR1119	24	AACGGCGTGATGCTGAGTCAGC	22	1	100	20	0	0	2	21	5	24	2e-08	MIMAT0005354 Triticum aestivum miR1119	ACGGCGTGATGCTGAGTCAG	MIR1119
tae-miR1120a	24	AAACATTCTTATATTATGAGACGG	24	1	100	22	0	0	3	24	1	22	2e-09	MIMAT0005355 Triticum aestivum miR1120a	ACATTCTTATATTATGAGACGG	MIR1120
tae-miR1120b-3p	21	CTCTGTCCCATAATATAAGAACAT	24	1	95.24	21	1	0	1	21	21	1	2e-06	MIMAT0035794 Triticum aestivum miR1120b-3p	CTCTGTCCCATAATATAAGAA	MIR1120
tae-miR1127a	19	ACGAGTAATTCTGAACGGAAGGAG	24	1	94.74	19	1	0	5	23	19	1	2e-05	MIMAT0005362 Triticum aestivum miR1127a	GTAATTCTGAACGGAAGGA	MIR1122
tae-miR1131	22	AGCCACCAACCGGTACTAAAGGCC	24	1	94.44	18	1	0	1	18	18	1	9e-05	MIMAT0005366 Triticum aestivum miR1131	AGCCACCAACCGGTACTA	NA
tae-miR1133	22	TTTTCGAACGGAGGGAGTATAAGAC	25	1	95	20	1	0	2	21	22	3	6e-06	MIMAT0005368 Triticum aestivum miR1133	TTTCGAACGGAGGGAGTATA	MIR1122
tae-miR1136	24	AGATACATTCATACCTGCGACAAG	24	1	95.65	23	1	0	1	23	23	1	1e-07	MIMAT0005371 Triticum aestivum miR1136	AGATACATTCATACCTGCGACAA	MIR1122
tae-miR1138	23	TTTTTTAAGGATGTCACATATAAG	24	1	95.45	22	1	0	3	24	23	2	4e-07	MIMAT0005373 Triticum aestivum miR1138	TTTTAAGGATGTCACATATAAG	NA
tae-miR1139	22	GAGAGTAACTTAGACTAGTAACAT	24	1	90.91	22	2	0	2	23	1	22	9e-05	MIMAT0005374 Triticum aestivum miR1139	AGAGTAACTTAGACTAGTAACA	MIR1139
tae-miR398	21	GTGTTCTCAGGTCGCCCCCGC	21	1	100	20	0	0	1	20	2	21	2e-08	MIMAT0018225 Triticum aestivum miR398	GTGTTCTCAGGTCGCCCCCG	MIR398
tae-miR5049-3p	21	AATATGGATTGGATGGAGTACTT	23	1	90.48	21	2	0	1	21	1	21	0.0003	MIMAT0035809 Triticum aestivum miR5049-3p	AATATGGATTGGATGGAGTAC	MIR5067
tae-miR6197-5p	21	TCTGTAAACAAATGTAGGACG	21	1	100	21	0	0	1	21	1	21	5e-09	MIMAT0035806 Triticum aestivum miR6197-5p	TCTGTAAACAAATGTAGGACG	NA
tae-miR6201	22	TGACCCTGAGGCACTCATACC	21	1	100	21	0	0	1	21	1	21	5e-09	MIMAT0036992 Triticum aestivum miR6201	TGACCCTGAGGCACTCATACC	MIR6201
tae-miR9666b-5p	21	CCATCATACATCCAACCGTGC	21	1	95	20	1	0	1	20	2	21	5e-06	MIMAT0035812 Triticum aestivum miR9666b-5p	CCATCATACATCCAACCGTG	MIR9666
tae-miR9676-5p	22	TGGATGTCATCGTGGCCGTACA	22	1	100	22	0	0	1	22	1	22	1e-09	MIMAT0035802 Triticum aestivum miR9676-5p	TGGATGTCATCGTGGCCGTACA	NA
tae-miR9782	24	AATTTGATCAACCTAATACAAGT	23	1	94.74	19	1	0	1	19	19	1	2e-05	MIMAT0036997 Triticum aestivum miR9782	AATTTGATCAACCTAATAC	NA
tae-miR9783	21	AAATAAGCACCGGTGCCTAAGG	22	1	94.74	19	1	0	3	21	1	19	2e-05	MIMAT0036999 Triticum aestivum miR9783	ATAAGCACCGGTGCCTAAG	MIR9783
