# Supplementary material for: Genome-wide expression analysis of novel heat-responsive microRNAs and their targets in contrasting wheat genotypes at reproductive stage under terminal heat stress
Source: Front Plant Sci. 2024 Apr 10;15:1328114. doi: 10.3389/fpls.2024.1328114 (PMC11039868; doi:10.3389/fpls.2024.1328114)
Supplement: Supplementary file 5 [file Table_3.xlsx]

## Sheet: PSUSFL1
Supplementary Table S3. Novel miRNAs in the 8 small RNA libraries.
Novel miRNAs in PSUSFL1
Chromosome	miRNA ID	Strand	MFE	Sequence	Mature miRNA length	Read Count	Precursor Start	Precursor End	Mature Start	Mature End	Precursor Sequence	Precursor Structure
chr6B	mireap-m0124-5p	-	-65	GCGGCTCTGTGGTGTTCAAGCA	22	957	176770218	176770337	176770306	176770327	GGGGAGCCCGGCGGCTCTGTGGTGTTCAAGCAGGAACCTCATGCTACCGGCAGGATGCGGCGCTTGCTTGAACATCCCAGAGCCACCGGCGTGCCAAAATTCACGCAGAAGGAGACCCCT	((((..((.((.(((((((.((((((((((((((..((.(((.((......)).))).))..)))))))))))))).))))))).)).(((((........)))))....))...)))).
chr5A	mireap-m0095-3p	-	-56.8	TCGGACCAGGCTTCATTCCCCA	22	315	578021253	578021349	578021263	578021284	CATGGTTGTCGAGGGGAATGACGCCGGGTCCGAAAGAGAGACGCATGGCGTGCGTGTGGCGCGTTTCGGACCAGGCTTCATTCCCCATGACACCATC	.(((((.((((.(((((((((.(((.(((((((((..(...((((((.....))))))...).))))))))).))).))))))))).))))))))).
chr5D	mireap-m0108-3p	-	-71.9	TTTGAGACGAAAACAGACCAACC	23	196	83923024	83923155	83923044	83923066	CGCGCCCTGGAGTCTCTGGTTGGTCTGTGTTTGTTTCAAACAAGGTGGTCAGGCGTACGTCCTGTGCCTCTCTTTGTTGCTGCACCTCGTTTGAGACGAAAACAGACCAACCGGAGTCTCCTGGCATAGCAT	.(((((..((((.(((((((((((((((.((((((((((((.(((((..(((((....).)))).((..(.....)..))..))))).)))))))))))).))))))))))))))).)))).)))...))..
chr1A	mireap-m0001-5p	+	-68	ATAATAAACAAGTCTTTAGATG	22	151	49996667	49996800	49996677	49996698	ATGTTTAGATATAATAAACAAGTCTTTAGATGGGAAGGCAGATCATAATAGCTGAGCGAAATGTAAGTGATACCGTTGCTCAATTGTTATGATCTGCTTCTCATCTGAAGACTAGTTTATTACATATAAGCATA	(((((((.((.((((((((.(((((((((((((((((.(((((((((((((.(((((((...(((.....)))..))))))).)))))))))))))))))))))))))))))).)))))))).)).))))))).
chr6B	mireap-m0123-5p	-	-69.4	TCGCTTGGTGCAGATCGGGACC	22	145	103294139	103294247	103294206	103294227	CCGTCGCCGCCGCCTCGGGCTCGCTTGGTGCAGATCGGGACCCTCCGCCCGCCCCGACGGGCCGGATCCCGCCTTGCACCAAGTGAATCGGAGCCGGCGCAGCGACCTC	..((((((((((.(((.(..(((((((((((((..(((((...((((((((......)))).)))))))))..)))))))))))))..).))).)))))..)))))...
chr5D	mireap-m0110-3p	-	-61.8	TTCGGACCAGGCTTCATTCCCC	22	138	458932212	458932311	458932222	458932243	CATGGTTGTCGAGGGGAATGACGCCGGGTCCGAAAGAGAGACGCGCGCATGGCGTGCGTGTGGCGCGTTTCGGACCAGGCTTCATTCCCCATGACTCCAT	.((((..((((.(((((((((.(((.((((((((((.(..((((((((.....))))))))..).).))))))))).))).))))))))).)))).))))
chr4A	mireap-m0077-3p	-	-65.4	TTCGGACCAGGCTTCATTCCCC	22	136	16475398	16475517	16475408	16475429	ATGGCAGTTGAGGGGAATGTTGTCTGGTTGGAGACCTGGCTCGCACGACGGCCGGACCCCGGATCGATCGACGGCGTGCGTGCGCGGTTTCGGACCAGGCTTCATTCCCCCCAACTCAAC	...(.(((((.((((((((..((((((((.((((((..((.((((((.((.((((...)))).........)).)))))).))..)))))).))))))))..)))))))).))))))...
chr5B	mireap-m0104-3p	-	-65.5	TTCGGACCAGGCTTCATTCCCC	22	116	562984064	562984178	562984084	562984105	CGCGTCATGGTTGTCGAGGGGAATGACGCCGGGTCCGAAAGAGAGACGCGCGCATGGTGTGCGTGTGGCGCGTTTCGGACCAGGCTTCATTCCCCATGACTCCATCATGGTTCAG	.(..(((((((.((((.(((((((((.(((.((((((((((.(..((((((((.....))))))))..).).))))))))).))).))))))))).))))...)))))))..)..
chr6A	mireap-m0113-3p	+	-65.6	CAGATCATGCTGCAGCTTCATT	22	84	149923005	149923139	149923108	149923129	TGGTGTGAGAGACTGAAGCTGCCAGCATGATCTGCTCGTCCAGCATGCGAGCCGAAAACGCGTTCCATCGCGCGGGGTTGTATATTTGGAATTTTGGCTCCATCAGATCATGCTGCAGCTTCATTTTCTCACGGC	.(.(((((((((.(((((((((.(((((((((((..........(((.((((((((..(((((......)))))..(((.((....)).)))))))))))))))))))))))))))))))))).))))))))).)
chr5B	mireap-m0104-5p	-	-65.5	GAATGACGCCGGGTCCGAAAGA	22	80	562984064	562984178	562984137	562984158	CGCGTCATGGTTGTCGAGGGGAATGACGCCGGGTCCGAAAGAGAGACGCGCGCATGGTGTGCGTGTGGCGCGTTTCGGACCAGGCTTCATTCCCCATGACTCCATCATGGTTCAG	.(..(((((((.((((.(((((((((.(((.((((((((((.(..((((((((.....))))))))..).).))))))))).))).))))))))).))))...)))))))..)..
chr4B	mireap-m0083-3p	+	-60.6	TCCTCTGCCTGCCTCTTCCATT	22	68	613386228	613386335	613386304	613386325	GAGCAGCAGCGGTGGAAGGGGCATGCAGAGGAGCGGCCATGGCCCGTGGGAGCTTTGCTTGCCTTGTCTATCGATCTCCTCTGCCTGCCTCTTCCATTCCTGCGGCTA	.(((.((((..((((((((((((.(((((((((.(((....)))...((((((...)))).))............))))))))).))))))))))))..)))).))).
chr5D	mireap-m0106-3p	+	-64.2	CTCGGACCAGGCTTCAATCCCT	22	64	350379785	350379908	350379877	350379898	AGTTAGGTTAAGGGGGTTGTTGTCTGGTTCAAGGTCTCCACATACATCATATACATGGAGAGCATGGTATATGGATTGTATGATTTGGTGATCTCGGACCAGGCTTCAATCCCTTTAACCAGCA	.(((.((((((((((((((..(((((((((.(((((.((((((((((((((((((((.....))).))))))))..))))))...))).))))).)))))))))..))))))))))))))))).
chr4D	mireap-m0091-5p	+	-51.8	GCTTGAACTTCTCCATAGCATC	22	60	507476544	507476668	507476554	507476575	CCAATCCTCTGCTTGAACTTCTCCATAGCATCATCCATCCTGCCATTCTTCTGAGGTAGCCTCTGCCCTTTTGCACGATGGGTACAATGGCTGGTGCTATGGATAAATTCGACCAGATGGTTGGC	((((((.((((.(((((.((.((((((((((((.((((..((((..((....((((...)))).((......))..))..))))..)))).)))))))))))).)).))))).)))).)))))).
chr2B	mireap-m0039-5p	-	-69.2	TCCGAATTAGTCGACTCAGATTT	23	57	63782861	63782983	63782951	63782973	CTACCTCCGTTCCGAATTAGTCGACTCAGATTTGTCTAGATACGGATATATCTAGACATGTTTTAGTGTTAGATAGATCCGTATCTAGATAAATCCAAGTCAACTAATTTGAAACGGAGGGAG	...((((((((.(((((((((.((((..(((((((((((((((((((.(((((.(((((......)))))))))).)))))))))))))))))))..)))).))))))))).))))))))...
chr4B	mireap-m0087-5p	-	-62.1	GTAGGATGGCTGGTGCTATGGA	22	47	654094102	654094244	654094213	654094234	CCCGCAGTGGGTAGGATGGCTGGTGCTATGGATAGCCTCAACCCGATGTTGGTGACATACCCCCGTCCGTCGTAAGTCAAGCAGGGAGCCAATCCTCTGGTTGAATTTTTCCATAGCATCAGCACCGGCCATTCAACTGTGGT	.(((((((.(((.((...((((((((((((((.((..((((((.((.((((((.......(((.((..(.(....).)..)).))).))))))..)).))))))..)).)))))))))))))).)).))).....))))))).
chr3D	mireap-m0061-3p	+	-46.22	CCATCGGCGAGTTGTTCTTGGC	22	43	167559099	167559197	167559166	167559187	ACTATGGTGCAGCCAAGGATGACTTGCCGATCGAACAATGATACATCATCATATCATATACATTGATCCATCGGCGAGTTGTTCTTGGCTACATCTTAG	.(((.((((.(((((((((..((((((((((.((.((((((((.............))).))))).)).))))))))))..))))))))).)))).)))
chr3D	mireap-m0069-3p	-	-61.8	TTAATTTGTCCATAGCATCCGCG	23	42	524220878	524221040	524220888	524220910	GATGGGGAAGATGGCTGGTGCTATGGATAATTTCAACCCGATGGTTGTGCGTACCCGACTGAAAGAAGAAGCCTTGCTTGGAGTTCAGTGAGCCGGCAATCAGTTTGAAACAGGGAGCCAGTTATCCGGTTTAATTTGTCCATAGCATCCGCGATCCCGCCAT	.((((((..(((.((.((((((((((((((.((.((((.(((..(((.((...(((..((......))..(((..(((((........))))).)))...............))).)))))..))).)))).)).)))))))))))))).)).))))).))))
chr3A	mireap-m0053-5p	-	-48	GAGCCCCGTCAGTCCTGCCGG	21	38	31579109	31579251	31579221	31579241	TTCTCGAGTCGAGCCCCGTCAGTCCTGCCGGTCGACGATTGGGATTCTTAGAACGTCAGTCTCGGGGGATCCCTGCATCCACCTTCCCCTTTTGACCCCGTCGAGCATTCGGTCACGGTCGGGCTCTGGGGCCAGCAAGTATT	.......((.(.((((((..(((((.(((((((((.(((.((((((((..((((....)).))..))))))))...)))...........((((((...))))))...)))).).)))).))))).))))))).)).......
chr4A	mireap-m0072-5p	+	-60.7	TTCACAAATATAAGATGTTCTG	22	38	514080013	514080163	514080023	514080044	ACTCCCTCCGTTCACAAATATAAGATGTTCTGGATATTTCAATATGGACTACATACAGACTGAAATGAGCGAATAAACACACTAAAACGTGTCTATATATATCCGATTCAGAAAAAAGATAGAACATCTTATATTGTGAACGGAGGGAGTA	(((((((((((((((((.((((((((((((((..........((((.....))))....(((((..((....(((.((((........)))).))).....))...)))))........))))))))))))))))))))))))))))))).
chr6A	mireap-m0116-5p	-	-59.4	GCGGCTCTCTGGTGTTCAAGCA	22	37	112588834	112588930	112588899	112588920	GGGGAGCCCGGCGGCTCTCTGGTGTTCAAGCAGGAACCTCATGCTACCGGCAGCATGCGGCGCTTGCTTGAACATCCCAGAGCCACCGGCGTGCCAA	..((.((((((.((((((..((((((((((((((..((.((((((......)))))).))..))))))))))))))..)))))).)))).)).))..
chr2B	mireap-m0043-3p	-	-48.9	TGAGCCGAACCAATATCACTCA	22	36	603654978	603655073	603654988	603655009	AGAAGAAGACATGCTGGTATTGTTTCGGCTCATATCCTCGTCGAGCACATCGTCGGATGAGATGTGAGCCGAACCAATATCACTCATGTATTCTTC	.((((((.(((((.((((((((.(((((((((((((.(((((..((.....))..)))))))))))))))))).))))))))..))))).))))))
chr2A	mireap-m0025-3p	+	-54.9	ATAGGCGGTCACCTTGGCTAG	21	32	485771044	485771160	485771130	485771150	CCTGGTCTGGTAGCCAAGGATGACTTGCCTATATGCTCTTTCAGAAGCCCCGGTTATTACATGGCTGGTTTCGGATGAGTTCCATGATAGGCGGTCACCTTGGCTAGCCTGAGCAGC	.(((.((.(((((((((((.(((((.((((((..((((.(((.((((((..((((((...))))))))))))))).))))......))))))))))))))))))).))).)).))).
chr6D	mireap-m0135-3p	-	-51.6	AGAATCTTGATGATGCTGCATCA	23	32	460873266	460873378	460873276	460873298	CGGTTCTTGCAGGTGCAGCACCACCAAGATTCACATCGGATCCGTCGTAAAATCAAATTTATGCGACGCGCCAGGTGATGAGAATCTTGATGATGCTGCATCAGCAGGCACTC	.(((.(((((.(((((((((.((.((((((((.((((((...(((((((.((......)).)))))))..))....)))).)))))))).)).))))))))).))))).))).
chr2A	mireap-m0023-3p	+	-22.6	AACTGATTCATGATGTGGCATA	22	31	313180152	313180249	313180218	313180239	TTTTCAACGCCATGACCGTAGGGTGAATAAGGTTGACTGGCTGACTTTTCATTGGCTGGTTTTGAAAACTGATTCATGATGTGGCATAATGCTGATGT	...(((.((..(((.(((((..((((((.((...(((..((..(.......)..))..))).......)).))))))..))))))))..)).)))...
chr2A	mireap-m0031-5p	-	-67.3	TCCACAGGCTTTCTTGAACTGT	22	31	758894507	758894628	758894597	758894618	GGGCATGCTCTCCACAGGCTTTCTTGAACTGTGAACTCGCGGGCGGATTGTGGCGCTCCCGCCTTCTCTTCGGCCGCCTCCGCCTGTTGATGGTTCAAGAAAGCCCATGGAAACCATGCCCG	(((((((...((((..((((((((((((((((.(....(((((((((....((((.....(((........))))))))))))))))).))))))))))))))))..))))...))))))).
chr3D	mireap-m0070-3p	-	-52.01	TTCGAACCAGGCTTCGTTCCTC	22	30	592993193	592993340	592993203	592993224	GCTGGCGAGATCACTACCCCCGTCCCTAGGAGCGAGCGAGACTGAGCAGGTGTGGTGAGCGGCGGGGGAAGCGCGGCGACCTCCTCAGAATCAGCGGCATCTTCAGCTTCCTCTTCTTCGAACCAGGCTTCGTTCCTCCCTCGCCCTT	...((((.(.........).))))...(((.(((((.(((...((((((((.((((..(.((.(((((((((((.((....((....))....)).)).......))))))))).)).)..)))).)))).))))))).)))))))).
chr3D	mireap-m0062-5p	+	-60	GAATTAACTGTCGCTGAAATGA	22	29	369404838	369404923	369404848	369404869	CCTCCGCCCAGAATTAACTGTCGCTGAAATGAGTGTATGTAGACGCGTTTCACTCATTTCAGCGACAGTTAATTCCGGACGGAGGG	((((((.((.(((((((((((((((((((((((((.((((....))))..))))))))))))))))))))))))).)).)))))).
chr5A	mireap-m0093-3p	+	-61.9	TCCTGTGCCTGCCTCTTCCATT	22	29	663320627	663320731	663320700	663320721	GAGCAGCAGCGGTGGAAGGGGCATGCAGAGGAGCGGCCATGGGAGCTTTGCTTGCCTCTAGGCTCTGGCTCTCTCCTGTGCCTGCCTCTTCCATTCCTGCGGCTG	.(((.((((..((((((((((((.(((.(((((.(((((...((((((...........)))))))))).).))))).))).))))))))))))..)))).))).
chr3B	mireap-m0054-5p	+	-46.8	GCCCGAGTGGCTAGTAGTGCG	21	27	133377707	133377842	133377717	133377737	GTATTGGTTAGCCCGAGTGGCTAGTAGTGCGTGATAGGACGCACTTGGTCTCCGGTTTGATTCCTGGGTCGCTCCCGTTTCTTTTTGCTGCTATATTTTCTGCCCTGCTAGAACTCGATGGGCCGGCCCAGTCACG	.....((((((.(((.(.(((((..(((((((......)))))))))))).)))).)))))).((((((((..((((((..((((.((.((..........))...)).))))...)))))).)))))))).....
chr3D	mireap-m0064-5p	+	-53.8	GAGGATGAGTAGGCCACGGGGAG	23	25	473826365	473826465	473826375	473826397	GGACTCCTTTGAGGATGAGTAGGCCACGGGGAGGTGGCAAGGCCTGGTGTCCCATGTGGGCCGGTCCGTCTCCTGTGTTCTACTCTTCCTCGTCGGAGACA	...((((..((((((.((((((..((((((.((..((...(((((((....))....)))))...))..))))))))..)))))).))))))..))))...
chr6B	mireap-m0118-3p	+	-55	GGTAGGATGGCTGGTGCTATG	21	25	35632979	35633077	35633047	35633067	TTGAACTTGTCCATAGCATCATCCATCCTACCCTACCCTTCAACGGCGGTTGCCGACGCCCCACGGCGGGTAGGATGGCTGGTGCTATGGGTAGCTTCA	.((((.((..(((((((((((.(((((((((((..........((((....))))..(((....)))))))))))))).)))))))))))..)).))))
chr7B	mireap-m0144-5p	+	-50.8	TTTAGAGGTTTCAATACGGACT	22	25	128258639	128258763	128258649	128258670	TATAAGCCTTTTTAGAGGTTTCAATACGGACTACATATGGACGTGTAGAGACATATTTTAGAGTGTAGAGTCACTCATTTTGCTCCGTATGTATTCCGTATTAGAATCTCTAAAATAACTTATAT	((((((...(((((((((((..((((((((.((((((((((.((((....))))......(((((......))))).......)))))))))).))))))))..)))))))))))...)))))).
chrUn	mireap-m0156-5p	+	-52.7	GTATTGGCTCGGCTCACTCAGG	22	25	409072705	409072803	409072715	409072736	CGCAGCTGCGGTATTGGCTCGGCTCACTCAGGTCATCGTGTTGCAGAAGCATATGCTTCTCGGTATAATCTGATTGAGCCGCGCCAATATCTCAGTGCC	.(((.(((.(((((((((.(((((((.((((((....(((..(.((((((....)))))))..))).)))))).))))))).))))))))).)))))).
chr6A	mireap-m0115-5p	-	-64.5	CGGCTACTTCCTTTCCCTTGCCG	23	24	62918765	62918867	62918835	62918857	TCTCAGGCGTCGGCTACTTCCTTTCCCTTGCCGGTGCGCCGGTCATGCCGGTGGGTGCACCCCTCTTGCATGGCAAGGGAAGGAAGTAGCCAACGTCTTGGGC	.(((((((((.((((((((((((.(((((((((.(((.((((.....)))).(((....))).....)))))))))))))))))))))))).))).)))))).
chr6D	mireap-m0127-5p	+	-66	GCGGCTCTGTGGTGTTCAAGC	21	24	95858468	95858587	95858478	95858498	GGGGAGCCCGGCGGCTCTGTGGTGTTCAAGCAGGAACCTCATGCTACCGGCAGCATGTTGCGCTTGCTTGAACATCCCAGAGCCACCGGCGTGCCAAAATTCACGCAGAAGGAGACCCCT	((((..((.((.(((((((.((((((((((((((..(..((((((......))))))..)..)))))))))))))).))))))).)).(((((........)))))....))...)))).
chr1A	mireap-m0008-5p	+	-58.2	CATTTGGACATCCGAGCAGCTC	22	22	582528437	582528585	582528447	582528468	AATTTTAAGTCATTTGGACATCCGAGCAGCTCTCAGCAAAAAAGACAAAACAGACCAAAACAATACATAAATAGTAAACATTTTTACAGGCCCTCAATTTGTCTTTTTTTTTGCCGAGAGCTCCTAGGGTGTCCAAATGATTTGAAAAT	..(((((((((((((((((((((.((.(((((((.((((((((((((((..((.((......((......)).(((((....))))).))..))...)))))))...))))))).))))))).)).)))))))))))))))))))))..
chr4D	mireap-m0089-3p	+	-76.6	GGTTTATCACCGCCTCTTTCTC	22	22	498887797	498887965	498887934	498887955	AGAGAGGGAGAAGAGAAAGAGTAGCGTTGATACACCGTCGAATCGAATCGGATCGAGACCGGTCGCCGTCCCCCATATCGGAATCGCATTCGCATCTCCCATCCCCCACTCGATGGGTTCGATTGCGTGATTCGTACGGTTTATCACCGCCTCTTTCTCTTCCGCTCTC	.(((((.(.((((((((((((..(((.(((((.(((((((((((......(((((....))))).(((..........)))...((((.(((.....((((((........))))))..))).)))).)))))).))))).))))).)))))))))))))))).)))))
chr6B	mireap-m0122-3p	+	-97.8	ATCGAGATCCAACGGCTGAGGT	22	22	460500704	460500867	460500836	460500857	GCTCCAGTGCTAGCTCAGCCGTTGGATCTTTGATCCAGCGGACATGTGAGGTGCTCCAATTTTTCTGCGAGAAGCCCCTCCAAAAATCACTAAATGACGCGCAGGTCCAGGGGCTCCTGAGATGTCCGCTGGATCGAGATCCAACGGCTGAGGTCGCACGGGAG	.((((.((((.(.(((((((((((((((((.((((((((((((((.(.(((.(((((......((((((.((......))......(((.....)))..))))))....))))).))).).))))))))))))))))))))))))))))))).).)))).))))
chr7A	mireap-m0137-5p	+	-52.8	TTTAGAGATTCCACTACGGACT	22	22	26557116	26557240	26557126	26557147	TATAAGTCTTTTTAGAGATTCCACTACGGACTACATACGGAGAAAAATAAGTGAATCTACACTCTAAAACATATCTATATACGTCCGTATGTAGTTTGTAGTGAAATTTCTAAAATGACTTATAT	((((((((.(((((((((((.((((((((((((((((((((........((((......)))).......(((....)))...)))))))))))))))))))).))))))))))).)))))))).
chr4B	mireap-m0086-3p	-	-55.71	CGAGGACCTTCGTTGACCCTGC	22	21	471825005	471825125	471825015	471825036	GGGAGGCCGCCTCCGCTTGGGTCCCATGAAGGCCACCGCGGAGGCGACACCTGCGTACACAGCAGGTGTCTTGCTAGATCCTTTTGTTGCGAGGACCTTCGTTGACCCTGCATGGGCTCCA	.((((.(((.....((..(((((..(((((((((..((((((((((((((((((.......)))))))))..)))...))).......))).)).))))))).))))).)).))).)))).
chr5B	mireap-m0100-3p	+	-40.9	AGATCATGACTGACAGCCTCATT	23	20	66743164	66743262	66743230	66743252	CATGTGAATGAGTGAAGCTGCCAGCATGATCTATCTTTGATTCGCTTCTGCGTGTGAATCCTTGTTAGATCATGACTGACAGCCTCATTTCTTCCCAGC	..((.(((.((((((.((((.((((((((((((.(...(((((((........)))))))...).))))))))).))).)))).)))))).))).))..
chr2A	mireap-m0026-5p	+	-58.7	CCGAGGATGAGTAGGCCACGGG	22	19	605249354	605249457	605249364	605249385	GTGGACTCCTCCGAGGATGAGTAGGCCACGGGAGGCGGCGGTGCCTTACATCCCATGTGGGCCGGTCCATCTCCCGTGTTCTACTCTTCCTCACCGGGGCTGCA	(..(.((((...(((((.((((((..((((((((..(((.(.((((.((((...))))))))).).))..))))))))..)))))).)))))...)))))..).
chr2B	mireap-m0037-3p	+	-57.8	GATTGAACTAAGGAGGGGTGGAG	23	19	720801618	720801723	720801691	720801713	AATGGGCAACCTTCAACCCTCTTTAGTTCAATCAAGTGGATTAAATTTCCAAAATTACAGATTTAGTTCATTTGATTGAACTAAGGAGGGGTGGAGGGCACCCTCC	...(((...((((((.((((((((((((((((((((((((((((((((..........)))))))))))))))))))))))))))))))).))))))...)))...
chr7B	mireap-m0147-3p	+	-55.7	CTTATGACTTCTCTTAGACAGT	22	19	382616913	382617017	382616986	382617007	AAGTGTGAAACACTGTGTGAGAGAAGTCATAAGTGTGAAACACTCTCCGATGATGATGACGAAGCTGCAAACACTTATGACTTCTCTTAGACAGTGTTTCACACT	.(((((((((((((((.(((((((((((((((((((....((..((.((..........)).)).))...))))))))))))))))))).)))))))))))))))
chr7B	mireap-m0148-3p	+	-65.1	TCGATTGGTGCTCGTCGGTGAC	22	19	473399936	473400046	473400015	473400036	CCGCAGCAGAGGAAGACGACGTCGCCGGCGAGCGCCTTTCGCCGGAATCTCGTGCAGCTCTGGCCGGCGCGCGGCTCCGTCGATTGGTGCTCGTCGGTGACATCTGCGACG	.((..((((((.....)...((((((((((((((((..(((.((((..(.(((((.((....))..))))).)..)))).)))..)))))))))))))))).)))))..))
chrUn	mireap-m0154-3p	+	-47	AAGTCCTCGTGTTGCATTCCA	21	19	145944011	145944169	145944139	145944159	ATAAGGGACGAAGGCGGGGGTAACATGTCGGATGCGATCATACCAGCACTAAAGCACCGGATCCCATCAGAACTCCGTAGTTAAGCGTGCTTGGGCGAGAGTAGTACTAGGATGGGTGACCTCCTGGGAAGTCCTCGTGTTGCATTCCATTTTTACTTA	.((((....(((((.((((((((((((..((((((..((...(((((((...(((..((((((......))..))))..)))....)))).)))..))..))....((((((.((....))))))))...)))).)))))))).)))).))))).))))
chr6A	mireap-m0114-3p	+	-56.5	GCCCTGGTGGGTTATGCTCTCC	22	18	223898828	223898913	223898882	223898903	GGGGGGCCACCAGGTGGGCACAACCCACCTGGGCACGCCAGGGAGCCCATGCGCGCCCTGGTGGGTTATGCTCTCCTCGGCCCACT	...(((((...(((.(((((.((((((((.((((.(((..((....))..))).)))).)))))))).))))).))).)))))...
chr6B	mireap-m0126-3p	-	-42.8	ATATCAAGCACTCATCGACAGT	22	18	584582760	584582861	584582770	584582791	ATTTTTTACCACTGCCGGTGAGTGCTTTATATCTTCTTGATAATTTTGGCTAAACACAAGAAGAAAGAAGATATCAAGCACTCATCGACAGTGATAATATTT	.........(((((.((((((((((((.((((((((((.....(((((........)))))...)))))))))).)))))))))))).))))).........
chr2A	mireap-m0027-5p	+	-52	GCAGCCAAGGATGACTTGCCGGC	23	17	683720093	683720194	683720103	683720125	AGAACGGGATGCAGCCAAGGATGACTTGCCGGCTCCTGGTGCTGGGAGTTCGTTGAGCTTTAGAGTTAGCCGGCAAGTTGTCTTTGGCTACACTTAGTTCTC	((((((((.((.(((((((((..(((((((((((......(((.(((((((...)))))))..))).)))))))))))..))))))))).))))).))))).
chr5D	mireap-m0108-5p	-	-71.9	TGGTCTGTGTTTGTTTCAAACAA	23	17	83923024	83923155	83923113	83923135	CGCGCCCTGGAGTCTCTGGTTGGTCTGTGTTTGTTTCAAACAAGGTGGTCAGGCGTACGTCCTGTGCCTCTCTTTGTTGCTGCACCTCGTTTGAGACGAAAACAGACCAACCGGAGTCTCCTGGCATAGCAT	.(((((..((((.(((((((((((((((.((((((((((((.(((((..(((((....).)))).((..(.....)..))..))))).)))))))))))).))))))))))))))).)))).)))...))..
chr7D	mireap-m0152-3p	+	-62.1	CCGTGTTCTACTCTTCTTCGCC	22	17	456461069	456461182	456461151	456461172	CGCCGAGGTCAGGGACTCCTCCGAGGATGAGTAGGGCATGGGAGGCGGCAGGGCATGGAGTTCCAACTGGCCAGTCCGTCTCCCGTGTTCTACTCTTCTTCGCCGAAGACCGCA	.((...((((.((....))..((((((.((((((((((((((((((((...(((.(((....)))....)))...)))))))))))))))))))).)))))).....)))))).
chr1D	mireap-m0018-3p	+	-46.8	TATATTATGGTGCGGAGGGAGT	22	15	465150565	465150669	465150638	465150659	ATATTAGTATATACTCCCTCCGTCCCATAATATAAGAACTTTTTTGACAGTAATGTAGTGTAAAAAATGCTCTTATATTATGGTGCGGAGGGAGTAGATTATTTG	....((((...(((((((((((..(((((((((((((.(.(((((.(((.((...)).))).))))).).)))))))))))))..))))))))))).))))....
chr2B	mireap-m0033-5p	+	-37.8	TTTGTAAACTAATATAAGACCA	22	15	622503355	622503445	622503365	622503386	TTCTACTCCCTTTGTAAACTAATATAAGACCATTTAGATCACTAATTTAGTAATCTAAACGCTCTTATATTAATATACAGAGGGAGTAATA	...(((((((((((((.(.((((((((((.(.(((((((.((((...)))).))))))).).)))))))))).).)))))))))))))...
chr4B	mireap-m0081-3p	+	-106	CTTATGAAACTTGGCAAGCACTC	23	15	279692989	279693146	279693114	279693136	ACCAATGTTTTGAGTTCTTGCCAAGTTTCATAAGGGAATGACATTCGTGGAAGTCATGGCAAAATAATGAAATTTTGGAGCATTGATTTTTGTTTTTTTGCCACGATTTCCACGAATGTCATTCCCTTATGAAACTTGGCAAGCACTCAAAACATTGG	.((((((((((((((.(((((((((((((((((((((((((((((((((((((((.((((((((.((..(((.((.........)).)))..)).)))))))).))))))))))))))))))))))))))))))))))))))).))))))))))))))
chr1A	mireap-m0009-5p	+	-41.5	TTTAGAGATTTCAATGTGGACT	22	14	584569004	584569151	584569014	584569035	TATGTCTCTTTTTAGAGATTTCAATGTGGACTGCATACGGAGCAAAATGAGTGAATCTACACTTTAAAATATGTCTATATAGATCTGTATGTAGACCTTACTGAAATCTCTAAAAACACTTATATTTAGAAACAGAGGGAGTATATAC	(((((((((((((((((((((((.((.((.(((((((((((.......(((((......))))).........(((....)))))))))))))).)).)).))))))))))))))...((.......))........)))).))))).
chr2B	mireap-m0035-3p	+	-48.2	CGGCAAGTCCGTCCTTGGCTACA	23	14	645655065	645655161	645655129	645655151	AGAGAGTGGAATGCAGCCAAGGATGACTTGCCGACAGTACACAACAAGGTGGTAGTAATCTTGCCGGCAAGTCCGTCCTTGGCTACACCTTGCTCTC	.(((((..(..((.(((((((((((((((((((...(....)..((((((.......)))))).)))))))).))))))))))).))..)..)))))
chr3A	mireap-m0049-3p	+	-27.9	CTGACCTCGAGCTCTTGATTGGA	23	14	3019325	3019411	3019379	3019401	AGAATCAAGCCCAATACAGAGAGGAGAGGAGCAGCAGAAGTGGACAGCGCAACGCTGACCTCGAGCTCTTGATTGGAGTGGGGGGAG	....((..(((((((...(((((..((((..((((.(..(((.....)))..))))).))))...))))).))))).))..))....
chr4B	mireap-m0084-3p	+	-71.5	GTTTTTGTTTCCGCCGTAGTTG	22	14	633138088	633138194	633138163	633138184	CCAACGAGACCGACTGCAGCGGGAGCAAAAATTATGCCATTGAATTCGTACTGAAAGAGTGAATTCAGTGGTATAGTTTTTGTTTCCGCCGTAGTTGGTCTTGTTGT	.((((((((((((((((.((((((((((((((((((((((((((((((..(.....)..)))))))))))))))))))))))))))))).)))))))))))))))).
chr5B	mireap-m0103-3p	-	-62.92	TAAGATACCACGACTGTCATTAA	23	14	440019090	440019206	440019100	440019122	GAAGGCGATGCTTAATGACAGTCGTGGTGTCCTAGGCGAAGACGATGCTTAATGGCCAGCATAGACATAGTCGCCTGGCTCTTCTAAGATACCACGACTGTCATTAAGCATCATCTT	.(((..(((((((((((((((((((((((((((((((((.....(((((........)))))........)))))))).........)))))))))))))))))))))))))..)))
chr5D	mireap-m0109-3p	-	-47.73	TGTTTTCCCAGGTCACCCCTTT	22	14	400265109	400265217	400265119	400265140	CGAGCTAGCGAATCCGGAGGAGTGACACTGAGAAAACAAGTGCGGATTCCTTTTTTGACTCGTATTTGGATCGCAGTTGTTTTCCCAGGTCACCCCTTTGGGCTGCTTC	.((((.(((....(((((((.(((((.(((.((((((((.(((((..(((.................)))))))).)))))))).)))))))).)))))))))))))).
chr3A	mireap-m0051-3p	+	-30.9	AAGACACTTATTTTGGACGGAG	22	13	575500848	575500953	575500922	575500943	CTCTCGTACTCCCTTCATCCCAAAACAAGTGTCTTAATTTTATACTAGCTCCAGTACGAATTTGTATTAAGCTCAAGACACTTATTTTGGACGGAGAAAGTAGGGA	.((((.((((..((((...((((((.(((((((((...........((((..((((((....)))))).)))).))))))))).))))))..))))..))))))))
chr3D	mireap-m0071-3p	-	-71.4	ATTTCTGCGATATGTAATTCCG	22	13	610596879	610596980	610596889	610596910	CTCCCTCCGTTCGGAATTACTTGTCTCGGAAATGGATGTATCTAGAACTAAAATACGTCTAGATACATCCATTTCTGCGATATGTAATTCCGAACGGAGGGA	.(((((((((((((((((((.((((.((((((((((((((((((((.(........))))))))))))))))))))).)))).)))))))))))))))))))
chr5B	mireap-m0098-5p	+	-82.4	GTTGCACCTTGTAGTTCTCAGAC	23	13	55093601	55093742	55093611	55093633	GCTGGCTTGGGTTGCACCTTGTAGTTCTCAGACTTAGTATCATGTACCTGAGGACAAGGTGAGAGACTCGGAGTCTGACTCCGAGGACATTGATGCCCATGATATTGAGTCCGAAGCTGACATGGTGCAGCCCAAGCCAGCT	((((((((((((((((((.(((((((.((.(((((((((((((((((((.......))))).....(((((((.....)))))))............)))))))))))))).)))))).))).)))))))))))))))))).
chr2A	mireap-m0029-3p	-	-69.5	ATGACGAGTAAATCAGAACGGAG	23	12	209352907	209353000	209352917	209352939	CTTGTACTCCCTCCGTTCTGATTTACTCGTCGCGGTTTTAGTTCAAATTTGAACTAAAACCATGACGAGTAAATCAGAACGGAGGGAGTAGTTG	....((((((((((((((((((((((((((((.((((((((((((....)))))))))))).))))))))))))))))))))))))))))....
chr2B	mireap-m0036-3p	+	-51.4	CTCCGTCGAGCTGGCCGGACC	21	12	691133164	691133266	691133236	691133256	TGCCGCCCAGCAACAACAGCATCGCGGCTGGCTTGCTCACCGGCGCGCGAGTGCGTGCTTCAATGCGTGGCGCTCCGTCGAGCTGGCCGGACCATGGCGCGCG	.((((((..((.......)).....((((((((.((((..(((.((((.(.(((((......)))))).)))).)))..)))).)))))).))..)))).)).
chr3A	mireap-m0052-5p	+	-61.1	GCCAAATAATATTCGAGGAGCT	22	12	738202883	738203037	738202893	738202914	AAGTTTAGTGGCCAAATAATATTCGAGGAGCTCTGTACGAAAAAGAAAAAATACACTGAAATTTTGTCAAAATGTAAGTGCACTATTTGACCAGATTTTGTAATTTTGTCTTTTTTGTACAGGGCTCATCGACTTCTATTTGACCACCAAACTTT	((((((.((((.((((((..(.((((.(((((((((((((((((((.((((((((...((((((.((((((.(((....)))...)))))).))))))))).))))).))))))))))))))))))).)))).)..)))))).)))).)))))).
chr6B	mireap-m0123-3p	-	-69.4	CCCGCCTTGCACCAAGTGAATC	22	12	103294139	103294247	103294159	103294180	CCGTCGCCGCCGCCTCGGGCTCGCTTGGTGCAGATCGGGACCCTCCGCCCGCCCCGACGGGCCGGATCCCGCCTTGCACCAAGTGAATCGGAGCCGGCGCAGCGACCTC	..((((((((((.(((.(..(((((((((((((..(((((...((((((((......)))).)))))))))..)))))))))))))..).))).)))))..)))))...
chr7A	mireap-m0141-3p	+	-62.6	AAGGCAGGTCCCTTAAGGCACC	22	12	604737084	604737202	604737171	604737192	ATGCTGCTTCGGTGCCTTAAAGGCAACTACGTTTGGGTCACTGACATGTGGGCCAGCCACCTGTTGGGCCCATATGTCATGGACACAAAGGCAGGTCCCTTAAGGCACCGATGCATAGT	....(((.((((((((((((.((...((.(.((((.(((..((((((((((((((((.....))).)))))))))))))..))).)))).).))..)).)))))))))))).)))....
chr2A	mireap-m0024-5p	+	-49.4	CTCTGTCCCAAATTACAAGATG	22	11	413452111	413452204	413452121	413452142	TAGCTACTACCTCTGTCCCAAATTACAAGATGTTTTTGGTAAGCTAAATAGCCTACCAAAAACGTCTTATAATTTGGTACAGAGGAAGTACCAT	..(.((((.(((((((.((((((((.(((((((((((((((.(((....))).))))))))))))))).)))))))).))))))).)))).)..
chr2D	mireap-m0046-3p	+	-54.5	AATATTTGTTTGCAGAGGGAGTA	23	11	473278058	473278157	473278125	473278147	ACATAATCATATACTCCCTCTGTAAACAAGTATAAGAAGTTTTAGAGACTAAGTCTCTAAAACGTCTAATATTTGTTTGCAGAGGGAGTACCTCTTATGG	.(((((.....((((((((((((((((((((((.(((.(((((((((((...))))))))))).))).))))))))))))))))))))))....))))).
chr3D	mireap-m0065-5p	+	-49.6	TAACTGCTCCCTCCGTAAACTAA	23	11	508204958	508205069	508204968	508204990	GACGGACAATTAACTGCTCCCTCCGTAAACTAATATATGAGCGTTTAAATCACTATTTTAGTAATATAAATGCTTTTATATTAGTTTACAGAGGGGTAGCTAATTATCGTCT	(((((..(((((.((((.(((((.(((((((((((((.(((((((((.((.((((...)))).)).))))))))).))))))))))))).))))))))).))))).))))).
chr5A	mireap-m0092-3p	+	-85.2	TATGGAGTGATGATTCTGGGAGA	23	11	143024141	143024261	143024229	143024251	CCTCCCCAGCTTCTCCTAGAATCGCCACTCCATATTTTTTTACAATCCTATCTAGTTAAGGTCTAATTAGCTAGGATTGTAAAAAACATATGGAGTGATGATTCTGGGAGAAGCTGGGGAG	.(((((((((((((((((((((((.(((((((((((((((((((((((((.(((((((.....))))))).))))))))))))))).)))))))))).)))))))))))))))))))))))
chr5A	mireap-m0094-5p	-	-61.4	TAATTGGCCTGAAATTGAGTCT	22	11	11061237	11061352	11061321	11061342	CACTGATGTTTAATTGGCCTGAAATTGAGTCTCAAAAGCATGACGAGTATGACACATTGAACTGGCGTGTCCGTACGCTTTTGGGCCTCAATTTCAGGCCAATTAAGCATTAATGA	((.((((((((((((((((((((((((((.(((((((((...(((..((((...((......)).))))..)))..))))))))).)))))))))))))))))))))))))).)).
chr6B	mireap-m0125-3p	-	-54.3	TTGTACACACCTCCTCGGATGT	22	11	444540899	444541020	444540909	444540930	GTGGTCAAATGATATTCGAGGAGCTCTGTACAAAAAAAATTACTCAAAATGTACGTGCACTATTTGAGCAAAATTTCTAGTTTTGTTTTTTTGTACACACCTCCTCGGATGTCATTTGACCA	.((((((((((((((((((((((...((((((((((((...(((..((((.....(((.(.....).)))..))))..)))....))))))))))))...))))))))))))))))))))))
chr7A	mireap-m0138-5p	+	-78.6	GTTTTGCTGGTTGAACGACC	20	11	62748043	62748185	62748053	62748072	GACGGCCGCCGTTTTGCTGGTTGAACGACCTCATCAAGGCACGAACAGGTGCAGGTCCTCCTGGTACTACCTGTGGAGGAAGAACCGTGCATGCAGGCGCATGGTGAGGTTGTTCAACCGGCAAAAACGCCGGCTCCTCGTCG	((((((((.(((((((((((((((((((((((((((..((((......))))...((((((.((.....))...))))))......((((......)))).))))))))))))))))))))).)))))).))))....)))).
chr1A	mireap-m0003-5p	+	-48.4	AATGTTGTCTGGTTCAAGGTCT	22	10	326329196	326329306	326329206	326329227	TTCTGGGTGGAATGTTGTCTGGTTCAAGGTCTCGCTCTGGTTTGAGGATGGAAAACTTTCATTTCTCTCAGCTTCCTGCGATCTCGGACCAGGCTTCATTCCCCTCAGAGA	(((((((.((((((..(((((((((.(((((..((...((.(((((((..(((....)))...)).)))))...)).))))))).)))))))))..)))))).))))))).
chr1A	mireap-m0004-3p	+	-29.3	TTTCCAGAAGATCGCGAGATTA	22	10	462393745	462393832	462393801	462393822	TTAGCTATTATGACTTGCCTTCTTATCTGAGAACATGTTTATTATATCTAAGCATGTTTCCAGAAGATCGCGAGATTATGAAAGATCA	....((.(((((((((((..(((..((((..((((((((((.......))))))))))..)))))))..))))).)))))).))....
chr2D	mireap-m0045-3p	+	-52	TAGGCGGTTACCTTGGCTAGCC	22	10	360310998	360311124	360311093	360311114	AGAGCCCGCCTCGTCTGGTAGCCAAGGATGACTTGCCTATATGCTCTTTCAGAAGCCCCGGTTATTCCATGGCTGGTTTCAGATGAGTTCCATGATAGGCGGTTACCTTGGCTAGCCTGAGCAGCTC	.((((..((.(((...(((((((((((.(((((.((((((..((((..((.((((((..((((((...)))))))))))).)).))))......))))))))))))))))))).)))))))).))))
chr3B	mireap-m0056-5p	+	-62.3	GTTGAATTTGTCCATAGCATCAG	23	10	691444646	691444750	691444656	691444678	CAACCCTCTGGTTGAATTTGTCCATAGCATCAGCCAGCCATCTTGCGCATTTTTGCACGATGGGAATGATGGCTGGTGCTATGGATAAATTCAACCCGATGGTCG	..(((.((.(((((((((((((((((((((((((((.(((((.((((......)))).)))))......))))))))))))))))))))))))))).)).)))..
chr4D	mireap-m0089-5p	+	-76.6	GAAAGAGTAGCGTTGATACACCGT	24	10	498887797	498887965	498887811	498887834	AGAGAGGGAGAAGAGAAAGAGTAGCGTTGATACACCGTCGAATCGAATCGGATCGAGACCGGTCGCCGTCCCCCATATCGGAATCGCATTCGCATCTCCCATCCCCCACTCGATGGGTTCGATTGCGTGATTCGTACGGTTTATCACCGCCTCTTTCTCTTCCGCTCTC	.(((((.(.((((((((((((..(((.(((((.(((((((((((......(((((....))))).(((..........)))...((((.(((.....((((((........))))))..))).)))).)))))).))))).))))).)))))))))))))))).)))))
chr5B	mireap-m0102-5p	-	-49.36	GAGCTCTCCCTCCATATAAGGTT	23	10	203988645	203988809	203988777	203988799	ACTTGCTGCGGAGCTCTCCCTCCATATAAGGTTCCTTCTTGCCAGCTCTCGAGATCCAGGCGATCCCGCCGGATAAAGGCTCTCCCCTCTCAACTCTGGGCATAAAGAAGTGGCGGAAAAGAGCTACATTTGGGTGGACTCCGACAAAGTTTTCGCAGAGATGTG	((((....(((((...(((.((((.((..(((((.((..(((((..(((....((((.((((....))))))))....((((...............))))....)))..)))))..)).)))))..)).)))).))))))))...))))...((((....))))
chr6A	mireap-m0117-5p	-	-68.4	TCCACAGGCTTTCTTGAACTGT	22	10	614539092	614539252	614539221	614539242	GGCCATGCTCTCCACAGGCTTTCTTGAACTGTCAACACGCGCGCGCCGGCCAGCCATGGCTTTCCTTTGCCGCCCAACTCGATCGCATATGCTCTTGCATGTCTCGATCTCTGCCTGCCTTGTTGATGGTTCAAGAAAGTCCTTGGAAACCATGCCCGCCT	(((((((...((((..(((((((((((((((((((((.(((.(((..((..(((....)))..))..)))))).......(((((.((((((....))))))..)))))...........)))))))))))))))))))))..))))...))))...))).
chr6D	mireap-m0132-3p	+	-56.9	GTTTTCTCTATAAACTTGGTCA	22	10	457000767	457000922	457000891	457000912	GTTATAAACTTTGACCAAGTTTGTAGAGAAAATCATATACATCTAGAATACGAAATACATGTGCTTAGATACATCACAAGACATACTTTCATATTATATACATTTGGTATTGTAGAGATAAATAGTTTTCTCTATAAACTTGGTCAAAGTTTATAA	.((((((((((((((((((((((((((((((((.((.((..((((.(((((.((((..(((((......))))).....((.......))...........)))).))))).))))..)).)).))))))))))))))))))))))))))))))))
chr1A	mireap-m0006-5p	+	-64.4	AGGGCGCTTCTCCCTTGGCACG	22	9	534201163	534201303	534201173	534201194	TGTGAATCACAGGGCGCTTCTCCCTTGGCACGGTGACATGCATGTACGGATGATGGTGTGGTAGCCTGGTCCCTGGTGAGTGTGCGGTGCATGCAAGTAGTTAGCCATTCGTGCCAAAGGAGAATTGCCCTGCCATTCGCC	.((((((..(((((((.((((((.((((((((((.((.(((((((((((((.(.(((......)))).))))...((......)).))))))))).)).....)))....))))))).)))))).)))))))..)))))).
chr1A	mireap-m0007-3p	+	-44.5	AAACGATTGGAAGAATGAAGAT	22	9	574188481	574188581	574188550	574188571	CTAGGTTTATAATCTTCATTCTGCCAATCTTTTCACCTGCAATGAATAATACCCCTATTAAGTCAGGCGAAACGATTGGAAGAATGAAGATTATAAACTTG	.(((((((((((((((((((((.((((((.((((.((((.....((((.......))))....)))).)))).)))))).)))))))))))))))))))))
chr1B	mireap-m0014-5p	-	-26.15	CAAGAGAAGGTCGCATTACAT	21	9	304448736	304448863	304448833	304448853	TCCCTTAGTGCAAGAGAAGGTCGCATTACATTGCCCCTTAAGATGACAACCTTTATTATGCAGTCTGTCACTTTTATTCTTTGTCATCCAAGTTTGTGCAACGCTCAATTTTCTCTTACACTAAACAA	....((((((.((((((((((.((.((.(((.....(((..((((((((..........((.....))............)))))))).)))...))).)).))...)))))))))).))))))....
chr2B	mireap-m0041-3p	-	-55.3	TCATTTGGTTGAATTAGGGAGG	22	9	180042054	180042154	180042064	180042085	CCTCCGACCTCCTTAGTTCAACTAAATGAACTAAAATTTCAGAATTTACAACACTTTTGAAATTTTAGTTCATTTGGTTGAATTAGGGAGGGCCACAGGAG	.((((..(((((((((((((((((((((((((((((((((((((..........)))))))))))))))))))))))))))))))))))))......))))
chr3D	mireap-m0063-3p	+	-66.9	GAGTAATTTTGGACGGAGGGAG	22	9	442042603	442042735	442042704	442042725	TTGCCAAGTACTCCCTCCGTCCGGAAATACTTGTCGGAGAAATGGGTGTATCTAGACGTATTTTAGTTCTAGTTGCATCCATTTTTATCTATTTAGGTGACGAGTAATTTTGGACGGAGGGAGTATATTCAGA	.......(((((((((((((((((((.((((((((..(((((((((((((.((((((........).))))).)))))))))))))((((....)))))))))))).))))))))))))))))))).......
chr5D	mireap-m0107-5p	+	-52	ATAGCCAAGGATGACTTGCCTG	22	9	396877537	396877663	396877547	396877568	GCTTCTTCTGATAGCCAAGGATGACTTGCCTGTGGATATATAGCTTGATCGATTGCAGTTACATCTCTGAATGTACGTGATCTGTCACTGTGTACAACAGGCAGTCTCCTTGGCTAGCCCGAGTGTC	((((.......((((((((((.((((.((((((...(((((((..((((.(((..(.((.((((......)))))))..))).)))))))))))..))))))))))))))))))))....))))...
chr6D	mireap-m0128-5p	+	-55.31	GTACCTGAACGTCTTCTTCAAGT	23	9	95858602	95858711	95858612	95858634	CCAAGCTGGAGTACCTGAACGTCTTCTTCAAGTACTCCACTTTTTTTTCTCGCGGAGAAAAAGGTGGAATACTTGAAGAAGATTTTCAGGTCGTCCATTAGAAAGCTCAC	...(((((((..(((((((.((((((((((((((.((((((((((((((.....)))))))))))))).)))))))))))))).)))))))..))).......))))...
chr6D	mireap-m0131-5p	+	-31	AAGAAGAGGGTCAAGAAAGCTGT	23	9	450527571	450527685	450527581	450527603	CAGGAGCAGCAAGAAGAGGGTCAAGAAAGCTGTGGGAAGAAATGGCATATCCAGGACTTTCAATTGCAACTAATTTCCAATTGCTGGGAGCGGGAGATTTCATGTTAATCTCCAC	.....((.((((...(((((((..((..(((((........)))))...))...)))))))..)))).......(((((.....))))))).(((((((.......)))))))..
chr6D	mireap-m0134-3p	-	-20.6	TGAGCTCTCCATCCATATCCTGC	23	9	399755063	399755150	399755073	399755095	GGCACGATGCTTTTAGCCAGATTGAGGTGAACGAGCTGCATATGGCCCACAAAGGTGAGCTCTCCATCCATATCCTGCAACCATCTGC	.(((.((((.((...((..(((((.((((...(((((.(((.((.....))...))))))))..)))))).)))..)))).)))))))
chr1D	mireap-m0020-3p	-	-38.6	ATCAAAGTGGAAGGGTTCATGCC	23	8	325503945	325504047	325503955	325503977	TCGGTGTAGTTGACACCGGCATCTATGCGGCGCATCCTTCCTTTGGTGATAGTGGTATCCCGCCACCCCCATCAAAGTGGAAGGGTTCATGCCATGGCACTGC	(((((((.....)))))))......(((((((.(((((((((((((((...(((((.....)))))...)))))))..))))))))...))))...)))....
chr2A	mireap-m0021-5p	+	-72.9	ACCCTTCGGCCGTAGTACCGCA	22	8	59966375	59966522	59966385	59966406	GCCGCTTGTGACCCTTCGGCCGTAGTACCGCAGGCAGTGCGGTACTACCGCTGGGGCAAGAGAGAGAGAAGGGATCTCTCAAATAAGCTGAGGACCAGCGGAGATGCCAGGCCCCCAGCGGTACTACTGCTGTGGAGCCACGGCGGTA	((((((.(((.(((..((((.((((((((((.......((((.....)))).(((((....((((((.......))))))......((((.....))))...........)))))..)))))))))).)))).)).).))))))))).
chr2D	mireap-m0044-5p	+	-84.9	GTGGCGCCTCCCCGTTGTTCTC	22	8	1650075	1650180	1650085	1650106	CAGGATTTCGGTGGCGCCTCCCCGTTGTTCTCCGGAGCACATTCTCTCGGCTATTTGCCGAGACGTGTATCTGGAGAACAGCGGGGAGGTGCTGCCGAAATTTTGT	(((((((((((..(((((((((((((((((((((((..((((..(((((((.....))))))).)))).)))))))))))))))))))))))..))))))))))).
chr2D	mireap-m0048-3p	+	-48.6	CACATATCAGTGACCCAAAGGC	22	8	624702226	624702309	624702278	624702299	TAAGGCACCTGCCTTTGTGTCCATGACATGTGGGCCCAACAGGTGGCTGGCCCACATATCAGTGACCCAAAGGCAGTTGCCTTT	.((((((.(((((((((.(((..(((.(((((((((...(....)...))))))))).)))..))).))))))))).)))))).
chr3D	mireap-m0058-3p	+	-50.8	CACGCGTAGAGCCAGGACTGGC	22	8	26069078	26069186	26069155	26069176	GAGCTGACTGGTGGGTCCAACCTGACGTGCGGGTCCTGGGCTGACGTGGCATACGGCGGAGTACGCTGTACGTAGTGCACGCGTAGAGCCAGGACTGGCATTTCAAGCT	.((((....((((....).))).((.((((.((((((((.((.(((((((((((((((.....)))))).....)))).)))))..)))))))))).)))).)).))))
chr4A	mireap-m0073-3p	+	-56.7	GTAATCTCACCTCAACAGCCGC	22	8	609396059	609396166	609396135	609396156	GCTCTCGGTAGCAGCCGTTGAGATGAGATTACCCCATACCCTGGAGCGTCAGCTCGATGCCGTACACGCGTATGGGGTAATCTCACCTCAACAGCCGCTCCCTGTGAG	.(((.(((.(((.((.((((((.(((((((((((((((((.((..(((((.....)))))....)).).)))))))))))))))).)))))).)).))).)).).)))
chr4A	mireap-m0075-5p	+	-72.5	CCCCCGTCGGCATAGATAGACC	22	8	622582176	622582271	622582186	622582207	ATGCCGACGGCCCCCGTCGGCATAGATAGACCTATCCAGTCGGCGTAGAAAAGCTGTCGGCATATGTCTATCTATGCCGACGGGGCCGTCGGCATA	((((((((((((((.((((((((((((((((.(((((.(.((((........)))).))).))).)))))))))))))))))))))))))))))).
chr6B	mireap-m0119-5p	+	-62	AAAAATGACGTTTTTTGTGGCT	22	8	40464716	40464850	40464726	40464747	GGTTCCAATGAAAAATGACGTTTTTTGTGGCTTGTGTAAAAAAGATAAAGAAATGCCTCGTGAATATTTAGAATGAAGCATCAGAAATTGTCTTTTTTACACAAGCCATAAAAAATGTCGTTTTCACTGAAACCT	((((.((.((((((.(((((((((((((((((((((((((((((((((....((((.((((...........)))).))))......))))))))))))))))))))))))))))))))))))))).)).)))).
chr6D	mireap-m0130-3p	+	-42.92	GTAATATGGATTGGAGGGGGTA	22	8	344252840	344252929	344252898	344252919	TCTCAACTAATCCCTCCGATCCATATTACTTATCGCAACTTTAGTACAACTGCGACAAGTAATATGGATTGGAGGGGGTAAGAGTTTTTT	....((((..(((((((((((((((((((((.(((((.............))))).))))))))))))))))))))).....))))....
chrUn	mireap-m0155-5p	+	-36.16	GTGTTTGAACATTTGAGGAGCT	22	8	396605008	396605158	396605018	396605039	GAATTTCAAGGTGTTTGAACATTTGAGGAGCTCACGAGAAAAAAAGACAAAATCAGTTGCAAATAGTGTTGTTTTCAAAAGTTTCTTACACACACGAAATTTGTCTTTTTTTGCCACGAGGTCTTCGTATGTCTAAACTCCCCCAAATTTT	((((((...((.(((((.((((.((((((.(((..(..(((((((((((((..(....)......(((((((...............))).))))....)))))))))))))..)..))).)))))).)))).))))).))...)))))).
chr1A	mireap-m0002-5p	+	-77.8	AACCGGATTTTTCTTAAGCACC	22	7	158736408	158736532	158736418	158736439	TAGAGAAATAAACCGGATTTTTCTTAAGCACCGGTGCTTATTTATATAGGGTAGACGCTTAACTAAGCGTCTCTTCTGTAGAAATAGGCACCGGTGCTTCAGGAAAACTCGGTTTATTTTTCTAA	(((((((((((((((..(((((((.((((((((((((((((((.(((((((.((((((((....)))))))).))))))).)))))))))))))))))).)))))))..))))))))))))))).
chr1A	mireap-m0010-5p	-	-50.5	ATTAGATGACTCTCAAACAGAT	22	7	445261380	445261472	445261441	445261462	TCCGTCTGGAATTAGATGACTCTCAAACAGATGTATCTAGACGTATTTCAGTGCTAGATACATCCGTTTGAGCGTCAACTAATTTCGGATGAA	..(((((((((((((.((((.(((((((.(((((((((((((........)).))))))))))).))))))).)))).)))))))))))))..
chr2A	mireap-m0028-5p	-	-28.5	GGTTCCGGTAGGTCGGCCCAG	21	7	162049129	162049198	162049168	162049188	GATTGACCAAGGTTCCGGTAGGTCGGCCCAGAGTTGCCCCTGGTGGCCACCGGCAGCTGACAGGTTGGAC	..(..(((..(((((((((.(((((..((((........)))))))))))))).))))....)))..)..
chr2A	mireap-m0030-5p	-	-52.2	TTCCGTCCGACAATATAAGATT	22	7	285632923	285633015	285632984	285633005	CAGTTACTCCTTCCGTCCGACAATATAAGATTGTTTTGCAAACTATGTTAGCTTGCAAAATGATCTTATATTATGGGACGGAGGGAGTAGTGT	...(((((((((((((((.(.((((((((((..((((((((.(((...))).))))))))..)))))))))).).)))))))))))))))...
chr3A	mireap-m0050-5p	+	-47	TTTTTGGTCCGACATAAATATG	22	7	87100282	87100383	87100292	87100313	ACTTTCAGATTTTTTGGTCCGACATAAATATGAAAAATAAGATTTTTTAATCAAATAAATCTCATTTTGTATATTTATGTTGGACCAAAAAATCTGTAAGTT	((((.(((((((((((((((((((((((((((.(((((.((((((.((.....)).)))))).))))).))))))))))))))))))))))))))).)))).
chr4A	mireap-m0074-3p	+	-59.3	TATATTAGTTCACGGAGGGAGT	22	7	620556172	620556274	620556243	620556264	GAAAAAAGGTACTCCCTCTGTAAACTAATATAAGAGCGTTTAGATCACTAAAATAGTGTCCTAAACGCTCTTATATTAGTTCACGGAGGGAGTATATGCTAAT	........(((((((((((((.(((((((((((((((((((((..(((((...)))))..))))))))))))))))))))).)))))))))))))........
chr4D	mireap-m0090-3p	+	-68.2	TGGTGCTATGGATAAATCCAAC	22	7	507476326	507476438	507476407	507476428	CCAATCCTCTGGTTGAATTTGTCCATAGCATCAGCGTCGGCCGTTCAACTGCGGGCGGTGGTAGTTGCTGCCTTTTGGCGCTGGTGCTATGGATAAATCCAACCGGATGGTTG	.(((((.((((((((.((((((((((((((((((((((.(((((((......)))))))(((((...)))))....)))))))))))))))))))))).)))))))).)))))
chr5A	mireap-m0097-5p	-	-59.1	TTGAATTTGAACATAGCATCAGC	23	7	691798403	691798516	691798484	691798506	AAACCTCTGGTTGAATTTGAACATAGCATCAGCATCGGCCGTTCAACTGCGGGCGGTGGTAGTGGTTGCTGCCTTTCGGCGCTGGTGCTATGGATAGATTCAACCGAATGGTTG	.((((..((((((((((((..((((((((((((.(((.((((......)))).))).((((((....)))))).......))))))))))))..))))))))))))...)))).
chr5B	mireap-m0099-5p	+	-66.2	AATCGGTTGACGCTCAAACGGA	22	7	55370944	55371039	55370954	55370975	CTCCGTCCGGAATCGGTTGACGCTCAAACGGATGTATCTAGACGTATTTCAGTGCTAGATACATCCGTTTGAGCATCAACTAATTCAGGACGGAGG	((((((((.((((..(((((.((((((((((((((((((((((........)).)))))))))))))))))))).)))))..)))).)))))))).
chr6B	mireap-m0121-5p	+	-50.3	CATGAGTAGGAGTTGTTTGAGCC	23	7	304308363	304308523	304308373	304308395	AACCCACTAGCATGAGTAGGAGTTGTTTGAGCCCTGTTGTGCCTACTCATTCATGTTTGTTTGTCATGCCTGCTACTGCTTAGAGTTGAGTCAGGTCTGATTCATCGGGGATGAATCAGAGGTGTGTGAACATGTCCTACCATGTGTGAGCTAAGTGTGTG	.((.((((.(((((.((((((..((((((.(((((.....((((((((((((..((.((.....)).))..((....))...))).))))).))))((((((((((...))))))))))))).)).))))))..)))))))))))........)))).)).
chr1B	mireap-m0015-5p	-	-28.5	TCATCAAAACGGACAAAAAAGAT	23	6	363215776	363215871	363215839	363215861	AAAATACTTGTCATCAAAACGGACAAAAAAGATGTACCTTGAATTAAAACACATCTAGATACACCTCCTTTTATTCATTTTGATGACAAGTATTTC	.((((((((((((((((((.(((.((((.((.((((.((.((...........)).)).)))).))..)))).))).)))))))))))))))))).
chr1B	mireap-m0016-3p	-	-21.9	ATTGGATATCATAGCTAAGCTGA	23	6	578094623	578094705	578094633	578094655	AAAATAGCGCTCAGCTGCATGGAGTCTGATAGGCACAAAAGGCCCACTATATTGGATATCATAGCTAAGCTGAATGAAACTGA	.......((.((((((((((((.(((..((((((.......))).....)))..))).)))).))..)))))).)).......
chr2B	mireap-m0034-3p	+	-58.7	TTTCCTGATGTCTCCCATTCCTA	23	6	629500734	629500856	629500824	629500846	ATAAGAGCACTAGGAATGGGAACACAAAGGAAAGCCTAACTCTTATGTTTTCACCTCTAGTGTTGGAGGTGCAAATATTTAGTTGTGTGCTTTCCTGATGTCTCCCATTCCTATCGTTCTTGA	.(((((((..((((((((((((((...((((((((((((((...((((((.((((((((....)))))))).))))))..))))).).))))))))..))).)))))))))))..))))))).
chr2B	mireap-m0038-3p	+	-68.6	GATATGGCATATACTTGATCACT	23	6	789300883	789300970	789300938	789300960	GATCCTAGCTAAGTGATCAAGTATATGCCATATCCATATTATTTGAAGTAATATGGATATGGCATATACTTGATCACTTAGCTAGGAT	.(((((((((((((((((((((((((((((((((((((((((.....)))))))))))))))))))))))))))))))))))))))))
chr2B	mireap-m0040-5p	-	-35.3	TTTCTTTAACTCTGGCATTACCA	23	6	168828057	168828194	168828162	168828184	GTTTGTTTGATTTCTTTAACTCTGGCATTACCAAGCAGCAGTTCTAGCTGATTCTGCACCTCCTATTCCTGCGGCTCTTCGCGTCGAGCCTAGACCCAAAAGTGATATAAGGTAAGCCGTGTGCGAGAAAAGACTCTG	....((((..((((((..((.(.(((.(((((..((((((((....))))...))))...........(((.(((((........)))))))).................))))))))).))..))))))))))....
chr3B	mireap-m0055-5p	+	-86.62	TCCTAAATGTTTGTCTTTCTAG	22	6	176632437	176632598	176632447	176632468	CTCCCTCCGTTCCTAAATGTTTGTCTTTCTAGAGATTTCAACAAGTGACTACATATGGAGCAAAATGAGTGAGTCTACACTCTAAAGTATGTCTATACACATCCGTATGTGGTAGTCCATTTGAAATCTCTAAAAAGACAAATATTTAGGAATGGAGGGAGT	((((((((((((((((((((((((((((.((((((((((((......((((((((((((.......(((((......)))))....((((....))))...)))))))))))).......)))))))))))).)))))))))))))))))))))))))))).
chr3D	mireap-m0066-3p	+	-57.5	GTATGTGGTCTATAGTGGAATC	22	6	588397692	588397803	588397772	588397793	GTCTTTGTAGAGATTTCACTATGGACCATATACGGATGTATATAGATGCATTTTAGAGTTAGATTCACTCATTTTGCTCCGTATGTGGTCTATAGTGGAATCTCTTCAAAGA	.((((((.((((((((((((((((((((((((((((.((((....))))......((((.......)))).......)))))))))))))))))))))))))))).))))))
chr3D	mireap-m0068-3p	-	-55	TTTTCGAGACAAGTAATTTTGAA	23	6	495913871	495913976	495913881	495913903	TACTCCCTCCGTTCAGGATTACTGGTCGTAGAAATGGATATATCTAGACGTATTTTAGTTCTAGATACATCCATTTTCGAGACAAGTAATTTTGAACGAAGGGAGT	.(((((((.((((((((((((((.(((...(((((((((.(((((((((........).)))))))).)))))))))...))).)))))))))))))).)))))))
chr4A	mireap-m0076-5p	+	-71.2	TACTGAAATAGTTGTCGCTGGA	22	6	740662660	740662743	740662670	740662691	ACTCCCTCTGTACTGAAATAGTTGTCGCTGGAGTAGCTGAAGTTCAGCTACTCCAGCGACAACTATTTCGGTACAAAGGGAGTA	(((((((.(((((((((((((((((((((((((((((((.....))))))))))))))))))))))))))))))).))))))).
chr4B	mireap-m0080-3p	+	-55.3	ATTGAAATATCTAAAAGGGCTT	22	6	16092331	16092502	16092471	16092492	ATCTAAGACAAGAATTTTGGGACGGAGGGAGTACTCTATAAGACAGGTTAGAGATTTCAATATGGACTACATATGGAGCAAAATGAGTGAATCTACACTCTAAAATATGTCTATGTACATCATATCCGTATGTAGTCTGTATTGAAATATCTAAAAGGGCTTATATTTAGAA	.((((((................((((......))))(((((.(...(((((.((((((((((((((((((((((((.......(((((......)))))......((((......))))....)))))))))))))))))))))))).)))))...).))))).)))))).
chr4B	mireap-m0085-5p	-	-55.3	CGACTGACTTCTATCTTGTTTGT	23	6	245998399	245998544	245998512	245998534	TAAAATCAGTCGACTGACTTCTATCTTGTTTGTTGTCTTCTAGGCCACGACTGAGATGTACTCGATGCCCAATGGGGCGCGAGAACAGGTTGAGGAGGAGGAGGCGAGCGGAGGTGAAAGTCAGGAGGAGTGGCAATCTGATAGTG	....(((((((..(((((((.(((((((((((((.((((((...((.(((((....(((.((((.(((((....))))))))).)))))))).)).))))))))))))).)))))).)))))))..)).........)))))....
chr5B	mireap-m0101-3p	+	-61.4	ATATTAGTTTACTGAGGGAGTA	22	6	658620053	658620157	658620126	658620147	GGTAAAAATGTACTCCCTCTGTAAACTAATATAAGAGCGTTTAGATTACTATTTTAGTATTCTAAACGTTCTTATATTAGTTTACTGAGGGAGTACATGCGAAGA	.......((((((((((((.(((((((((((((((((((((((((.(((((...))))).))))))))))))))))))))))))).)))))))))))).......
chr5D	mireap-m0111-5p	-	-64.5	TCCGATCCGTATTAATTGATGC	22	6	480183524	480183615	480183584	480183605	TAGTACTCCCTCCGATCCGTATTAATTGATGCTTGTTTAGTATAACTTTGTACTAAACTAGCGTCAATTAATATGGATCGGAGGGAGTAAAT	...((((((((((((((((((((((((((((((.((((((((((....)))))))))).))))))))))))))))))))))))))))))...
chr7A	mireap-m0142-5p	-	-32.3	TTCAAGTCCACGAGATGCATCTA	23	6	4783377	4783541	4783509	4783531	GCTTTCCCCATTCAAGTCCACGAGATGCATCTATAATACCAGATAAAACTGTGTTTAGTATTCGAATACTTCAAGTCCTTAATCTTTGGATATTGGAGAGTATACAAGATACATCTGATGCTTGAACTAAATCTTCTATTATCATGGTAAACAAAGAGATAGGCA	((((......(((((((...(.(((((.((((..(((((.(((((......))))).)))))......((((((((((.........)))).))))))........)))).))))))..))))))).....((((...((((....))))...))))...)))).
chr7A	mireap-m0143-3p	-	-62.7	TTGGCGACGACCCTTGGCAGTA	22	6	657716723	657716859	657716733	657716754	GTAGGGAACTGGGGCGCCTATTTGGCCTTGAGGGCCAGTTGGAAGACCCTATGAGATCAGGCTGGCAGCTTGTATTCGTCGACCGGGAGGAGGATGTCCTTCTGGTTGGCGACGACCCTTGGCAGTAAGTTCCTTGA	.((((((((((((((..(((.((((((.....)))))).)))..).))))..........((((.(((...((..((((((((((((((((.....))))))))))))))))..))..))).)))).))))))))).
chr7B	mireap-m0146-5p	+	-51.6	TGAGTAGGAGTTGTTTGAGCCC	22	6	238257496	238257651	238257506	238257527	CCCACTAGCATGAGTAGGAGTTGTTTGAGCCCTGTTGTGCCTACTCATTCTTGCTTGTTTGTCATGCCTGCTACTGCTTAGAGTTGAGTCAGGTCTGATTCATCGGGGATGAAACAGAGGTGTGTGAACATGTCCTACCGTTGAGAGCTAAGTGTG	..((((((((((.((((((..((((((.((((((((........(((((((((..((...((((.(((((((...((.....))..)).))))).)))).)).)))))))))))))).)))...))))))..))))))))).....))).))))..
chr1A	mireap-m0005-5p	+	-89.6	ATTTGGACTTATGTGCAGCTCTC	23	5	505509619	505509763	505509629	505509651	TTTTCAAAACATTTGGACTTATGTGCAGCTCTCAGCAAAAAAGACAAATCGGAGGTCTGTAAAAATGTGTACTGTTCATATACTGTTTTGGTCTGATTTGTCTTTTTTGCTGAGAGCTGCACATAAGTCCAAATGTTTTGAAAAT	(((((((((((((((((((((((((((((((((((((((((((((((((((((..((...(((...(((((.......)))))..))).))))))))))))))))))))))))))))))))))))))))))))))))))))))).
chr1A	mireap-m0011-3p	-	-50.5	GTGGACTGGGCTCGGGGTACCGC	23	5	540627123	540627237	540627133	540627155	CCGACCGACGCTCGGAACGGCCCGGCAGGGTTAGCGTCTTCGGAGTGGTTGCGAGGCGAACCACCGGAGCAGCAAGGAAGACGTGGACTGGGCTCGGGGTACCGCGTGCGGTATG	...((((.(((.(((.((..((((((..((((.((((((((......(((((..((.......))...)))))...)))))))).))))..)).)))))).))).)))))))...
chr1B	mireap-m0012-3p	+	-69.1	ATTTTGGAACGAAGGGAGTAGA	22	5	145801967	145802112	145802081	145802102	GGTGATGAATCTCATGAGTTTAATTTTTCTAAGTTTAGTACTCCCTCCGTTCCAAAATAGATAACCCAACTTTATACTAACTTTGTATTAAGTTAGTACAAAGTTGGGTCATCTATTTTGGAACGAAGGGAGTAGAAAGCATCATA	.((((((........(((........))).........((((((((.(((((((((((((((.((((((((((.(((((((((......))))))))).)))))))))).))))))))))))))).)))))))).....)))))).
chr1B	mireap-m0013-3p	+	-37.8	ACATTTTCCTATAGACTTGGTC	22	5	565664608	565664752	565664721	565664742	CTTTAAGTTTGACCAAGTCTAGAGAATAATGTATCAACAGCCACAGCACAAAATCAGCTTCATCATAAAAATGTACTTTCGTACTATATATATTTGATGTTGTAGTTATTAGCACATTTTCCTATAGACTTGGTCAAATTTCTTT	....(((((((((((((((((..(((.(((((......(((.((((((((((....(......)........((((....))))........)))).)))))).)))......))))))))...)))))))))))))))))....
chr1D	mireap-m0017-3p	+	-63	CGTCTCCCGTGTTCTACTCTTC	22	5	268831068	268831161	268831130	268831151	ACTCCTCCGAGGATGAGTAGGGCATGGGAGGCGGCAGGGCATGGTGTGCCAACTGGCTGGTCCGTCTCCCGTGTTCTACTCTTCCTCGTTGGAG	.((((..((((((.(((((((((((((((((((((.((.(((((....)))..)).)).).)))))))))))))))))))).))))))..))))
chr1D	mireap-m0019-5p	+	-58.35	AAAAATAAACCGGTTTTTTCTG	22	5	489123625	489123782	489123635	489123656	TGATGCTTAGAAAAATAAACCGGTTTTTTCTGAAGCACCATTGCCTATTCCTACAGGACAGACGCCTAGTTAAGCGTCTACCCTGTACAAATAAGCACCGGTGCTTAAGAAAAGCCTGGTTTATCTCTCTAAACACCTCGCCTAATCACCTTGCATTG	.((((((((((.(.(((((((((.(((((((.(((((((..(((.((((..((((((..((((((........))))))..))))))..)))).)))..))))))).))))))).))))))))).).)))))....................))))).
chr2A	mireap-m0022-5p	+	-57.4	AAACGATGTTTTTTGTGGCTTG	22	5	163529676	163529763	163529686	163529707	TTCCGGTGAAAAACGATGTTTTTTGTGGCTTGTGTAAAAAAAGATCTTTTTTTACACAAGCCACAACAAACGTCGTTTTTCACCGAAA	...((((((((((((((((((.((((((((((((((((((((....)))))))))))))))))))).))))))))))))))))))...
chr2B	mireap-m0032-3p	+	-69.6	GCTCCTCGAATGTTATTTGACC	22	5	13786456	13786610	13786579	13786600	AATGTTTGGTGGTCAAATAACATTTGAGGAGCTCCATACAAAAAAGACAATATTACAAAATCTGCTCAAACAGTGCACTTACATTTTGACTACTTTTCAGTGATTTTTTTTTCTTTGTATAGAGCTCCTCGAATGTTATTTGACCACCAAACTTT	...(((((((((((((((((((((((((((((((.(((((((.((((.((.(((((.(((..((.(((((..(((....)))..))))).))..)))..))))).)).)))).))))))).)))))))))))))))))))))))))))))))...
chr2B	mireap-m0042-5p	-	-34.8	TGAGAAGGGAGATAATGATAGCA	23	5	232733091	232733250	232733218	232733240	TGATTCGAGTTGAGAAGGGAGATAATGATAGCAGGAATGGTAGTGTAATTAAGAGCAAACTGTTCAGTTTTGATATACGAAGGTTCTGAGAAACATGCAACCTTTGCAAAAGGACATGTAAAGAAAAGATGCATATCATCCTCTTTTTCACCACATCTAG	........(.((((((((..((...((((((((.(((((((..(((........))).))))))).(((((.....((....)).....))))).......(((((((........)))))))......))).)))))))..)))))))).)........
chr2D	mireap-m0047-5p	+	-62.3	GACCAGGTTTGAATGATGAACA	22	5	615151539	615151697	615151549	615151570	TGACCATGTTGACCAGGTTTGAATGATGAACAGTAAATTCAAAAGCATGTTGGTTTTCACAAGCATATTGGTTGTCACGAAATTTCAGATTTTTTGAATTTGTTTCCTATTTTTTTTGAATTTACCGTTCATCGGTCAAACCTGGTCAAACCCGGTCAA	(((((...((((((((((((((.((((((((.(((((((((((((...((.((.....((((.(.....).)))).(((((..((((((...)))))))))))..)).))..))))))))))))).)))))))).))))))))))))))....))))).
chr3D	mireap-m0057-5p	+	-28.4	TGGTAGTTCAACCGCGGAATT	21	5	5363596	5363705	5363606	5363626	CTAGATATTATGGTAGTTCAACCGCGGAATTTTTTTGTTTCGGTATCTCTGGAATATGAGTGTGTGACTTTAGGCCTTTAGTCCCGGTTGATGCCACCAACCGGTACTAA	.(((.((((.((((.(((((((((.(((.......((((((((.....)))))))).(((.((.((....)).)))))...)))))))))).)).))))...))))))).
chr3D	mireap-m0059-5p	+	-21.5	GACTCATCGAAATTATGGCACTG	23	5	37499593	37499661	37499603	37499625	AAGAACATTTGACTCATCGAAATTATGGCACTGTCGCTTGGGCCATATTTCGAAGGGGAGAATAGAAAG	......((((..(((.(((((((.(((((.(((.....))))))))))))))).)))..))))......
chr3D	mireap-m0060-3p	+	-52.9	ACTGAAATCTCTAAAAGGGCTT	22	5	149764635	149764772	149764741	149764762	TCCTAAATATAAGCCCTTTTAGAAATTCCAATACTGACTACATACAGAGCAAAATGAGTGAATCTACACTCTAAAATATGTCTATATACATCCGTATGCAGTCCGTACTGAAATCTCTAAAAGGGCTTATATTTAGAA	..(((((((((((((((((((((.(((.((.(((.((((.(((((..........(((((......)))))......((((......))))..))))).)))).))).)).))).)))))))))))))))))))))..
chr3D	mireap-m0067-3p	-	-47.31	TCTCAAGTACATGGTTCCAATG	22	5	264325148	264325277	264325158	264325179	AAGGAAACTGAGAAGAATTGGGTCATGTACTTTGACGATGCTTTCTCGCTGCAAGGGGTCGATGCCGGAGTGCTGCTTGTCGCACCCACTAGAGAGCATCTCAAGTACATGGTTCCAATGCACTTTCCCC	..(((((.((......((((((((((((((((.((.((((((((((.......((((((((((..(((....)))...)))).)))).)))))))))))))))))))))))).)))))).)).)))))..
chr4A	mireap-m0078-3p	-	-77.1	TAGAATTGCCGTCGAAAATGTT	22	5	103073343	103073507	103073353	103073374	ATGGCAAATCGAACATTTTCGATGGCAAGTTTAGTAATGCGAGGATGGCACTTTACTTGGCAAGAATGGCAACTTGGTGCTTCAGTTTATTTTGGGACAGGAATTTGCCACTAACTTGCCACCCTTGCGTCACTAGAATTGCCGTCGAAAATGTTTGATTTTCCA	.(((.(((((((((((((((((((((((.((((((.((((((((.(((((..(((..(((((((...((((......))))...((((......)))).....))))))).)))..))))).)))))))).)))))).))))))))))))))))))))))).)))
chr4A	mireap-m0079-3p	-	-28	TTCACTTTGACTTTGGTAGCTTG	23	5	739973333	739973430	739973343	739973365	AGGAGATATGCCACGCCTTAAATGGCTCCAGTTCAGCGTCACAGTGTGGAGTAAGTATGAAAACCTTCACTTTGACTTTGGTAGCTTGGGGAATCTCC	.((((((...((..(((......))).(((((((((.((((.((((.((.((..........)))).)))).)))).))))..)).))))).))))))
chr4B	mireap-m0082-5p	+	-94.1	ATTACTCCCTCTGTACCGAAATA	23	5	607645140	607645249	607645150	607645172	TGGTTTATGTATTACTCCCTCTGTACCGAAATAGTTGTCGCTGGAGTAGCTAAAGTTCAGCTACTCCAGCGATAACTATTTCGGTACAGAGGGAGTAATACATAAACCAT	(((((((((((((((((((((((((((((((((((((((((((((((((((.......))))))))))))))))))))))))))))))))))))))))))))))))))).
chr4D	mireap-m0088-5p	+	-63.79	CCGAGGATGAGTAGGCCATGGG	22	5	471385286	471385416	471385296	471385317	GGGGACTCCTCCGAGGATGAGTAGGCCATGGGAGGCGGCAGGGCATGGTGTGCCAACTGGCCGGTCCGTATCCCGTGTTCTACTCTTCCTCGCCGAAGACCGCACCTTCACTTCACGGGTCTTGAACCCCG	((((.......((((((.((((((..(((((((.(((((.((.(((((....)))..)).)).).)))).)))))))..)))))).))))))...((((((................))))))...)))).
chr5A	mireap-m0096-3p	-	-62.1	ATGCTATGGGTAAACTCGACCA	22	5	691798171	691798297	691798181	691798202	AGCCAATCCTCTGGTTGAACTTGTCCATAGCATCATCCATCTTGCTGTTCTACCGAGGTAGCCGCTGCCCTTTTGCGCGATGTGTGCAATGGCTGATGCTATGGGTAAACTCGACCAGATGGTTGGC	.(((((((.(((((((((..((..(((((((((((.((.....((.((.((((....))))..)).))....((((((.....)))))).)).)))))))))))..))..))))))))).)))))))
chr5D	mireap-m0105-3p	+	-106.1	GAGAGATCAATGTGAAGAACAC	22	5	125967666	125967818	125967787	125967808	ACTGTAGCCTGGTGTTCTTCACATTGATCTCTTCGTTGATTCTCAATCGGACGGTGGAATATAGGCGCATGTTACCATACTGTTCACCGGTGACATGCTCATGGCGGATTGAGAATCAACGGAGAGATCAATGTGAAGAACACCAGGCTACAG	.(((((((((((((((((((((((((((((((((((((((((((((((.(.(.((((.........((((((((((............)))))))))))))).)).)))))))))))))))))))))))))))))))))))))))))))))))
chr5D	mireap-m0112-3p	-	-68.6	TGGGCAAGTCATCCTGGCTACCC	23	5	549199158	549199276	549199168	549199190	TGGAGGTAAGAGGACATCTTCGATAGCCAAGGATGATTTGCCTGTGAACCTCCCCCGGGAGCCCAGCTCTCGGGAACCTGGTTCCATGGGCAAGTCATCCTGGCTACCCAAGTACCTCT	.(((((((.((((....))))..((((((.((((((((((((((((((((...(((((((((...))))))))).....)))).))))))))))))))))))))))......)))))))
chr6B	mireap-m0120-5p	+	-44.54	AATATGAGTTTTTGTGCCCTTGG	23	5	301608926	301609044	301608936	301608958	CGATTGGGAAAATATGAGTTTTTGTGCCCTTGGCAAAAATAGCAAACATTTCAACTCGCTACTGACTCAACTATTAGTTTTTTTCGCCCAAGGCACATGAAGTCGTATTTTCCCAGTCC	.((((((((((((((((.(((.((((((...(((.....((((..............))))..((((........))))......)))...)))))).))).)))))))))))))))).
chr6B	mireap-m0125-5p	-	-54.3	ATTCGAGGAGCTCTGTACAAAA	22	5	444540899	444541020	444540986	444541007	GTGGTCAAATGATATTCGAGGAGCTCTGTACAAAAAAAATTACTCAAAATGTACGTGCACTATTTGAGCAAAATTTCTAGTTTTGTTTTTTTGTACACACCTCCTCGGATGTCATTTGACCA	.((((((((((((((((((((((...((((((((((((...(((..((((.....(((.(.....).)))..))))..)))....))))))))))))...))))))))))))))))))))))
chr6D	mireap-m0129-5p	+	-69.8	CTGTCTGAAAAAACTTGTCATC	22	5	113464124	113464254	113464134	113464155	TATACTCCCTCTGTCTGAAAAAACTTGTCATCAAAATGAATAAAAAGGCATGTATCTAGGACTAATATACATCTAAATACATCCCCTTTTATTCATTTTGATGACAAGTATTTCCGGACGGAGGGAGTATC	.((((((((((((((((.(((.(((((((((((((((((((((((.((.((((((.((((...........)))).)))))).)).))))))))))))))))))))))).))).)))))))))))))))).
chr6D	mireap-m0133-3p	+	-58.4	TTTGGTTGAACTAAGAAGGGCC	22	5	470996289	470996398	470996367	470996388	GGGTACCCTCCGACCCTCCTTAGTTCAACTAAATCAACTAAACTTTCAGAATTCACCTCACTTTTGAAAGTTAGTTCATTTGGTTGAACTAAGAAGGGCCGAAGGGTACC	.((((((((.((.((((.((((((((((((((((.((((((.(((((((((..........))))))))))))))).)))))))))))))))).)))).)).))))))))
chr7A	mireap-m0136-3p	+	-35.3	AGATGCATCTCGTGGACTTGAAT	23	5	4783377	4783542	4783510	4783532	TGCCTATCTCTTTGTTTACCATGATAATAGAAGATTTAGTTCAAGCATCAGATGTATCTTGTATACTCTCCAATATCCAAAGATTAAGGACTTGAAGTATTCGAATACTAAACACAGTTTTATCTGGTATTATAGATGCATCTCGTGGACTTGAATGGGGAAAGCG	.((...((((.(((((......)))))...........((((((((((.((((((((((...(((((.(((...(((....)))...))).....(((((....)))))................)))))...)))))))))).)))..))))))).))))..)).
chr7A	mireap-m0139-3p	+	-40.2	CTTATATTATGTGACCGAGGGAG	23	5	260031776	260031876	260031844	260031866	GAGATTAATACTTCCTCCGTCTCACAATATAAGAGCGTTTTTCACACTAGTATAGTATCACAAACGCTCTTATATTATGTGACCGAGGGAGTAACTAACAG	........(((((((((.(((.((.(((((((((((((((.....((((...)))).....))))))))))))))).)).))).)))))))))........
chr7A	mireap-m0140-5p	+	-104.8	TTAATTTTCAAAACATTTGGACT	23	5	412911516	412911643	412911526	412911548	GAGGTACGCTTTAATTTTCAAAACATTTGGACTTCTGTGCAGCTCTCAGCAAAAAAGACAAATCGGAGGTCTTTTTTGCTGAGAGCTGCACAGAAGTCCAAATGTTTTGAAAATTGGAGCGTACCTCA	(((((((((((((((((((((((((((((((((((((((((((((((((((((((((((.........))))))))))))))))))))))))))))))))))))))))))))))))))))))))))).
chr7B	mireap-m0145-5p	+	-34.99	AGTGCCTGTTGCTCAGAGGG	20	5	205716050	205716158	205716060	205716079	CATTGGAGGAAGTGCCTGTTGCTCAGAGGGGGCTGGCACGTAGAGTGCCAAAAGGGATGACAGATACCGAGTGCTTTGCTTCTGACAACGGGGATAAGGAGATAAATGA	((((.......((.(((((((.(((((((((((.(((((.....)))))....((...........))....))))..)))))))))))))).)).........)))).
chr7B	mireap-m0149-5p	-	-56.3	AAGGATGACTTGCCGGGTATGT	22	5	658190206	658190323	658190292	658190313	GAATGTAGCCAAGGATGACTTGCCGGGTATGTGCATGTATGCTTCATGGTGAGGGTATGCATCCCTCCTTTGAATCAATGCCGATATTTTCCGGCAAGTTGTTCTTGGCTAGCATCCT	(.(((((((((((((..((((((((((.((((((((...((.((((.((.(((((.......))))))).)))).))))))..))))..))))))))))..))))))))).)))).).
chr7D	mireap-m0150-3p	+	-50.1	GCCGGGCCGTCGTCGGTGCACGT	23	5	21083875	21083987	21083955	21083977	GGATCGGACGTGTGACGTCGCCGTCGTCGTCCAAGCACGGCACACCGCCGGATCGATCCCCCCGTGTCGATGCAAGGCCGGCCGGGCCGTCGTCGGTGCACGTCGCCGGATCG	.((((...((.((((((((((((.((.((.((..((.((((.....((...((((((........))))))))...))))))..)).)).)).))))).))))))))))))).
chr7D	mireap-m0151-3p	+	-72	CATAGTGGAATCTCTTCAAAGA	22	5	69438614	69438745	69438714	69438735	CTAAATATAAGTCTTTGTAGAGATTTCACTATGAACCACATACAGATGTATTTGGATGCATTTAGAGTATAGATGCACTCATTTTGCTCCGTATGTGGTCCATAGTGGAATCTCTTCAAAGACTTATATTTA	.((((((((((((((((.(((((((((((((((.(((((((((.((.(((..((..((((((((.....))))))))..))...))))).))))))))).))))))))))))))).))))))))))))))))
chr7D	mireap-m0153-3p	-	-40.8	GTCCGGCTGGATCTCCCCCTG	21	5	27097754	27097839	27097764	27097784	TTGGGGCACGGGGGTGGTGGTTCGCCTGCTGCATCTGCAGCCTCGCAGCTGCATGGTCCGGCTGGATCTCCCCCTGGCTGCCGTCG	....(((((.((((.((.((((((...((((.(((((((((......)))))).))).)))))))))).)))))).).))))....
chr3D	mireap-m0069-5p	-	-61.8	CTGGTGCTATGGATAATTTCAAC	23	4	524220878	524221040	524221004	524221026	GATGGGGAAGATGGCTGGTGCTATGGATAATTTCAACCCGATGGTTGTGCGTACCCGACTGAAAGAAGAAGCCTTGCTTGGAGTTCAGTGAGCCGGCAATCAGTTTGAAACAGGGAGCCAGTTATCCGGTTTAATTTGTCCATAGCATCCGCGATCCCGCCAT	.((((((..(((.((.((((((((((((((.((.((((.(((..(((.((...(((..((......))..(((..(((((........))))).)))...............))).)))))..))).)))).)).)))))))))))))).)).))))).))))
chr5A	mireap-m0095-5p	-	-56.8	GGGAATGACGCCGGGTCCGAAA	22	4	578021253	578021349	578021315	578021336	CATGGTTGTCGAGGGGAATGACGCCGGGTCCGAAAGAGAGACGCATGGCGTGCGTGTGGCGCGTTTCGGACCAGGCTTCATTCCCCATGACACCATC	.(((((.((((.(((((((((.(((.(((((((((..(...((((((.....))))))...).))))))))).))).))))))))).))))))))).
chr4D	mireap-m0091-3p	+	-51.8	TGCTATGGATAAATTCGACCAG	22	3	507476544	507476668	507476638	507476659	CCAATCCTCTGCTTGAACTTCTCCATAGCATCATCCATCCTGCCATTCTTCTGAGGTAGCCTCTGCCCTTTTGCACGATGGGTACAATGGCTGGTGCTATGGATAAATTCGACCAGATGGTTGGC	((((((.((((.(((((.((.((((((((((((.((((..((((..((....((((...)))).((......))..))..))))..)))).)))))))))))).)).))))).)))).)))))).
chr5A	mireap-m0097-3p	-	-59.1	TGGTGCTATGGATAGATTCAACC	23	3	691798403	691798516	691798412	691798434	AAACCTCTGGTTGAATTTGAACATAGCATCAGCATCGGCCGTTCAACTGCGGGCGGTGGTAGTGGTTGCTGCCTTTCGGCGCTGGTGCTATGGATAGATTCAACCGAATGGTTG	.((((..((((((((((((..((((((((((((.(((.((((......)))).))).((((((....)))))).......))))))))))))..))))))))))))...)))).
chr1D	mireap-m0020-5p	-	-38.6	CGCATCCTTCCTTTGGTGA	19	2	325503945	325504047	325503999	325504017	TCGGTGTAGTTGACACCGGCATCTATGCGGCGCATCCTTCCTTTGGTGATAGTGGTATCCCGCCACCCCCATCAAAGTGGAAGGGTTCATGCCATGGCACTGC	(((((((.....)))))))......(((((((.(((((((((((((((...(((((.....)))))...)))))))..))))))))...))))...)))....
chr2B	mireap-m0037-5p	+	-57.8	TCAACCCTCTTTAGTTCAATCAA	23	1	720801618	720801723	720801630	720801652	AATGGGCAACCTTCAACCCTCTTTAGTTCAATCAAGTGGATTAAATTTCCAAAATTACAGATTTAGTTCATTTGATTGAACTAAGGAGGGGTGGAGGGCACCCTCC	...(((...((((((.((((((((((((((((((((((((((((((((..........)))))))))))))))))))))))))))))))).))))))...)))...
chr4A	mireap-m0078-5p	-	-77.1	CATTTTCGATGGCAAGTTTAGT	22	1	103073343	103073507	103073473	103073494	ATGGCAAATCGAACATTTTCGATGGCAAGTTTAGTAATGCGAGGATGGCACTTTACTTGGCAAGAATGGCAACTTGGTGCTTCAGTTTATTTTGGGACAGGAATTTGCCACTAACTTGCCACCCTTGCGTCACTAGAATTGCCGTCGAAAATGTTTGATTTTCCA	.(((.(((((((((((((((((((((((.((((((.((((((((.(((((..(((..(((((((...((((......))))...((((......)))).....))))))).)))..))))).)))))))).)))))).))))))))))))))))))))))).)))
chr5D	mireap-m0109-5p	-	-47.73	AGGAGTGACACTGAGAAAACAAG	23	1	400265109	400265217	400265178	400265200	CGAGCTAGCGAATCCGGAGGAGTGACACTGAGAAAACAAGTGCGGATTCCTTTTTTGACTCGTATTTGGATCGCAGTTGTTTTCCCAGGTCACCCCTTTGGGCTGCTTC	.((((.(((....(((((((.(((((.(((.((((((((.(((((..(((.................)))))))).)))))))).)))))))).)))))))))))))).
chr5D	mireap-m0110-5p	-	-61.8	GGAATGACGCCGGGTCCGAAAG	22	1	458932212	458932311	458932276	458932297	CATGGTTGTCGAGGGGAATGACGCCGGGTCCGAAAGAGAGACGCGCGCATGGCGTGCGTGTGGCGCGTTTCGGACCAGGCTTCATTCCCCATGACTCCAT	.((((..((((.(((((((((.(((.((((((((((.(..((((((((.....))))))))..).).))))))))).))).))))))))).)))).))))
chr6D	mireap-m0128-3p	+	-55.31	TTGAAGAAGATTTTCAGGTCGTC	23	1	95858602	95858711	95858674	95858696	CCAAGCTGGAGTACCTGAACGTCTTCTTCAAGTACTCCACTTTTTTTTCTCGCGGAGAAAAAGGTGGAATACTTGAAGAAGATTTTCAGGTCGTCCATTAGAAAGCTCAC	...(((((((..(((((((.((((((((((((((.((((((((((((((.....)))))))))))))).)))))))))))))).)))))))..))).......))))...
chr6D	mireap-m0135-5p	-	-51.6	GTGCAGCACCACCAAGATTCACA	23	1	460873266	460873378	460873344	460873366	CGGTTCTTGCAGGTGCAGCACCACCAAGATTCACATCGGATCCGTCGTAAAATCAAATTTATGCGACGCGCCAGGTGATGAGAATCTTGATGATGCTGCATCAGCAGGCACTC	.(((.(((((.(((((((((.((.((((((((.((((((...(((((((.((......)).)))))))..))....)))).)))))))).)).))))))))).))))).))).

## Sheet: PSTCPFL1
Novel miRNAs in PSTCPFL1
Chromosome	miRNA ID	Strand	MFE	Sequence	Mature miRNA length	Read Count	Precursor Start	Precursor End	Mature Start	Mature End	Precursor Sequence	Precursor Structure
chr5D	mireap-m0133-3p	+	-62.6	ATCTCGGACCAGGCTTCAATCC	22	25236	350379790	350379905	350379875	350379896	GGTTAAGGGGGTTGTTGTCTGGTTCAAGGTCTCCACATACATCATATACATGGAGAGCATGGTATATGGATTGTATGATTTGGTGATCTCGGACCAGGCTTCAATCCCTTTAACCA	((((((((((((((..(((((((((.(((((.((((((((((((((((((((.....))).))))))))..))))))...))).))))).)))))))))..)))))))))))))).
chr5D	mireap-m0135-3p	-	-58.2	TTTGAGACGAAAACAGACCAAC	22	505	83923036	83923145	83923045	83923066	AGTCTCTGGTTGGTCTGTGTTTGTTTCAAACAAGGTGGTCAGGCGTACGTCCTGTGCCTCTCTTTGTTGCTGCACCTCGTTTGAGACGAAAACAGACCAACCGGAGTCTC	((.(((((((((((((((.((((((((((((.(((((..(((((....).)))).((..(.....)..))..))))).)))))))))))).))))))))))))))).)).
chr4B	mireap-m0096-3p	+	-60.6	CTCCTCTGCCTGCCTCTTCCATT	23	492	613386228	613386335	613386303	613386325	GAGCAGCAGCGGTGGAAGGGGCATGCAGAGGAGCGGCCATGGCCCGTGGGAGCTTTGCTTGCCTTGTCTATCGATCTCCTCTGCCTGCCTCTTCCATTCCTGCGGCTA	.(((.((((..((((((((((((.(((((((((.(((....)))...((((((...)))).))............))))))))).))))))))))))..)))).))).
chr5A	mireap-m0114-3p	-	-59.5	TTCGGACCAGGCTTCATTCCCC	22	353	578021244	578021353	578021264	578021285	GCGTCATGGTTGTCGAGGGGAATGACGCCGGGTCCGAAAGAGAGACGCATGGCGTGCGTGTGGCGCGTTTCGGACCAGGCTTCATTCCCCATGACACCATCATGGTTCAG	.(((.(((((.((((.(((((((((.(((.(((((((((..(...((((((.....))))))...).))))))))).))).))))))))).))))))))).)))......
chr5D	mireap-m0137-3p	-	-65.2	TTCGGACCAGGCTTCATTCCCC	22	238	458932202	458932316	458932222	458932243	CGCGTCATGGTTGTCGAGGGGAATGACGCCGGGTCCGAAAGAGAGACGCGCGCATGGCGTGCGTGTGGCGCGTTTCGGACCAGGCTTCATTCCCCATGACTCCATCATGGTTCAG	.(..(((((((.((((.(((((((((.(((.((((((((((.(..((((((((.....))))))))..).).))))))))).))).))))))))).))))...)))))))..)..
chr1B	mireap-m0016-3p	-	-53.6	TCGGACCAGGCTTCATTCCCCTC	23	221	357916225	357916352	357916235	357916257	AAGCTATTTTGCTTCTGGGTGGAATGTTGTCTGGTTCAAGGTCTCGCTCTGGTTTGAGGATGGAAAACTTTCATTTCTCTCAGCTTCCTGCGATCTCGGACCAGGCTTCATTCCCCTCAGAGATAGCT	.(((((((.....((((((.((((((..(((((((((.(((((..((...((.(((((((..(((....)))...)).)))))...)).))))))).)))))))))..)))))).)))))))))))))
chr6A	mireap-m0140-3p	+	-65.6	CAGATCATGCTGCAGCTTCATT	22	213	149923005	149923139	149923108	149923129	TGGTGTGAGAGACTGAAGCTGCCAGCATGATCTGCTCGTCCAGCATGCGAGCCGAAAACGCGTTCCATCGCGCGGGGTTGTATATTTGGAATTTTGGCTCCATCAGATCATGCTGCAGCTTCATTTTCTCACGGC	.(.(((((((((.(((((((((.(((((((((((..........(((.((((((((..(((((......)))))..(((.((....)).)))))))))))))))))))))))))))))))))).))))))))).)
chr2D	mireap-m0056-5p	-	-70.3	TGCATTTGCACCTGCACCTAGAG	23	146	428672118	428672255	428672223	428672245	GTGATAGAGCTGCATTTGCACCTGCACCTAGAGAGGAGGAAGAAAGGTCGAAGGCTGGGAACTTGGCGATGCATGCAACGTTCTCCTTGACCCTCTCGCTCTTCCTGTAGGTGCAGTGGCATATGCAACTCTATCACA	(((((((((.(((((.(((..(((((((((.(((((((..(((..((((.((((...(((((...(((.....)))...))))))))))))).)))..))))).)).)))))))))..))).))))).))))))))).
chr5B	mireap-m0126-3p	+	-58.8	CTCGGACCAGGCTTCAATCCCT	22	137	411091733	411091854	411091823	411091844	AGTTAGGTTAAGGGGGTTGTTGTCTGGTTCAAGGTCTCCACATACATCATATACATGGAGAGCATGATATGGATTGTACGGTTTGGTGATCTCGGACCAGGCTTCAATCCCTTTAACCAGCA	.(((.((((((((((((((..(((((((((.(((((.((((.((((((((((.((((.....))))))))))..)))).)...))).))))).)))))))))..))))))))))))))))).
chr4D	mireap-m0103-5p	+	-49.1	GCTTGAACTTCTCCATAGCATCA	23	135	507462036	507462160	507462046	507462068	CCAATCCTTTGCTTGAACTTCTCCATAGCATCATCCATCCTGCCATTCTACTGAGGTAGCCGCTGCTCTTTTGCATGATGGGTACAATGGCTGGTGCTATGGGTAAATTCAACCAGATGGTTGGC	((((((.((((.(((((.((..(((((((((((.((((..((((..((....((((.(((....))))))).....))..))))..)))).)))))))))))..)).))))).)))).)))))).
chr2A	mireap-m0029-5p	+	-82.6	GTTTTGCTGGTTGTCATCTAACC	23	88	593354656	593354814	593354666	593354688	CTCTGAACTTGTTTTGCTGGTTGTCATCTAACCATCGTTCAGTCTGCCGTCTGTAAGCTTGGTGCATGGATGGATGCCTGGGTCTGGGTGCATGGCGATTGCGCCGACAGACAGACGGTGGTGATGGTTAGATGACCATCAGCAAACATGTTCATGAGG	((((((((.(((((.((((((.(((((((((((((((......(..((((((((..(((..(.((((......)))))..)))...((((((.......)))))).....))))))))..)))))))))))))))).))))))))))).))))).))).
chr6D	mireap-m0159-3p	-	-61.9	TATTATGGTGCGGAGGGAGTAC	22	84	387597545	387597654	387597555	387597576	TGTTTGGTCTATTTTACTCCCTCCGTCCCATAATATAAGAACGTTTTTGACACAACACTAGTGTCAAAAACGTTTTTATATTATGGTGCGGAGGGAGTACTTGTCAAGGA	..(((((.(.....(((((((((((..((((((((((((((((((((((((((.......))))))))))))))))))))))))))..)))))))))))...))))))..
chr6B	mireap-m0151-5p	-	-53.3	TCGCTTGGTGCAGATCGGGACCC	23	70	103294148	103294237	103294205	103294227	CGCCTCGGGCTCGCTTGGTGCAGATCGGGACCCTCCGCCCGCCCCGACGGGCCGGATCCCGCCTTGCACCAAGTGAATCGGAGCCGGCGC	((((((.(..(((((((((((((..(((((...((((((((......)))).)))))))))..)))))))))))))..).))...)))).
chr6D	mireap-m0161-5p	-	-71.1	TTCCACAGCTTTCTTGAACTGC	22	67	450551309	450551443	450551412	450551433	CTCTGTGATCTTCCACAGCTTTCTTGAACTGCATGCGCGCATGGATCTGCCTCTCGCTAGATCGCTTCGGCTTGCTAGCTGCGCGATCGAGAGGCCGGCCGGGCAGTTCAATAAAGCTGTGGGAAGTCTCAGTGA	(.(((.((..((((((((((((.(((((((((.((....)).((.((.(((((((....((((((..(((((....))))).))))))))))))).))))..))))))))).))))))))))))..)).))).).
chr5B	mireap-m0121-3p	+	-51.2	ATATTATGAGACATAGGGAGTA	22	64	56186494	56186598	56186567	56186588	AGAAAGGAACTACTCCCTCTGTCCCATAATATAAGAGCATTTTTGACACTAATGTAGTGTTAAAAGCGCTCTTATATTATGAGACATAGGGAGTATATGCTACTT	....((.(..((((((((.((((.((((((((((((((.((((((((((((...)))))))))))).)))))))))))))).)))).))))))))..).))....
chr5B	mireap-m0130-3p	-	-76.8	TCTCAGATCCAAGGGCTGCTAGC	23	60	568352833	568352998	568352843	568352865	TGATACGGGCTTCCGAGAGCCCTTGGATCTGAGATTGAACAGTTGCATGGCGTGATTCTAGACCTATGGGTGAATATCCTATCCTGCAGGGTTATTCTGCAAATTTTCAGCAACTTAGCATGCAACCGTTTGATCTCAGATCCAAGGGCTGCTAGCAGCCTATATC	.((((..((((....((((((((((((((((((((..(((.((((((((..((((((((.(....(((((.......)))))....)))))))))..(((.........)))......)))))))).)))..)))))))))))))))))).))...))))..))))
chr2D	mireap-m0057-3p	-	-47.9	TGAGCCGAACCAATATCACTCAT	23	58	513024134	513024233	513024144	513024166	AGAAGAAGACGACATGCTGGTATTGTTTCGGCTCATGTCCTCGTCGAGCACATCGTCGGATGAGATGTGAGCCGAACCAATATCACTCATGTATTCTTCC	.((((((....(((((.((((((((.(((((((((((((.(((((..((.....))..)))))))))))))))))).))))))))..))))).)))))).
chr5B	mireap-m0122-3p	+	-58.71	GTCATGCTGGAGTTTCATCTGCT	23	57	66745752	66745858	66745826	66745848	GTGCACCACGAGCTGGTGAAGCTGCCAGCATGATCTGATGACCTAACTCATGGATCAGAGTCCATGTCAATCAGGTCATGCTGGAGTTTCATCTGCTGGTCGGAGCA	.(((.((((.(((.(((((((((.((((((((((((((((((.......((((((....))))))))).)))))))))))))))))))))))).))).)).)).)))
chr5B	mireap-m0131-5p	-	-72.4	TTTGGACATCTGACAAGCTCTC	22	57	690646992	690647134	690647103	690647124	TTTCAACTAATTTGGACATCTGACAAGCTCTCCGCAAAAAAGACAAATCGGGTCAAAACAGTGCGTGAACAGTAAACATTTTTACAGACCCTGATTTTGTCTTTTTTGCCGGGAGCTGCTCAGATGTCTAAATGAGTTGAAAT	((((((((.((((((((((((((..(((((((.(((((((((((((((((((((......((......)).(((((....))))).))))).)).)))))))))))))).)))))))..)))))))))))))).)))))))).
chr6B	mireap-m0151-3p	-	-53.3	ATCCCGCCTTGCACCAAGTGAAT	23	52	103294148	103294237	103294160	103294182	CGCCTCGGGCTCGCTTGGTGCAGATCGGGACCCTCCGCCCGCCCCGACGGGCCGGATCCCGCCTTGCACCAAGTGAATCGGAGCCGGCGC	((((((.(..(((((((((((((..(((((...((((((((......)))).)))))))))..)))))))))))))..).))...)))).
chr2A	mireap-m0027-3p	+	-55	ATAGGCGGTCACCTTGGCTAGC	22	51	485771042	485771161	485771130	485771151	TGCCTGGTCTGGTAGCCAAGGATGACTTGCCTATATGCTCTTTCAGAAGCCCCGGTTATTACATGGCTGGTTTCGGATGAGTTCCATGATAGGCGGTCACCTTGGCTAGCCTGAGCAGCT	.((.((.((.(((((((((((.(((((.((((((..((((.(((.((((((..((((((...))))))))))))))).))))......))))))))))))))))))).))).)).)))).
chr5D	mireap-m0137-5p	-	-65.2	GAATGACGCCGGGTCCGAAAGA	22	51	458932202	458932316	458932275	458932296	CGCGTCATGGTTGTCGAGGGGAATGACGCCGGGTCCGAAAGAGAGACGCGCGCATGGCGTGCGTGTGGCGCGTTTCGGACCAGGCTTCATTCCCCATGACTCCATCATGGTTCAG	.(..(((((((.((((.(((((((((.(((.((((((((((.(..((((((((.....))))))))..).).))))))))).))).))))))))).))))...)))))))..)..
chr6D	mireap-m0156-3p	-	-59.1	AAGTAATTTTGGACGGAGGGAGT	23	46	85797484	85797619	85797494	85797516	TAAATGTCATACTCCCTCCATCCTGAATTACTTGTCGTAGAAATGGATAAAAACGGATGCATCTAGAACTAAAAATACGTCTAGATACATCCATTTCTACAACAAGTAATTTTGGACGGAGGGAGTACAAAATATG	.........((((((((((.(((.(((((((((((.(((((((((((..........((.(((((((..((....))..))))))).))))))))))))).))))))))))).))).)))))))))).........
chr5B	mireap-m0128-3p	-	-61.42	TAAGATACCACGACTGTCATT	21	43	440019092	440019203	440019102	440019122	GGCGATGCTTAATGACAGTCGTGGTGTCCTAGGCGAAGACGATGCTTAATGGCCAGCATAGACATAGTCGCCTGGCTCTTCTAAGATACCACGACTGTCATTAAGCATCATC	...(((((((((((((((((((((((((((((((((.....(((((........)))))........)))))))).........)))))))))))))))))))))))))...
chrUn	mireap-m0197-3p	+	-45	AAGTCCTCGTGTTGCATTCCA	21	41	452107852	452108010	452107980	452108000	ATAAGGGACGAAGGCGGGGGTAACATGTCGGATGCGATCATACCAGTACTAAAGCACCGGATCCCATCAGAACTCCGTAGTTAAGCGTGCTTGGGCGAGAGTAGTACTAGGATGGGTGACCTCCTGGGAAGTCCTCGTGTTGCATTCCATTTTTACTTA	.((((....(((((.((((((((((((..((((((..((...(((((((...(((..((((((......))..))))..)))....)))).)))..))..))....((((((.((....))))))))...)))).)))))))).)))).))))).))))
chr2B	mireap-m0049-5p	-	-44.2	CAAGGACCTTCGTTGACCCTGC	22	39	343243340	343243475	343243444	343243465	CCTTTTGTTGCAAGGACCTTCGTTGACCCTGCATGGGCTCCACAGAAGCGGGGAAGCCCCCTTTTACCATCATCTTCGGCATCAGCTAATGATATCAATTGGGCAGTGGGGAGCGAGCCGTCCTTTGCGCTGAAGC	.((((.((.((((((((.((((((..((((((..(((((((.(......).)).))))).........(((((....(((....))).))))).........)))).))..))))))..)))).)))))).)))).
chr3A	mireap-m0064-5p	+	-61.1	GCCAAATAATATTCGAGGAGCT	22	39	738202883	738203037	738202893	738202914	AAGTTTAGTGGCCAAATAATATTCGAGGAGCTCTGTACGAAAAAGAAAAAATACACTGAAATTTTGTCAAAATGTAAGTGCACTATTTGACCAGATTTTGTAATTTTGTCTTTTTTGTACAGGGCTCATCGACTTCTATTTGACCACCAAACTTT	((((((.((((.((((((..(.((((.(((((((((((((((((((.((((((((...((((((.((((((.(((....)))...)))))).))))))))).))))).))))))))))))))))))).)))).)..)))))).)))).)))))).
chr5D	mireap-m0133-5p	+	-62.6	GTTGTTGTCTGGTTCAAGGTCT	22	38	350379790	350379905	350379800	350379821	GGTTAAGGGGGTTGTTGTCTGGTTCAAGGTCTCCACATACATCATATACATGGAGAGCATGGTATATGGATTGTATGATTTGGTGATCTCGGACCAGGCTTCAATCCCTTTAACCA	((((((((((((((..(((((((((.(((((.((((((((((((((((((((.....))).))))))))..))))))...))).))))).)))))))))..)))))))))))))).
chr6D	mireap-m0155-5p	+	-57.2	TTTGGCATTCTGTCCACCTCC	21	38	328833305	328833422	328833315	328833335	CCGAGAGCTCTTTGGCATTCTGTCCACCTCCTTGTGAATCTTGCAGGGGAGATCTCACGATCTGTCGAGCTTGCGGGTTGCTTGGAGGTGGGCATACTGCCAATGGAGCTGTGTAGGC	((.(.((((((((((((.(.(((((((((((..(..(..(((((((((.(((((....))))).)....)))))))))..)..))))))))))).).)))))).)))))).)...)).
chr5B	mireap-m0129-3p	-	-47.53	TGTTTTCCCAGGTCACCCCTTT	22	37	480283240	480283346	480283250	480283271	AGAAGCTGGATCCGGAGGAGTGACACTGAGAAAACAAGTGCGGATTCCTTTTTTGACTCGTATTTGGATCGCAGCTGTTTTCCCAGGTCACCCCTTTGGGTTGCTTC	.(((((..((((((((((.(((((.(((.(((((((..(((((..(((.................))))))))..))))))).)))))))).)))))))))))))))
chr4D	mireap-m0102-3p	+	-59.5	TCCTGTGCCTGCCTCTTCCATT	22	36	483166516	483166623	483166592	483166613	GAGCAGCAGCGGTGGAAGGGGCATGCAGAGGAGCGGCCATGGCCCATGATGGGAGCTTTATTTGCCTCTCGCTCTCTCCTGTGCCTGCCTCTTCCATTCCTGCGGCTA	.(((.((((..((((((((((((.(((.(((((.(((....)))...(((((((((.......).)))))).)).))))).))).))))))))))))..)))).))).
chr2B	mireap-m0048-5p	-	-57.9	AATTAGTTGGCACTCAAATGGAT	23	35	215597624	215597719	215597687	215597709	CTCCGTCCGGAATTAGTTGGCACTCAAATGGATGTATCTAGATGTATGTCAGTGCTAGATACATCTGTTTGAGCATCAACTAATTCCGGACGAAGT	((.(((((((((((((((((..(((((((((((((((((((.((.....))...)))))))))))))))))))..))))))))))))))))).)).
chr1A	mireap-m0006-3p	+	-44.5	AAACGATTGGAAGAATGAAGAT	22	34	574188481	574188581	574188550	574188571	CTAGGTTTATAATCTTCATTCTGCCAATCTTTTCACCTGCAATGAATAATACCCCTATTAAGTCAGGCGAAACGATTGGAAGAATGAAGATTATAAACTTG	.(((((((((((((((((((((.((((((.((((.((((.....((((.......))))....)))).)))).)))))).)))))))))))))))))))))
chr6D	mireap-m0157-3p	-	-50.3	TCTCCTGTAGATATAGGCACCGG	23	34	97353575	97353659	97353585	97353607	TTTCTTAAGCACCGGTGCTTATTTGTACAAGGTAGACGCTTAACTAAGCGTCTCTCCTGTAGATATAGGCACCGGTGCTTCAGAA	.((((.((((((((((((((((.(.((((.((.((((((((....))))))))..)))))).).)))))))))))))))).))))
chr5A	mireap-m0113-3p	-	-42.6	TTGTTTTCCCAGGTCACCCCTT	22	30	505603309	505603417	505603319	505603340	GAAGCCGCGTCCAGAGGAGTGTCACTGAGAACACAAGTGCGGATTCCTTTTTTGATTCGTCGTATTTTGAATCGCAGTTGTTTTCCCAGGTCACCCCTTTGGGCTGCTT	.((((...(((((((((.(((.(.(((.(((.((((.((((.((((......(((....)))......)))))))).)))).))).)))).))).))))))))).))))
chr4A	mireap-m0087-3p	+	-59.9	GTAATCTCACCTCAACAGCCGCT	23	29	609396058	609396167	609396135	609396157	TGCTCTCGGTAGCAGCCGTTGAGATGAGATTACCCCATACCCTGGAGCGTCAGCTCGATGCCGTACACGCGTATGGGGTAATCTCACCTCAACAGCCGCTCCCTGTGAGC	.((((.(((.(((.((.((((((.(((((((((((((((((.((..(((((.....)))))....)).).)))))))))))))))).)))))).)).))).)).).))))
chr7B	mireap-m0178-3p	+	-42.6	TTACATTTAGAAACAGAGGGTGT	23	27	452210458	452210549	452210517	452210539	TGAACATGTCTTACACCCCTTGTTCCTAAATGTAAGACGTTTTGAACTGCCAAAATGTCTTACATTTAGAAACAGAGGGTGTAGCAATTAGT	......(((..(((((((.(((((.(((((((((((((((((((......))))))))))))))))))).))))).))))))))))......
chr1A	mireap-m0008-5p	-	-51.4	AATTAGATGACTCTCAAACAGAT	23	26	445261378	445261473	445261441	445261463	CTCCGTCTGGAATTAGATGACTCTCAAACAGATGTATCTAGACGTATTTCAGTGCTAGATACATCCGTTTGAGCGTCAACTAATTTCGGATGAAGG	((.(((((((((((((.((((.(((((((.(((((((((((((........)).))))))))))).))))))).)))).))))))))))))).)).
chr1D	mireap-m0023-3p	+	-46.8	TATATTATGGTGCGGAGGGAGT	22	26	465150565	465150669	465150638	465150659	ATATTAGTATATACTCCCTCCGTCCCATAATATAAGAACTTTTTTGACAGTAATGTAGTGTAAAAAATGCTCTTATATTATGGTGCGGAGGGAGTAGATTATTTG	....((((...(((((((((((..(((((((((((((.(.(((((.(((.((...)).))).))))).).)))))))))))))..))))))))))).))))....
chr7A	mireap-m0163-3p	+	-28.9	CTGACCTCGAGCTCTTGATTGGA	23	26	161141933	161142019	161141987	161142009	AGAATCAAGCCCAATACAGAGAGGAGAGGAGCAGCAGAAGTGGACAGCGCAGTGCTGACCTCGAGCTCTTGATTGGAGTGGGGGGAG	....((..(((((((...(((((..((((..(((((...(((.....)))..))))).))))...))))).))))).))..))....
chr2D	mireap-m0058-5p	-	-73.7	TCCACAGGCTTTCTTGAACTGT	22	25	629186109	629186243	629186212	629186233	GGGCATGCTCTCCACAGGCTTTCTTGAACTGTGAACTCGCGGGGATGGGGATTCCCTGGATTGTGGCGCTCCTGCCTTCTCTTCGGCCGTCTCCGCCTGTTGATGGTTCAAGAAAGCCCATGGAAACCATGCCCG	(((((((...((((..((((((((((((((((.(((..((((((((((.....((..(((....((((....))))...)))..))))))))))))..))).))))))))))))))))..))))...))))))).
chr7B	mireap-m0177-3p	+	-54	ACTTATGACTTCTCTTAGACAG	22	24	382616914	382617016	382616985	382617006	AGTGTGAAACACTGTGTGAGAGAAGTCATAAGTGTGAAACACTCTCCGATGATGATGACGAAGCTGCAAACACTTATGACTTCTCTTAGACAGTGTTTCACAC	.((((((((((((((.(((((((((((((((((((....((..((.((..........)).)).))...))))))))))))))))))).))))))))))))))
chr2B	mireap-m0041-3p	+	-50	TATTCCTGAAGGCTTGAAGCTA	22	23	621013784	621013893	621013862	621013883	GTGCAATGCTCGTTAATTTGCTTCAAGCCTTTCGGAATAGTGTAAACTGCACTGCGCATAGCTCCGTGCAGTCTACCGTATTCCTGAAGGCTTGAAGCTAAGCAATGTGA	..(((.((((.........(((((((((((((.((((((..(((.(((((((.((.....))...))))))).)))..)))))).)))))))))))))..)))).)))..
chr5D	mireap-m0135-5p	-	-58.2	TGGTCTGTGTTTGTTTCAAACA	22	23	83923036	83923145	83923114	83923135	AGTCTCTGGTTGGTCTGTGTTTGTTTCAAACAAGGTGGTCAGGCGTACGTCCTGTGCCTCTCTTTGTTGCTGCACCTCGTTTGAGACGAAAACAGACCAACCGGAGTCTC	((.(((((((((((((((.((((((((((((.(((((..(((((....).)))).((..(.....)..))..))))).)))))))))))).))))))))))))))).)).
chr6D	mireap-m0158-3p	-	-59.11	TTTCGTTGGAACTTTCTTTTTA	22	23	294170895	294171066	294170905	294170926	TCTCGGAAGTACGTTCGTGAAAACTGGATTTCTATCAGAAGAGTTGTACATCGGTAATTGCAGCATCAAGCACCAGTGGTCTAGTGGTAGAATAGTACCCTGCCACGGTACAGACCCGGGTTCGATTCCCGGCTGGTGCATTTCGTTGGAACTTTCTTTTTACCTTCCGAGG	.((((((((.......(((((((..(((.(((((...((((.((((((..........)))))).....(((((((((((((.(((((((.........))))))).....))))).(((.......))).)))))))).))))..)))))..)))))))))))))))))).
chrUn	mireap-m0194-5p	+	-36.16	GTGTTTGAACATTTGAGGAGCT	22	23	252429576	252429726	252429586	252429607	GAATTTCAAGGTGTTTGAACATTTGAGGAGCTCACGAGAAAAAAAGACAAAATCAGTTGCAAATAGTGTTGTTTTCAAAAGTTTCTTACACACACGAAATTTGTCTTTTTTTGCCACGAGGTCTTCGTATGTCTAAACTCCCCCAAATTTT	((((((...((.(((((.((((.((((((.(((..(..(((((((((((((..(....)......(((((((...............))).))))....)))))))))))))..)..))).)))))).)))).))))).))...)))))).
chr1A	mireap-m0003-5p	+	-54.7	TTTTGTAAACTAATATAGGACC	22	22	444431724	444431829	444431734	444431755	ATGTTACCCCTTTTGTAAACTAATATAGGACCATTTAGACTACTACTTTAGATCACTAAAGTTGTGATCTAAATGGTCTTATATTAGTTTACAAAGGGATTACCTC	........(((((((((((((((((((((((((((((((.(((.(((((((....))))))).))).)))))))))))))))))))))))))))))))........
chr7B	mireap-m0176-3p	+	-44.3	GAGTCTCTGCCAATTCTTCGTG	22	22	112632592	112632671	112632640	112632661	TGCGAAGAGCGCGAAGGATTTGCAGATACTCCGTAAAATCACTTTATGGAGTCTCTGCCAATTCTTCGTGTTCTTAACGT	.(((((((((((((((((((.(((((.((((((((((.....)))))))))).))))).))))))))))))))))..)))
chr2B	mireap-m0044-3p	+	-57.8	GATTGAACTAAGGAGGGGTGGAG	23	21	720801618	720801723	720801691	720801713	AATGGGCAACCTTCAACCCTCTTTAGTTCAATCAAGTGGATTAAATTTCCAAAATTACAGATTTAGTTCATTTGATTGAACTAAGGAGGGGTGGAGGGCACCCTCC	...(((...((((((.((((((((((((((((((((((((((((((((..........)))))))))))))))))))))))))))))))).))))))...)))...
chr2D	mireap-m0052-5p	+	-84.9	GTGGCGCCTCCCCGTTGTTCTC	22	21	1650075	1650180	1650085	1650106	CAGGATTTCGGTGGCGCCTCCCCGTTGTTCTCCGGAGCACATTCTCTCGGCTATTTGCCGAGACGTGTATCTGGAGAACAGCGGGGAGGTGCTGCCGAAATTTTGT	(((((((((((..(((((((((((((((((((((((..((((..(((((((.....))))))).)))).)))))))))))))))))))))))..))))))))))).
chr5D	mireap-m0134-5p	+	-65.2	ATTTGGATATCTGAGCAGGCCT	22	21	367438864	367439008	367438874	367438895	AATTCAACTCATTTGGATATCTGAGCAGGCCTCGGCAAAAAAGACAAATCGGGTCAAAACAGTTTGTGAACAGTAAACTTTTTCACAGACCCCGATTTTGTCTTTTTTGCACAGACTTGCTCAAATGTTCAAACGAGTTGCATTT	....((((((.(((((((((.((((((((.((..(((((((((((((((((((........(((((((((.((....))..)))))))))))))).))))))))))))))..)).)))))))).))))))))).)))))).....
chr1B	mireap-m0010-5p	+	-34.4	TATTAGTCCCGGTTCATGAAC	21	20	1768322	1768398	1768332	1768352	AGTAACGACCTATTAGTCCCGGTTCATGAACCGGGACTAAAGGCCCTTACGAACCGGGTCTAATAGGTGTTTTTCTA	((.(((.(((((((((.((((((((.(((...(((.(.....))))))).)))))))).))))))))))))...)).
chr3B	mireap-m0071-3p	+	-47.4	GAGACACTTATTTTGGACGGAG	22	20	789218957	789219061	789219030	789219051	CGTGATACTCCCTCGGTCCCAAAATATGTGTCTTAACCTTAGTACAATTTTGTACTGAAGTTAGTACAAATTTGAGACACTTATTTTGGACGGAGGGAGTACTAT	.(((.(((((((((.((((.((((((.(((((((((..((((((((....)))))))).((....))....))))))))).)))))))))).))))))))).)))
chr7A	mireap-m0165-5p	+	-80.6	ATCCATAATGAGTGTCGCAGTT	22	20	379030428	379030523	379030438	379030459	ACTCCCTCCGATCCATAATGAGTGTCGCAGTTTTGAACTGAGGTTGAACTAACCTTAGTTCAAAACTGCGACATTTATTATGGATCGGAGGGAGTA	((((((((((((((((((((((((((((((((((((((((((((((...)))))))))))))))))))))))))))))))))))))))))))))).
chr5A	mireap-m0119-5p	-	-59.1	TTGAATTTGAACATAGCATCAGC	23	19	691798403	691798516	691798484	691798506	AAACCTCTGGTTGAATTTGAACATAGCATCAGCATCGGCCGTTCAACTGCGGGCGGTGGTAGTGGTTGCTGCCTTTCGGCGCTGGTGCTATGGATAGATTCAACCGAATGGTTG	.((((..((((((((((((..((((((((((((.(((.((((......)))).))).((((((....)))))).......))))))))))))..))))))))))))...)))).
chr2B	mireap-m0033-3p	+	-21.2	GTATTAATTTACAGAGGGAGTA	22	17	38333730	38333828	38333797	38333818	TGGTATTGATCAGTCACAAGCTTAGGATACAAATAAATAGTCCATATGTAAACTAATATAAGATCTTGTATTAATTTACAGAGGGAGTAGTTCAATATT	.((((((((...(((.(.......)))).........((.(((...((((((.((((((((....)))))))).))))))...))).))..))))))))
chr6B	mireap-m0153-3p	-	-42.8	ATATCAAGCACTCATCGACAGT	22	17	584582760	584582861	584582770	584582791	ATTTTTTACCACTGCCGGTGAGTGCTTTATATCTTCTTGATAATTTTGGCTAAACACAAGAAGAAAGAAGATATCAAGCACTCATCGACAGTGATAATATTT	.........(((((.((((((((((((.((((((((((.....(((((........)))))...)))))))))).)))))))))))).))))).........
chr7B	mireap-m0181-5p	+	-62.1	TAACATCCGTGGAGCTCTCACT	22	17	680115166	680115289	680115176	680115197	CAGCCAGAAATAACATCCGTGGAGCTCTCACTAAAAAAAAAATCAATTCTCAAAAAGTGCACAAAACTTTGAACATTGATTTTGTTTTTTTCAGTGGGAGCTCCTTGGATGTTATTTTTGGCAG	..(((((((((((((((((.(((((((((((((((((((((((((((..((((..(((.......)))))))..))))))))..))))))).)))))))))))).)))))))))))))))))..
chr2B	mireap-m0050-5p	-	-63	CCGTCCCACAATAGAAGATTGT	22	16	482720677	482720765	482720734	482720755	TGTACTCCCTCCGTCCCACAATAGAAGATTGTTTTTCAAGCTTACATAGCTTGAAAAACGATCTTCTATCGTGGGACGAAGGGAGTAGT	..((((((((.((((((((.((((((((((((((((((((((.....)))))))))))))))))))))).)))))))).))))))))..
chr3A	mireap-m0062-5p	+	-64.6	GTTGGTGGCTTGAACCGGGACC	22	16	153035487	153035564	153035497	153035518	ACTGGTCCTGGTTGGTGGCTTGAACCGGGACCAAAGGCTCCCCTTTAGTCCCGGTTCATGCCACCAACCGGGACCAAT	..(((((((((((((((((.(((((((((((.(((((....))))).))))))))))).)))))))))))))))))..
chr3B	mireap-m0072-5p	-	-70	ATCCGATCCGAATTAATTGACGC	23	16	416283946	416284050	416284018	416284040	TATATACTCCATCCGATCCGAATTAATTGACGCAGCCTTTATACAATGTCCATTTTACATTGTGTAGAGGCTGCGTCAATTAATTCGGATCTGAGGGAGTATTAT	...(((((((.((.(((((((((((((((((((((((((((((((((((.......))))))))))))))))))))))))))))))))))).)).)))))))...
chr3D	mireap-m0074-3p	+	-50.8	CACGCGTAGAGCCAGGACTGGC	22	16	26069078	26069186	26069155	26069176	GAGCTGACTGGTGGGTCCAACCTGACGTGCGGGTCCTGGGCTGACGTGGCATACGGCGGAGTACGCTGTACGTAGTGCACGCGTAGAGCCAGGACTGGCATTTCAAGCT	.((((....((((....).))).((.((((.((((((((.((.(((((((((((((((.....)))))).....)))).)))))..)))))))))).)))).)).))))
chr4B	mireap-m0097-3p	+	-71.5	GTTTTTGTTTCCGCCGTAGTTGG	23	15	633138087	633138195	633138163	633138185	ACCAACGAGACCGACTGCAGCGGGAGCAAAAATTATGCCATTGAATTCGTACTGAAAGAGTGAATTCAGTGGTATAGTTTTTGTTTCCGCCGTAGTTGGTCTTGTTGTT	..((((((((((((((((.((((((((((((((((((((((((((((((..(.....)..)))))))))))))))))))))))))))))).))))))))))))))))..
chr4D	mireap-m0106-5p	-	-26	TTCTTTCACGTTTGGTTCAACAT	23	15	212342967	212343095	212343063	212343085	CGCTTTCAAATTCTTTCACGTTTGGTTCAACATTCATTTTTTTCATTCTCCCGGAGTACCTCAAAAATTTTGATGGTGTTTCTCATCGTCATTCTCAACATTTGAAGAACGAGGAAGAGTTTTTCCTCT	.......((((((((((.(((((..(((((..............((((.....)))).............((((((((.....))))))))..........)))))))))).)))))))))).......
chr6A	mireap-m0141-5p	-	-59.4	GCGGCTCTCTGGTGTTCAAGCA	22	15	112588834	112588930	112588899	112588920	GGGGAGCCCGGCGGCTCTCTGGTGTTCAAGCAGGAACCTCATGCTACCGGCAGCATGCGGCGCTTGCTTGAACATCCCAGAGCCACCGGCGTGCCAA	..((.((((((.((((((..((((((((((((((..((.((((((......)))))).))..))))))))))))))..)))))).)))).)).))..
chr7A	mireap-m0164-3p	+	-54.9	CCTGGTTGGCATTGAGGGAGTC	22	15	209543731	209543821	209543790	209543811	CCGCTTGCCTGGCTCCCTGAATGCCATCCGAGAAGCGCGCCGCTGTGGGAGGCGTCCCTCCTGGTTGGCATTGAGGGAGTCATGCAGGCCT	..((((((.(((((((((.(((((((.(((.((.(.(((((.(.....).))))).).)).))).))))))).))))))))).))))))..
chr1B	mireap-m0015-5p	+	-30.8	GCTCGCGGACGCACACGATGTG	22	14	658494809	658494882	658494819	658494840	TGCTGCCTCTGCTCGCGGACGCACACGATGTGTTTGATGTAATGTGTGTGTGTGTGTGTGAGAGAGTGAGAGTG	.(((.(((((.((((((.((((((((.(((..((......))..))))))))))).)))))))))).)..))).
chr1D	mireap-m0022-3p	+	-37.2	ACATTTTCCTATAGACTTGGTC	22	14	418195007	418195151	418195120	418195141	CTTTAAGTTTGGCCAAGTCTAGAGAATAATGTATCAACAGCCACAGCACAAAATCAGCTTCATCATAAAAATGTACTTTCGTACTATATATATTTGATGTTGTAGTTATTAGCACATTTTCCTATAGACTTGGTCAAATTTCTTT	....(((((((((((((((((..(((.(((((......(((.((((((((((....(......)........((((....))))........)))).)))))).)))......))))))))...)))))))))))))))))....
chr2A	mireap-m0031-3p	+	-52.3	GCCGGCAAGTTGTCTTTGGCTAC	23	14	683720092	683720193	683720161	683720183	GAGAACGGGATGCAGCCAAGGATGACTTGCCGGCTCCTGGTGCTGGGAGTTCGTTGAGCTTTAGAGTTAGCCGGCAAGTTGTCTTTGGCTACACTTAGTTCT	.((((((((.((.(((((((((..(((((((((((......(((.(((((((...)))))))..))).)))))))))))..))))))))).))))).)))))
chr2B	mireap-m0043-3p	+	-48.2	CGGCAAGTCCGTCCTTGGCTACA	23	14	645655065	645655161	645655129	645655151	AGAGAGTGGAATGCAGCCAAGGATGACTTGCCGACAGTACACAACAAGGTGGTAGTAATCTTGCCGGCAAGTCCGTCCTTGGCTACACCTTGCTCTC	.(((((..(..((.(((((((((((((((((((...(....)..((((((.......)))))).)))))))).))))))))))).))..)..)))))
chr2B	mireap-m0051-5p	-	-52.7	CTGCATTTGCACCTGCACCTACG	23	14	505812729	505812833	505812801	505812823	CGTCATATGGCTGCATTTGCACCTGCACCTACGACGAAGAACAAAGGAAACGCCTTTTGTCATCCTCAAGTTGCTAGGTGCAGTGGCACATGCAGCCGTATCACA	.((.((((((((((((.(((..(((((((((((((((.(((((((((......)))))))..)).))..)))).)))))))))..))).)))))))))))).)).
chr5B	mireap-m0123-3p	+	-43.8	ATTTTCTCTATAAACTTGGTCA	22	14	144351492	144351646	144351615	144351636	TCACAAAGTTTGATTAGGTATCTGGAGAAAATCATTTACATCTGGAACGACAGACATATATCATTAGATTCATCACAAGATGTAGTTTCATCTTATATATCCTTGTTATTGTAGATATAAATAATTTTCTCTATAAACTTGGTCAAAGTTTCCAA	....(((.(((((((((((.(.((((((((((.(((((.(((((.((..(((((.(((((..((.(((((((((....)))).))))).))..))))).))..)))..)).))))).))))).)))))))))).).))))))))))).)))....
chr7B	mireap-m0179-5p	+	-43.7	ATGAGTAGGCCACGGGAGACAG	22	14	550575444	550575538	550575454	550575475	TCCTTCGAGAATGAGTAGGCCACGGGAGACAGCGGGGCTTGGTGTCCCATGTGAGCCGGTCCGTCTCCCGTGTTCTACTCTTCTTCGCCAGAGAC	..(((((((((.((((((..((((((((((...(((((.....)))))....((.....)).))))))))))..))))))))).)))...)))..
chr7D	mireap-m0191-3p	-	-54.7	TTCGGCTGCCGGCCTCCCCACC	22	14	580627774	580627941	580627784	580627805	GCCTCCCAGCCGGCGGGCCGGCTGCGTAAGCCGGAAAGTTGACCCAGTCGCCCTCCGGGAAGACGCTCTTCACGTAGAAATACGATTGCTACCACATCTTCACCAACTTGATCGACATGATGGGAGGAAACGGATTTTCGGCTGCCGGCCTCCCCACCGCAATAAAGA	........((.((.(((..(((((.(((.((((((((.......((((((..((.((.((((.....)))).)).)).....))))))...((...(((((.(((.(.((.....)).).))))))))...)).))))))))))))))))..))).))))........
chr1D	mireap-m0017-5p	+	-57.9	AAAAATGACGTTTTTTGTGGCTT	23	13	6259116	6259249	6259126	6259148	AGTTTCGGTGAAAAATGACGTTTTTTGTGGCTTGTGAAAAAAGATAAAGAAATGCAAAATGAATAGTTAAAATGAAGCATCAGAAATTGTCTATTTTACACAAGCCACAAAAAACCTCATTTTTCACCGAGAAC	..((((((((((((((((.(((((((((((((((((((((.((((((....((((...((...........))...))))......)))))).)))).))))))))))))))))).))))))))))))))))..
chr4A	mireap-m0084-5p	+	-28	CCATCTTTCTTCCATCTATCCC	22	13	158177160	158177279	158177170	158177191	CCTCTCTCTTCCATCTTTCTTCCATCTATCCCTCCTGAGCTATATTTTTTTATAGTTGCATTTCTTATATTCAAAGTATTGGGAACAAGATGATACATGGAGTGACAAGTGAAGGAGATT	..((((.((((...(((((((((((.((((.......(((((((......)))))))...(((((.((((.....)))).)))))......)))).)))))).)).))).))))))))..
chr4A	mireap-m0088-3p	+	-57.3	AACCAGCAAAACAGCGGCGGTC	22	13	675811431	675811581	675811550	675811571	TCCCAACGAGGAACCGGCGTTTTTGCCGGCTGAATGACCTCACAATGCGCCTGCCTGCACGGCTCTTCCTCGGCAGGTACCAGGAGGACCTACCTGCTCGTGCCTTGATTAGGCCGTTCAACCAGCAAAACAGCGGCGGTCGTCAGTGACG	...((..((.((.(((.(((((((((.((.((((((.(((..(((.((((.(((((((.(((.......))))))))))..((.(((.....))).)).)))).)))...))).)))))).)).))))))..))).))))).))..))...
chr4A	mireap-m0090-3p	-	-27	TAGAGAGGGAGGGCAGAGATT	21	13	490864013	490864106	490864023	490864043	TCAACTCTTTGATGAAAAGATGAAAAAACCAAAAAAACTCTGCCATTCCATCTCTTGGATAGATAGAGAGGGAGGGCAGAGATTCTAGAGAAAG	(((..(((((.....))))))))..............(((((((.((((.(((((.........))))).))))))))))).............
chr6B	mireap-m0150-5p	+	-48.1	GTCGGACCAGGCTTCATTCCTTT	23	13	630041088	630041224	630041098	630041120	GGGTAGAGGCGTCGGACCAGGCTTCATTCCTTTCAAACCGCCGCGTCCATCCATGACGTACGTCCACATATGCTTCGTTTGTAGCTGCCTATGCCTGGATTAGGATAAGGGGTATGTTGTCTGGCTCGGTGCCCCCG	(((....(((..((..((((((..(((((((((....((...(((((.......)))))..(((((((((.((..(.......)..)).))))..)))))..))..)))))).)))..))))))..))..)))))).
chr7A	mireap-m0171-5p	-	-95.6	TGATAGATGATATGTGGCATTC	22	13	647863662	647863797	647863766	647863787	AGACCCACCCTGATAGATGATATGTGGCATTCACAAATCTAAAGCATCTAATCTCTCCCCCCCTGATTTCAGGTGGGGGTGGGGTAGATGCTTTATGATTTGTAAATGCCACGTGTCATCCATCAGGATGGGTCTC	(((((((.((((((.((((((((((((((((.((((((((((((((((((.((((.(((((((((....)))).))))).))))))))))))))).))))))).)))))))))))))))).)))))).))))))).
chr1A	mireap-m0007-5p	-	-70.2	TGTAGGCATAGCCCTGCCGCCAG	23	12	71426458	71426578	71426546	71426568	ACGGCTTTGCTGTAGGCATAGCCCTGCCGCCAGGAGAAGCCGGGGGACGACACGTGGCGTAGGTATGCTGACGGCTAGGCCGTCGGCATAGATTTCCATCTATGCCGACGGCCAAGCCGTC	((((((..(((((.((((((..(((((.((((.(.(..(((...)).)..).).))))))))))))))).)))))..((((((((((((((((....)))))))))))))))).)))))).
chr2A	mireap-m0031-5p	+	-52.3	AGCCAAGGATGACTTGCCGGCTC	23	12	683720092	683720193	683720105	683720127	GAGAACGGGATGCAGCCAAGGATGACTTGCCGGCTCCTGGTGCTGGGAGTTCGTTGAGCTTTAGAGTTAGCCGGCAAGTTGTCTTTGGCTACACTTAGTTCT	.((((((((.((.(((((((((..(((((((((((......(((.(((((((...)))))))..))).)))))))))))..))))))))).))))).)))))
chr2B	mireap-m0047-5p	-	-41	TCTTCGCCGGCTGCGCGTTCCCC	23	12	174799992	174800063	174800031	174800053	GTTGCCATTCTCTTCGCCGGCTGCGCGTTCCCCTCTTCGGTGAGCGCGCCGCCGTCGAACGGATCGGCCGCG	((.(((..(((.((((.((((.((((((((.((.....)).)))))))).)))).)))).)))..))).)).
chr3A	mireap-m0060-3p	+	-66.1	TGCTCACCCTCTCTCTGTCAGC	22	12	76564324	76564437	76564406	76564427	CTGGGCTTTGGAGGTCTGACAGAAGAGAGTGAGCACACGCGGTGGTTTCCTAGCATGCGAGCGCCATGCTGGGAGCTGCGCGTGCTCACCCTCTCTCTGTCAGCCATTCACCAT	.(((....((((((.((((((((((((.((((((((.((((((....(((((((((((....).)))))))))))))))).)))))))).)))).)))))))))).))))))).
chr3A	mireap-m0063-3p	+	-33.5	GATTACTGAGAAGATCCTTGGAT	23	12	692468092	692468256	692468224	692468246	TGATTTATTAGCCAAGATTGTTGGAAGTGATTGCTTCAGAATTGAGAATACAATGAGCTACAGAGAAGGCTGGAAGGAAGAAGTCCCTCGAGATGTCCGACATCTTTTTGTTCAGAATTATGATGCAGAATTGATTACTGAGAAGATCCTTGGATTGGAAAATTT	.(((((.((((((((((((.((...(((((((..(((...((((......))))..((..((...((..((((((((((((.(((...(.....)...))).))))))).)))))..)).))..)).)))..)))))))..)).))).))))).)))).))))).
chr4A	mireap-m0089-3p	-	-45.8	TTTTCGAGACAAGTAATTTTGA	22	12	191409236	191409339	191409246	191409267	ACTTCCTCCATTTGAAATTACTTATCGCAAAAATGAATGTATCTAGACATATTTTGGTTCTAGATACAGCCATTTTCGAGACAAGTAATTTTGAACGGAGGGAG	.((((((((.((..(((((((((.((.(.((((((..((((((((((((.....))..))))))))))..)))))).).)).)))))))))..)).))))))))
chr4D	mireap-m0105-3p	-	-54.5	AGCGCACCGCCGTCGAGGGACT	22	12	70586219	70586299	70586229	70586250	CGCCGTGGCCATCCTCCTCGCCGGTCGCGCGTTCTCCCTCAGCGGTGAGAGCGCACCGCCGTCGAGGGACTTGGCCGCGGT	.((((((((((...((((((.((((.(.((((((((((.....)).)))))))).).)))).))))))...))))))))))
chr5A	mireap-m0115-3p	-	-41.6	ATTAGCAACCCTCTGAGCTCT	21	12	647483648	647483797	647483658	647483678	TGGATATCTTTGAGTTTCTAGTGTTGTTAGTAAGCCGGTGGTGGCCTTGATGAGCATTGCTTACTTCTGACACCTCTTGTATGAGACAGAACTTGCCCTGTTATCCCTTCCATGAGCAGATTAGCAACCCTCTGAGCTCTTGTTTGTCAT	..((((..(..((((((..((.(((((((((..((..((((.((....(((((.((..((....(((((....(((......))).)))))...))..)))))))))..))))..))..))))))))).))..))))))..)..))))..
chr5B	mireap-m0127-5p	+	-46.5	TTCTGAAGCACCCGTGCCTATT	22	12	574957935	574958039	574957945	574957966	AACCGGGTTTTTCTGAAGCACCCGTGCCTATTTCTACAGGAGAGGCGCCTAACTAAGCGTCTACCCTCTACAAGTAAGCACCGGTGCTTAAAGAAACACTGGTTT	((((((((((((...(((((((.((((.(((((.((.(((..((((((........))))))..))).)).))))).)))).)))))))..)))))).)))))).
chr1D	mireap-m0019-5p	+	-51.2	ATGAGAAGGTAGATCATAATAGC	23	11	51038107	51038201	51038117	51038139	AAGTCTTTAGATGAGAAGGTAGATCATAATAGCTGAGCGAAATGAAAGTGATATTGTTGCTCAATTGTTATGATCTGCTTCTCATCTGAAGACTA	.(((((((((((((((((.(((((((((((((.(((((((((((.......)))).))))))).)))))))))))))))))))))))))))))).
chr2D	mireap-m0055-3p	-	-53.5	TCATTTGGTTGAATTAGGGAGG	22	11	126126269	126126372	126126279	126126300	ACCCTCCAACCCTCCTTAGTTCAACTAAATGAACTAAAATTTCAGAATTTACAACACTTTTGAAATTTTAGTTCATTTGGTTGAATTAGGGAGGGCCACATGAG	.........((((((((((((((((((((((((((((((((((((((..........)))))))))))))))))))))))))))))))))))))).........
chr3B	mireap-m0070-5p	+	-66	CCTTCGTCCGGAATTAACTGTC	22	11	480340807	480340911	480340817	480340838	AATAGTACAACCTTCGTCCGGAATTAACTGTCACTGAAATGAGTGTGTCTAGACGCGTTTCACTCATTTCAGTGACAGTTAATTCCGGACGGAGGAAGTAGTTCT	.....(((..((((((((((((((((((((((((((((((((((((((....)))).....))))))))))))))))))))))))))))))))))..))).....
chr4B	mireap-m0094-3p	+	-29.06	ATATATTTGAACGTTTTAGGTGT	23	11	488329243	488329400	488329368	488329390	TCGAACGGTGCGTCATCGTGTCACGCTCGAAGGACATCCACCGAACCTTTTTGTGTGTGTGAAAACAATCCCCGAATATTACTCAATTTTTTTCTTGGAAAAGTTCTTGACGCTACAATATTTCCATATATTTGAACGTTTTAGGTGTGCCCTAGTTT	((((.(((((((....)))).).)).))))(((.((..((((((((.(((..(((((((.((((....(((..(((...............)))..)))..(((.......)))......)))))))))))..))).))))..)))))).))).....
chr5A	mireap-m0108-3p	+	-85.2	TATGGAGTGATGATTCTGGGAGA	23	11	143024141	143024261	143024229	143024251	CCTCCCCAGCTTCTCCTAGAATCGCCACTCCATATTTTTTTACAATCCTATCTAGTTAAGGTCTAATTAGCTAGGATTGTAAAAAACATATGGAGTGATGATTCTGGGAGAAGCTGGGGAG	.(((((((((((((((((((((((.(((((((((((((((((((((((((.(((((((.....))))))).))))))))))))))).)))))))))).)))))))))))))))))))))))
chr5A	mireap-m0114-5p	-	-59.5	AATGACGCCGGGTCCGAAAGAG	22	11	578021244	578021353	578021312	578021333	GCGTCATGGTTGTCGAGGGGAATGACGCCGGGTCCGAAAGAGAGACGCATGGCGTGCGTGTGGCGCGTTTCGGACCAGGCTTCATTCCCCATGACACCATCATGGTTCAG	.(((.(((((.((((.(((((((((.(((.(((((((((..(...((((((.....))))))...).))))))))).))).))))))))).))))))))).)))......
chr6A	mireap-m0145-5p	-	-63.9	TTCCACAGCTTTCTTGAACTGC	22	11	596076897	596077029	596076998	596077019	CTCTGTGATCTTCCACAGCTTTCTTGAACTGCATGCGCGCATGGATCTGCTTCGCTAGATCGCTTCGGCTTGCTAGCTGCACGATCGAGAGGCCGGCCGCGCAGTTCAATAAAGCTGTGGGAAGTCTCAGTGA	(.(((.((..((((((((((((.(((((((((..(((.((.((.....(((((....(((((...(((((....)))))..)))))..))))))))))))))))))))).))))))))))))..)).))).).
chr6D	mireap-m0154-5p	+	-55.31	AGTACCTGAACGTCTTCTTCAAG	23	11	95858601	95858712	95858611	95858633	GCCAAGCTGGAGTACCTGAACGTCTTCTTCAAGTACTCCACTTTTTTTTCTCGCGGAGAAAAAGGTGGAATACTTGAAGAAGATTTTCAGGTCGTCCATTAGAAAGCTCACC	....(((((((..(((((((.((((((((((((((.((((((((((((((.....)))))))))))))).)))))))))))))).)))))))..))).......))))....
chr7A	mireap-m0172-3p	-	-62.7	TTGGCGACGACCCTTGGCAGTA	22	11	657716723	657716859	657716733	657716754	GTAGGGAACTGGGGCGCCTATTTGGCCTTGAGGGCCAGTTGGAAGACCCTATGAGATCAGGCTGGCAGCTTGTATTCGTCGACCGGGAGGAGGATGTCCTTCTGGTTGGCGACGACCCTTGGCAGTAAGTTCCTTGA	.((((((((((((((..(((.((((((.....)))))).)))..).))))..........((((.(((...((..((((((((((((((((.....))))))))))))))))..))..))).)))).))))))))).
chr7D	mireap-m0186-3p	+	-72.9	TTTTTTGCCACGCCTTCTAGGAA	23	11	277904919	277905045	277905013	277905035	ATGAAATCACATTCCTGTAAGGCGTGGCAAAAAAAACAAATTCAGTGCTTCAAAATGCGTTTGAAAGTAGCTTTTTCAGAGTACTGTTTTTGTTTTTTTTGCCACGCCTTCTAGGAATGTGATTTCA	.((((((((((((((((.((((((((((((((((((((((..((((((((.((((.((...........)).))))..))))))))..)))))))))))))))))))))).))))))))))))))))
chrUn	mireap-m0195-3p	+	-90.4	GTCGGGTATAGGTCCTCCGCGCC	23	11	374617740	374617863	374617831	374617853	GAATTATTCGGGCACGGAGGACCTATACCCGACCCGAATATTGATAGAATATTGATAAGGATCTATTATGGGAATTTCTATCAATATTCGGGTCGGGTATAGGTCCTCCGCGCCCGAATAATTG	.((((((((((((.(((((((((((((((((((((((((((((((((((..((.((((.......)))).))...))))))))))))))))))))))))))))))))))).)))))))))))).
chr1A	mireap-m0004-3p	+	-29.3	TTTCCAGAAGATCGCGAGATTA	22	10	462393745	462393832	462393801	462393822	TTAGCTATTATGACTTGCCTTCTTATCTGAGAACATGTTTATTATATCTAAGCATGTTTCCAGAAGATCGCGAGATTATGAAAGATCA	....((.(((((((((((..(((..((((..((((((((((.......))))))))))..)))))))..))))).)))))).))....
chr1D	mireap-m0020-5p	+	-63.7	TTCTCTCTCACCTAGTAATGGT	22	10	64767673	64767789	64767683	64767704	GGTCCAAAGCTTCTCTCTCACCTAGTAATGGTGGTTTCTCTCGAGACACGAAGAACAGATCACACACGGAAGATTTTTGCGACCACCATTGCTAGCTGAGAGAGAAGCTTGGGACCT	(((((.((((((((((((((.((((((((((((((((((.(((.....))))))............(....)........))))))))))))))).)))))))))))))).))))).
chr3B	mireap-m0069-3p	+	-37.1	ATATTGTGAGACAGAGGGAGTA	22	10	22918026	22918164	22918133	22918154	AGCTATTAATTACTCCCTCTGCAAACAAATATCAGTAATTAAGGTATTGTATTGGTTAATGGAAATGAATGAATAATATAAGATCTTATTACGTTAAGTATACTATTATATTGTGAGACAGAGGGAGTATTTATCAGGT	..((..(((.((((((((((((..(((((((..((((..((((((.((((((((....((........))...)))))))).)))))).(((.....)))))))..))).))))..).))))))))))).)))..))..
chr3D	mireap-m0075-3p	+	-29.5	TATTGCTCGAAATGCTGGCTAG	22	10	196955792	196955906	196955875	196955896	ATGGAATGCTCTGGTTACAGGGTGTCAATGATATTGAAATGCGTTGCCACGGATGCTGGAAAAATTCGCAGATTTTCTTTGATTATTGCTCGAAATGCTGGCTAGGCATGTCCTT	..(((((((.(((((((((...((.(((((((...((((((((...(((.......))).......))))...))))....)))))))..))...)).))))))))))).)))..
chr5D	mireap-m0139-3p	-	-68.6	TGGGCAAGTCATCCTGGCTACCC	23	10	549199158	549199276	549199168	549199190	TGGAGGTAAGAGGACATCTTCGATAGCCAAGGATGATTTGCCTGTGAACCTCCCCCGGGAGCCCAGCTCTCGGGAACCTGGTTCCATGGGCAAGTCATCCTGGCTACCCAAGTACCTCT	.(((((((.((((....))))..((((((.((((((((((((((((((((...(((((((((...))))))))).....)))).))))))))))))))))))))))......)))))))
chr7A	mireap-m0169-3p	+	-38.5	TATATTTGTTTGCAGAGGGAGT	22	10	664998875	664998962	664998931	664998952	TTAATTAGTACTCCCTTTGTAAATAAATATAAAAGCTTTAGGTCATTAAACCATTTTATATTTGTTTGCAGAGGGAGTACATGATAGT	...(((((((((((((((((((((((((((((((..(((((....)))))...))))))))))))))))))))))))))).))))...
chr2B	mireap-m0036-3p	+	-75.5	AAAAAAAGATGGAGTGGCAATTC	23	9	163515852	163515959	163515927	163515949	AGCTTCTTCCAAAATTGCCACTCCATCTTTTTTTACAATTCCTAGCTAGTTAAGGTCTAATTAGCTAGGAATTGCAAAAAAAGATGGAGTGGCAATTCTGGGAGAAGC	.((((((((((.((((((((((((((((((((((.(((((((((((((((((.....))))))))))))))))).)))))))))))))))))))))).))))))))))
chr2B	mireap-m0042-3p	+	-43.3	TTTCCCGATGCCTCCTATTCCTA	23	9	629432755	629432875	629432843	629432865	CTGAGAGTAGTGGGAATGGGAACATGGATGAAACCCTAACTTGCTTTGTTTTCATCTCTAGTATAGGCGGTAAGAATTCAGCTTGGTGTTTCCCGATGCCTCCTATTCCTATTGTTCTCAA	.((((((((((((((((((((.(((((..(((((((......(((..(((((.(((.((......)).))).)))))..)))..)).))))))).)))..)))))))))))))))))))).
chr2B	mireap-m0045-3p	+	-56.8	ATCAGTGCAATCCCTCTGGAATT	23	9	786139769	786139860	786139828	786139850	AGCTAGTGGAGGATTCCAAAGGGATCGCATTGATCGATCTCTCCGTGCAAGGTCGATGGATCAGTGCAATCCCTCTGGAATTCTCCGCTTGC	.((.((((((((((((((.((((((.(((((((((.(((...((......))..))).))))))))).)))))).)))))))))))))).))
chr3B	mireap-m0068-5p	+	-52.4	CCGAATCTGACCGGCCTGGCCC	22	9	3749551	3749670	3749561	3749582	CGCGCTAACCCCGAATCTGACCGGCCTGGCCCGCGAATCAGTTGCCACGGTGGCGAACTGACGGTCGCCGCGTGTTGACGACCGTTAACGGGCCGTCCGCTGTCGGAATGGCGTTGCGGT	..(((.(((.(((..(((((((((..(((((((....(((((((((.....))).))))))((((((.((.....)).))))))....))))))).)))..)))))).))).))))))..
chr3B	mireap-m0073-3p	-	-35.1	TTATATTTTGATACAGAGCTTG	22	9	692221728	692221828	692221738	692221759	TTAAGTTATACTACCTCCGTACCAAAATATAAGATGTTTTTAATGGCTAAACTAGCCTACAAAAACGTCTTATATTTTGATACAGAGCTTGTATCATCATA	.......((((...(((.(((.(((((((((((((((((((...(((((...)))))...))))))))))))))))))).))).)))...)))).......
chr3D	mireap-m0077-5p	+	-49.9	TTAACTGCTCCCTCCGTAAACTA	23	9	508204957	508205069	508204967	508204989	CGACGGACAATTAACTGCTCCCTCCGTAAACTAATATATGAGCGTTTAAATCACTATTTTAGTAATATAAATGCTTTTATATTAGTTTACAGAGGGGTAGCTAATTATCGTCT	.(((((..(((((.((((.(((((.(((((((((((((.(((((((((.((.((((...)))).)).))))))))).))))))))))))).))))))))).))))).))))).
chr3D	mireap-m0078-5p	+	-23	GGCTTGGAGGGATGTAACGCC	21	9	534364041	534364109	534364051	534364071	TCGTATGTACGGCTTGGAGGGATGTAACGCCCACGATGCGGCTATATCTCCCACGTGTCGAGGCACGAC	((((.(.(.((((.(((.((((((((.(((.......)))..)))))))))))...))))).).)))).
chr4D	mireap-m0101-5p	+	-63.8	GTTCCATATTAAGTGTCGCTGA	22	9	268071175	268071261	268071185	268071206	TACCCCCTCCGTTCCATATTAAGTGTCGCTGATTTAATACAAAGTTGTACTAAATCAGCGACACTTAATATGGAACGGAGGGAGTAT	(((.((((((((((((((((((((((((((((((((.((((....)))).)))))))))))))))))))))))))))))))).))).
chr5B	mireap-m0120-5p	+	-66.2	AATCGGTTGACGCTCAAACGGA	22	9	55370944	55371039	55370954	55370975	CTCCGTCCGGAATCGGTTGACGCTCAAACGGATGTATCTAGACGTATTTCAGTGCTAGATACATCCGTTTGAGCATCAACTAATTCAGGACGGAGG	((((((((.((((..(((((.((((((((((((((((((((((........)).)))))))))))))))))))).)))))..)))).)))))))).
chr6B	mireap-m0152-3p	-	-75.4	ATCATGCTGCAGCTTCATTCTCT	23	9	214030447	214030588	214030457	214030479	GCTGGTGTGAGAGACTGAAGCTGCCAGCATGATCTGCTCGTCGAGCATGCGAGCCGAAAACGCGTTCGGTCGCGCGGGGTTATATATCTTGGAATTTTGGCTCCATCAGATCATGCTGCAGCTTCATTCTCTCACGGCCACC	..((((((((((((.(((((((((.((((((((((((((...)))).((.(((((((((.((((......))))((((((.....))))))...)))))))))))..))))))))))))))))))).)))))))).))))..
chr7A	mireap-m0170-3p	+	-61.8	GTTTTTTTCAGTGAGAGCTCCT	22	9	692878676	692878785	692878754	692878775	AATAACATCCGTGGAGCTCTCACTAAAAAAAACAAAATCAATGCTCAAAAAGTGCACACAACTTTGAACATTGATTTTGTTTTTTTCAGTGAGAGCTCCTTGGATGTTAT	.((((((((((.((((((((((((.((((((((((((((((((.((((..(((.......))))))).)))))))))))))))))).)))))))))))).))))))))))
chr1B	mireap-m0011-3p	+	-80.2	TTTGCCATAGGCATAGCCCTGC	22	8	15334308	15334427	15334396	15334417	TCTGCTGCCACGAGTAACCAGGAGACGACACGTGGCAGGGCTATGCCTACGGCAAAGCCGTCAGCATAGATTCATCTATGCCGACGGCTTTGCCATAGGCATAGCCCTGCCACCAGGAGT	...(((.((...........(....).....((((((((((((((((((.((((((((((((.(((((((....))))))).)))))))))))).))))))))))))))))))..)))))
chr1D	mireap-m0018-3p	+	-49.5	AGTCCTCGTGTTGCATTCCG	20	8	27312008	27312162	27312133	27312152	GGGACGAAGACGGGGGTAACATGTCGGATGCGATCATACCAGCACTAAAGCACCGGATCCCATCAGAACTTCGAAGTTAAGCGTGCTTGGGCGAGAGTAGTACTAGGATGGGTGACCTCCTGGGAAGTCCTCGTGTTGCATTCCGTTTTTAATTT	.....((((((((((((((((((..((((((..((...(((((((...(((..((((((......))..))))..)))....)))).)))..))..))....((((((.((....))))))))...)))).)))))))).)))))))))).....
chr2B	mireap-m0037-3p	+	-53.6	CACTTATGTTGGACCGGGGGGA	22	8	200567945	200568045	200568014	200568035	ATTATTGAACTACCTCCGATCCATAATAAGTGTTGCAGTTTTGAACTAACGCCTAGTTCAAAACTGCGACACTTATGTTGGACCGGGGGGAGTAATGTTTA	........(((.((((((.((((..(((((((((((((((((((((((.....)))))))))))))))))))))))..)))).)))))).)))........
chr2B	mireap-m0046-5p	-	-69.2	TCCGAATTAGTCGACTCAGATTT	23	8	63782861	63782983	63782951	63782973	CTACCTCCGTTCCGAATTAGTCGACTCAGATTTGTCTAGATACGGATATATCTAGACATGTTTTAGTGTTAGATAGATCCGTATCTAGATAAATCCAAGTCAACTAATTTGAAACGGAGGGAG	...((((((((.(((((((((.((((..(((((((((((((((((((.(((((.(((((......)))))))))).)))))))))))))))))))..)))).))))))))).))))))))...
chr3D	mireap-m0076-5p	+	-61	GGGAATGACATTCGTGGAAGTC	22	8	296305971	296306077	296305981	296306002	AGTTTCATCAGGGAATGACATTCGTGGAAGTCGTGGCAATAGAAAACAATCTATTTTGGAGTGTTTTTTGCCACAACATCCACGAACGTGATTCCCTGATGAAACTT	((((((((((((((((.((.((((((((.((.((((((...(((((((.(((.....))).))))))))))))).)).)))))))).)).)))))))))))))))).
chr5A	mireap-m0111-5p	+	-53.5	CCTCGGATCCAAATTAATTGTC	22	8	359044343	359044438	359044353	359044374	TGAAGTACTCCCTCGGATCCAAATTAATTGTCACAACTTTAGTACAAAGTTTTACTAAAGCTGCGACGATTAATTTGGATCGGAGGGAGTAATATA	.....(((((((((.(((((((((((((((((.((.((((((((........)))))))).)).))))))))))))))))).))))))))).....
chr6B	mireap-m0146-3p	+	-59.9	GCGCGGCCCCCCTCTCCCTTCCT	23	8	166827222	166827325	166827293	166827315	TTAGTGGGAAGGAGCCAGGAGGTGGCGCGCGCCCCTCCCAAGCCCAGTCCGAATTGGACAAAGGGTTTGGGGCGCGGCCCCCCTCTCCCTTCCTTCTCCACTTC	..((((((((((((...(((((.(((.((((((((....((((((.((((.....))))...)))))))))))))))))..)))))...))))))).)))))..
chr7B	mireap-m0174-5p	+	-42.5	AGAGGAGTCGGTCCTGCTGGCCT	23	8	32024881	32024982	32024891	32024913	GCGTTGGGGCAGAGGAGTCGGTCCTGCTGGCCTGTTGTGCTGCGGGTCGGGACGACTGGGCCGTTTGCTCGTTTTTTTTCCTTGGACATTGGCGCCAATGTC	......(((((((((..((((((.(.(((((((((......))))))))).).)))))).)).)))))))..............(((((((....)))))))
chr7B	mireap-m0180-3p	+	-49.2	ATATTAGTTTATAGAGGGAGTA	22	8	596605194	596605299	596605268	596605289	TGTTAATCACATACTCCCTCCGTAAACTAATATAAGAGCGGTTAGATTACTATTTTAGTGATCTAAATGCTATTATATTAGTTTATAGAGGGAGTAGTATTTATTA	...(((..((.(((((((((..(((((((((((((.((((.(((((((((((...))))))))))).)))).)))))))))))))..)))))))))))..)))...
chr7B	mireap-m0182-5p	+	-32.4	CTCCGTATCAAAATATAAGATG	22	8	727442721	727442805	727442731	727442752	TAACTACTCCCTCCGTATCAAAATATAAGATGCTTTTTGATACTATCATAGTGTCACTTGTATTTTGATGCACAGGGAGCATTAT	......((((((..(((((((((((((((........((((((((...)))))))))))))))))))))))..))))))......
chr7B	mireap-m0183-3p	-	-28	TTTATGAGCTCATTAATATTTA	22	8	279662146	279662245	279662156	279662177	AAGGTCCAAGAAAATGTTCATGTTGCTCTCTGAAAATATCTGTCAGAGGTAAAATTCAAACCAATATTTTTATGAGCTCATTAATATTTATTTTGGCCAT	..((.(((((((((((((.(((..((((..(((((((((..((..(((......)))..))..))))))))).)))).))).))))))).))))))))..
chr7D	mireap-m0185-5p	+	-41.1	ATTTGGATATCTAAGTAGCTCT	22	8	64236686	64236830	64236696	64236717	ATTTTAGAATATTTGGATATCTAAGTAGCTCTTAACAAAAAGACAAATCTGGGTCTGTGATTTTTTTTACTGTTTTGTGCTTGTTTGGACCTGTTTTTTCTTTTTAGCTGAGAGCTACTCAAATGTCTGAAAAATGTGCTGAAAC	.((((((.((((((((((((.(.(((((((((((.((((((((.(((..(((((((((((......)))).((.....))......)))))))..)))))))))).).))))))))))).).))))))...)))))).)))))).
chr7D	mireap-m0190-5p	-	-46.9	TAAAAAGTAGTATTCATTGCCTT	23	8	113347595	113347690	113347658	113347680	GACGGACATGTAAAAAGTAGTATTCATTGCCTTAATCTATATACTATTAGATTATTACATAATTAAGGCAATGAATACTACTTTACTTGTCCGTCT	((((((((.((((..(((((((((((((((((((((.(((.((.((......)).)).)))))))))))))))))))))))))))).)))))))).
chr1A	mireap-m0005-5p	+	-64.4	CAGGGCGCTTCTCCCTTGGCAC	22	7	534201162	534201304	534201172	534201193	GTGTGAATCACAGGGCGCTTCTCCCTTGGCACGGTGACATGCATGTACGGATGATGGTGTGGTAGCCTGGTCCCTGGTGAGTGTGCGGTGCATGCAAGTAGTTAGCCATTCGTGCCAAAGGAGAATTGCCCTGCCATTCGCCT	..((((((..(((((((.((((((.((((((((((.((.(((((((((((((.(.(((......)))).))))...((......)).))))))))).)).....)))....))))))).)))))).)))))))..))))))..
chr2A	mireap-m0028-3p	+	-53.2	AATTTAGACAAATTTGAGACAT	22	7	582951204	582951308	582951277	582951298	TCCCAAAAAAGATGTCACAGATTTGTCTAAATTTAGATGTATCTTTGCACTAATTAGTGTCTAGATACATTCAAATTTAGACAAATTTGAGACATCCTTTTCGGG	.(((.((((.((((((.(((((((((((((((((..((((((((..(((((....)))))..))))))))..))))))))))))))))).)))))).)))).)))
chr2A	mireap-m0030-5p	+	-58.7	CCGAGGATGAGTAGGCCACGGG	22	7	605249354	605249457	605249364	605249385	GTGGACTCCTCCGAGGATGAGTAGGCCACGGGAGGCGGCGGTGCCTTACATCCCATGTGGGCCGGTCCATCTCCCGTGTTCTACTCTTCCTCACCGGGGCTGCA	(..(.((((...(((((.((((((..((((((((..(((.(.((((.((((...))))))))).).))..))))))))..)))))).)))))...)))))..).
chr2B	mireap-m0034-5p	+	-43.1	GATGTCCGTGATTTGCTCTAGA	22	7	38871795	38871944	38871805	38871826	TACTGATGTTGATGTCCGTGATTTGCTCTAGAATTTCAAGAACCTTAAGGTACTGTGGTAGAAATAGAGTGTTTGATATCAGTGATCAATTCTCCTTTTCCGAGAACAGATCAGGGAACGATCGAGAGCAGATCAGGCACGATCTTAGCC	..((((.((((.((.((.(((((((((((.((...(((((.(((....))).((((.......))))....)))))..((..(((((..(((((.......)))))..)))))..))....)).))))))))))))))))))).))))..
chr2B	mireap-m0038-5p	+	-53.9	ACACCGACGCCGATCAGATGGG	22	7	210254931	210255016	210254941	210254962	AGGAGAGATGACACCGACGCCGATCAGATGGGTCGGCTTAACCAGGCCGTGCATCCGTCTGTTCGGAGTTGGTGTCACCTCGCCTG	(((.(((.((((((((((.((((.(((((((((((((((....))))))...))))))))).)))).)))))))))).))).))).
chr4A	mireap-m0080-3p	+	-21.5	CCCTCGCGAACGCACCAAACTG	22	7	4791125	4791201	4791170	4791191	TTCGATGCTTCGCTTGTTTGGTTGTGTTTGCTATGTTCTTCTTGCCCCTCGCGAACGCACCAAACTGACTGCTCAGT	...((.((.(((...(((((((.((((((((...(..(.....)..)...))))))))))))))))))..))))...
chr4A	mireap-m0081-5p	+	-43.6	GATATGAAAGGTCTGATGCATC	22	7	18276102	18276230	18276112	18276133	GTCAATTGGTGATATGAAAGGTCTGATGCATCTTGATTTAGCAGGTTGTGCTGGCATTTGTGAATTTCCAAAATCATTCGCGGAGCTGAATCAGTTGGTGCATCTGGATTTATCAGATCGCTATTATAC	......(((((((.(((.((((((((((((((((((((((((..(((.....))).(((((((((..........)))))))))))))))))))..)))))))).)))))).))).)))))))......
chr4A	mireap-m0083-5p	+	-44.7	TTGGGTCACTGACATGTGGTCC	22	7	97713735	97713812	97713745	97713766	TGTAGGTGCATTGGGTCACTGACATGTGGTCCCAATAGGCATCTGGCCCACATGTCAGTGACACAACTGGACCTGCAG	(((((((.(((((.(((((((((((((((..(((.........))).))))))))))))))).))).)).))))))).
chr4A	mireap-m0092-3p	-	-53.6	TTCCGAGACCTGCATGAATGTC	22	7	585209386	585209515	585209396	585209417	GTAATGAAATGACATTTGTGGAGGTCCCGGCAAAAAAAAAATCATGCTCCAAAAAAACTGTTTTTGGATACATTTTGGAGCATCGATTTTGTCTTTTTTTCCGAGACCTGCATGAATGTCATTTTTTCAT	.....(((((((((((..((.(((((.(((.(((((((((((((((((((((((....(((........)))))))))))))).))))))...)))))).))).))))).))..))))))))))).....
chr4B	mireap-m0095-5p	+	-56.2	AAGTTTTTTGTGTGGTTGGCTC	22	7	491123768	491123847	491123778	491123799	GGTAAAAGTGAAGTTTTTTGTGTGGTTGGCTCTTTTTTGTGTGGTTGGAGCCAACCACACAAAAAACTTCACTTTTACCC	(((((((((((((((((((((((((((((((((..((.....))..))))))))))))))))))))))))))))))))).
chr4B	mireap-m0100-5p	-	-53.4	TCTGTCTCATTATGTAAGATGT	22	7	628123577	628123666	628123635	628123656	AGCTACTCCCTCTGTCTCATTATGTAAGATGTTTTTTGACGCTACACTAGTGTAAAAAACGTCTTATATTATGGGACGGAGGGAGTACTA	((.(((((((((((((((((.(((((((((((((((((.(((((...)))))))))))))))))))))).))))))))))))))))))).
chr5A	mireap-m0116-3p	-	-40.1	GTCCATGTCGATGTTGGTGAAGT	23	7	650032004	650032126	650032014	650032036	GGTGAGCCGCGATCTCCTCGACGATCCCATGTCGCTTGTTGCACGCCGTCTGGATCGTCGCCCAGTGATTGGCCAGGCCTCCTCGCCACTGTCCATGTCGATGTTGGTGAAGTCGGGGTTGAC	.((.((((.(((..((.(((((.(((.((((..((..((.((.....((((((...(((((...)))))...))))))......)).)).)).))))..)))))))).))..))).)))).))
chr5D	mireap-m0136-3p	-	-47.73	TTTTCCCAGGTCACCCCTTTG	21	7	400265108	400265218	400265118	400265138	ACGAGCTAGCGAATCCGGAGGAGTGACACTGAGAAAACAAGTGCGGATTCCTTTTTTGACTCGTATTTGGATCGCAGTTGTTTTCCCAGGTCACCCCTTTGGGCTGCTTCC	..((((.(((....(((((((.(((((.(((.((((((((.(((((..(((.................)))))))).)))))))).)))))))).))))))))))))))..
chr5D	mireap-m0138-5p	-	-58.9	TAGCCAAGGATGATTTGCCTGTG	23	7	549024282	549024400	549024368	549024390	CCATCTTCGATAGCCAAGGATGATTTGCCTGTGAAACTCCCTTGGCAGCCGAGCTCTCTGCCACAGAGAGCGGCGTCCGGCGGTTCCATGGGCAAGTCACCCTGGCTACCCGAGTACCT	.....((((.((((((.((.(((((((((((((.((((.((..(((.(((..((((((((...)))))))))))))).)).)))).))))))))))))))).))))))..)))).....
chr1A	mireap-m0002-5p	+	-118.72	CTAGGCGCTGTACTGTATAGTG	22	6	300854918	300855066	300854928	300854949	AGCCTACGAGCTAGGCGCTGTACTGTATAGTGTGGCGCCTAGCTCTCAGGCGCTGCACTAGTGGTTGCACTACAAAATGAAGCAACCACTAGTGCAACGCCTAGAAGCTAGGCGCTACACTGTATAGTGTGGCGCCTAGCTCTCAGGCG	.((((..(((((((((((..((((((((((((((((((((((((((.(((((.(((((((((((((((.............))))))))))))))).))))))).))))))))))))))))))))))))..)))))))))))..)))).
chr1A	mireap-m0009-3p	-	-50.5	GTGGACTGGGCTCGGGGTACCGC	23	6	540627123	540627237	540627133	540627155	CCGACCGACGCTCGGAACGGCCCGGCAGGGTTAGCGTCTTCGGAGTGGTTGCGAGGCGAACCACCGGAGCAGCAAGGAAGACGTGGACTGGGCTCGGGGTACCGCGTGCGGTATG	...((((.(((.(((.((..((((((..((((.((((((((......(((((..((.......))...)))))...)))))))).))))..)).)))))).))).)))))))...
chr1B	mireap-m0014-5p	+	-44.32	TTCGGTTGTCAATTTAATGAGC	22	6	348503058	348503189	348503078	348503099	GGAATATCAGGCATGGGATTTTCGGTTGTCAATTTAATGAGCAAAACATGTGTAATACTATGCCACAAAAAGATACATAGACATGTTTCGCTAATTAGATTGAAGACCGAAAATTACGTGTTCAAATTATAT	.........((((((..((((((((((.((((((((((.(((.((((((((......(((((.............))))))))))))).))).)))))))))).))))))))))..))))))..........
chr2A	mireap-m0025-5p	+	-37.3	TTCGGTAAAGAAATATAAGAGC	22	6	350359364	350359457	350359374	350359395	CTAGTACTCCTTCGGTAAAGAAATATAAGAGCATTTATAGATCACTAAAGTAGTGATCCAAACACTCTTATATTTCTTACAAAGGGAGTAGTTT	....((((((((..((((.((((((((((((..(((...((((((((...)))))))).)))..))))))))))))))))..))))))))....
chr2A	mireap-m0026-3p	+	-73.1	GACCCTTCGGCCGTAGTACCGC	22	6	444778388	444778495	444778464	444778485	AGCCAGACTGCCCAACGGTACTACGGCAGTGGGGTCAAGGGCGGTAGTACTGCTGTGGAGCGATACTACCGCTTGTGACCCTTCGGCCGTAGTACCGCAGGCAGTGCG	.((...((((((...((((((((((((...(((((((..((((((((((.((((....)))).))))))))))..)))))))...))))))))))))..)))))))).
chr2D	mireap-m0053-5p	+	-68.2	CCCTCCGTTCCATATTACTCGT	22	6	107402863	107402961	107402873	107402894	TGGACATACTCCCTCCGTTCCATATTACTCGTCACTGATTTAGTACAACTTTGTACTAAATCAGCGACAAGTAATATGGAACGGAGGGAGTACATTCCT	.(((..(((((((((((((((((((((((.(((.(((((((((((((....))))))))))))).))).)))))))))))))))))))))))...))).
chr3A	mireap-m0059-5p	+	-68.9	GTGAAACACTGTGTGAGAGAAG	22	6	34526174	34526291	34526184	34526205	CATGTGGAGTGTGAAACACTGTGTGAGAGAAGTCATAAGTGTGAAACACTCTCCGATGATGATGACGAAGCTGCAAACACTTATGACTTCTCTCAGACAGTGTTTCACACTCCACCAG	...(((((((((((((((((((.(((((((((((((((((((....((..((.((..........)).)).))...))))))))))))))))))).)))))))))))))))))))...
chr3A	mireap-m0061-5p	+	-54.9	CTCCGTTCCAAAATGTAAGACC	22	6	112940897	112940989	112940907	112940928	GTTGTACTCGCTCCGTTCCAAAATGTAAGACCACTTTTGACACGACGATAGTGTCAAAAATGATCTTACATTTTGGGACGGAGGGAGTAGTAG	....(((((.((((((((((((((((((((.((.(((((((((.......))))))))).)).)))))))))))))))))))).)))))....
chr3A	mireap-m0065-3p	-	-58.5	ATCATGCGATCCTTTTGGAAGCT	23	6	33260336	33260452	33260346	33260368	TGCCTTGGGGAAGCATCCAAAGGGATCGCATTGATCCTTCCATCCATGGTGTTGATGGCTGTCATCAATCAACCGGCTCGACAGATCATGCGATCCTTTTGGAAGCTTCCTCTAGCC	.((...((((((((.((((((((((((((((.((((..((...((..((((((((((.....)))))))..)))))...))..)))))))))))))))))))).))))))))..)).
chr3A	mireap-m0066-3p	-	-47.9	TGAGAGGTGGAGTAGTACAACA	22	6	36147574	36147700	36147584	36147605	GTTCAAGTTGCGGTTGTACTACTACATCTTTCATGCCAATTTTCTCCGACTTCCATTTATCGACAAAAGCACTCCATCTCTCATGATAATTGGCATGAGAGGTGGAGTAGTACAACAACGACCCGAA	.(((..((((..(((((((((((.(((((((((((((((((.((........................................)).))))))))))))))))).)))))))))))..))))..)))
chr3A	mireap-m0067-3p	-	-21.2	AGTAGGAGTATATCATTGTGGAG	23	6	709703777	709703858	709703787	709703809	GAAAAACCATCTTTATTGATGTGTATTTATTTCCCTAGATTGGTAATAAAGTAGGAGTATATCATTGTGGAGATGGAGGAAG	......(((((((((((((((((..(((((((.((......)).....)))))))..)))))))..))))))))))......
chr4A	mireap-m0082-5p	+	-49.2	TTAAGGGATTTCAAAATGGACT	22	6	34259765	34259865	34259775	34259796	TATAAGTCTTTTAAGGGATTTCAAAATGGACTACATACGGATGTATATAGACATATTTTGCCGTATTTAGTCCATATTGGAATCTCTAGAAAGACTTGTAT	((((((((((((.(((((((((((.((((((((.((((((....((((....))))....)))))).)))))))).))))))))))).)))))))))))).
chr4A	mireap-m0086-3p	+	-33.3	TTCCCGAGTCCGTCAGAGGCTGG	23	6	607502434	607502536	607502504	607502526	CGAGTCGTCCAAATGTGTGGGGGTCTGGGGATCCAGGTGAGGAATAAGAGCACCTTCCCGCCCATGACCTTTCCCGAGTCCGTCAGAGGCTGGCAGTCGACTT	.((((((.(((..(.(.(((.((.((.((((((..((((.((((..........))))))))...))....)))).)).)).))).).).)))....))))))
chr4B	mireap-m0099-5p	-	-29.1	TTCTAAGGACGTCACTGAGCTG	22	6	582959464	582959541	582959510	582959531	GGATCTAGAGTTCTAAGGACGTCACTGAGCTGAATGTGTGCAGATCGCGGAGGTGGCGTACCTTCGGTGCTAGGATCG	.(((((..(((.((((((((((((((..((.((.((....))..))))...)))))))).)))).)).))).))))).
chr5A	mireap-m0107-5p	+	-50.8	GTCTGTCTGCTGTCTGCGTGGA	22	6	56316974	56317073	56316984	56317005	AATCCATTTTGTCTGTCTGCTGTCTGCGTGGACGCAAATCCGCCCAAATTATTTGGGCCAGGTTTGCATCCACACAGGCACCAGACGGATGTGTTGCGCG	....((...((((((((((.((((((.(((((.(((((((.((((((.....))))))..))))))).))))).)))))).))))))))))...))....
chr5B	mireap-m0124-5p	+	-55.1	GTTCCGAAATAGATGACTGAAC	22	6	147155573	147155645	147155583	147155604	TACTCCCTCCGTTCCGAAATAGATGACTGAACTTTGTACTGTTGAGTCATCTATTTTGGAACGGAGGGAGTAA	((((((((((((((((((((((((((((.(((........))).)))))))))))))))))))))))))))).
chr5B	mireap-m0125-5p	+	-57.6	CTCTGTAAACTAATATAAGACG	22	6	355601149	355601230	355601159	355601180	CTGGTACTCCCTCTGTAAACTAATATAAGACGTTTTAGGTCACTACTTAACGTCTTATATTAGTTTACAGAGGGAGTACCAT	.(((((((((((((((((((((((((((((((((.(((....)))...))))))))))))))))))))))))))))))))).
chr6A	mireap-m0144-5p	-	-23.9	AGTTACAAGACTGCCCTCATCTA	23	6	332287435	332287508	332287476	332287498	GGAGAGCAACAGTTACAAGACTGCCCTCATCTACATAATAGGTCGGGGAAGCTTTGGTAACTTCCGGTTCCCCC	((.((((...((((((.((.((.((((.(((((.....))))).)))).))))...))))))....)))).)).
chr6B	mireap-m0147-3p	+	-22.7	GGAGCGAGAAGTATGGGATATG	22	6	200287442	200287522	200287491	200287512	TAACACGAATATCTCCGGTAGTTAGTCTATTTCCATCAGCCGGCCGGTGGGAGCGAGAAGTATGGGATATGTCTGGTGTTT	.(((((.(((((.(((.(((.((..((..((((((((.(....).)))))))).)).)).))).))).)))).).))))).
chr6B	mireap-m0149-5p	+	-79.7	GTTTCCGACCTGTAGCTCTTGT	22	6	506724758	506724889	506724768	506724789	GTCTGCACTGGTTTCCGACCTGTAGCTCTTGTCAATGCTCCTGACCTACCACTCTGTCCTAAGAAAATCATGTTTTCTTCAGGCGGAGGCGGAGCGTTGACAAGAGTTGCAGACGGGAAGCGGGTGCAGGCT	(((((((((.((((((...((((((((((((((((((((((.(......).(((((.(((((((((((...)))))))).))))))))..))))))))))))))))))))))...)))))).))))))))).
chr6D	mireap-m0160-3p	-	-20.6	TGAGCTCTCCATCCATATCCTGC	23	6	399755063	399755150	399755073	399755095	GGCACGATGCTTTTAGCCAGATTGAGGTGAACGAGCTGCATATGGCCCACAAAGGTGAGCTCTCCATCCATATCCTGCAACCATCTGC	.(((.((((.((...((..(((((.((((...(((((.(((.((.....))...))))))))..)))))).)))..)))).)))))))
chr7A	mireap-m0168-3p	+	-62.6	AAGGCAGGTCCCTTAAGGCACC	22	6	604737084	604737202	604737171	604737192	ATGCTGCTTCGGTGCCTTAAAGGCAACTACGTTTGGGTCACTGACATGTGGGCCAGCCACCTGTTGGGCCCATATGTCATGGACACAAAGGCAGGTCCCTTAAGGCACCGATGCATAGT	....(((.((((((((((((.((...((.(.((((.(((..((((((((((((((((.....))).)))))))))))))..))).)))).).))..)).)))))))))))).)))....
chr7B	mireap-m0175-3p	+	-39.7	CGTGTGCTCTTTCCTTCTTACC	22	6	41539392	41539482	41539451	41539472	TCGCCTCGAGGTAAGAAGCAAATAGCACATGCAGGAGGTAAGAAAGAAGCAAGCGAATGCGTGTGCTCTTTCCTTCTTACCCTCGAGCCGG	.((.((((((((((((((.(((.((((((((((...(.(............).)...)))))))))).))).))))))).))))))).)).
chr7D	mireap-m0188-5p	+	-35.6	CTTGATCTGATGGTAGCCTGAGT	23	6	547843636	547843758	547843646	547843668	CTGGATCCAACTTGATCTGATGGTAGCCTGAGTAAGCATCCAAGAAACTCAACAGCTCGCATCCGGCTGTGGATTCTATCACTTGATCGATTCGAGGCAAGGCAAACGGATCTTTGGGGCAGG	(((..(((((...((((((...((.((((((((...((....((((..((.(((((.((....))))))).))))))......))....)))).))))...))...)))))).))))).))).
chr7D	mireap-m0189-3p	+	-44.42	ATATTTGTTTGCAGAGGGAGTA	22	6	575407369	575407466	575407435	575407456	GTGGTTAATTAGTACTCCCTTTGCAAATAAATATAAAAGGTTTTAGGTCATTAAATAAACCATTTTATATTTGTTTGCAGAGGGAGTACATGATACTA	.((((..((((((((((((((((((((((((((((((((((((.............))))).))))))))))))))))))))))))))).))))))))
chr1A	mireap-m0001-5p	+	-66	CAAAAATAACATCTGAGGAGCT	22	5	232077351	232077485	232077361	232077382	AAGTTTCATCCAAAAATAACATCTGAGGAGCTCCCACAAAAAAAAATCGCTGCTCAAAAAGTGCACAAAACTGTGAGCAGCGATTTTGTTATTTTTTGTGAGAGCTCAAGGGATGTTATTTTTTGATGAAAGTTT	((.(((((((.(((((((((((((...((((((.((((((((((((((((((((((...(((.......))).))))))))))))).....))))))))).))))))...))))))))))))).))))))).)).
chr1B	mireap-m0012-5p	+	-68.4	CATTCGAGAAGCTTGTGGCAAA	22	5	56998122	56998252	56998132	56998153	GAAGTTTGGACATTCGAGAAGCTTGTGGCAAAAAAGACAAAATCAGGCTTGAATAGTGCGATTTTCAAAAGTTTCTCGGACATCTGAAATTTGTCTTTTTTGCCACGAGCTCCTTGAATGTCCAAACTTTG	((((((((((((((((((.((((((((((((((((((((((.(((((.(((((..........)))))..(((.....))).)))))..)))))))))))))))))))))).)))))))))))))))))).
chr1B	mireap-m0013-3p	+	-42.7	GTATTGTGGTACAGAGGGAGTA	22	5	179866674	179866777	179866746	179866767	CAAAGTCGTATACTACCTCTTTACCGAAATACTTGTCGCTAGGGAAAACAAGTACAAGTTCCCCAGCAACAAGTATTGTGGTACAGAGGGAGTATTACACTGAA	...(((.(((((((.(((((.(((((.(((((((((.(((.(((((............))))).))).))))))))).))))).))))).)))).))))))...
chr1B	mireap-m0014-3p	+	-44.32	CTAATTAGATTGAAGACCGAAA	22	5	348503058	348503189	348503148	348503169	GGAATATCAGGCATGGGATTTTCGGTTGTCAATTTAATGAGCAAAACATGTGTAATACTATGCCACAAAAAGATACATAGACATGTTTCGCTAATTAGATTGAAGACCGAAAATTACGTGTTCAAATTATAT	.........((((((..((((((((((.((((((((((.(((.((((((((......(((((.............))))))))))))).))).)))))))))).))))))))))..))))))..........
chr1B	mireap-m0016-5p	-	-53.6	GTGGAATGTTGTCTGGTTCAAGG	23	5	357916225	357916352	357916312	357916334	AAGCTATTTTGCTTCTGGGTGGAATGTTGTCTGGTTCAAGGTCTCGCTCTGGTTTGAGGATGGAAAACTTTCATTTCTCTCAGCTTCCTGCGATCTCGGACCAGGCTTCATTCCCCTCAGAGATAGCT	.(((((((.....((((((.((((((..(((((((((.(((((..((...((.(((((((..(((....)))...)).)))))...)).))))))).)))))))))..)))))).)))))))))))))
chr1D	mireap-m0021-5p	+	-51.1	CTCTCCGTCCTATAATGTAAGA	22	5	225406029	225406127	225406039	225406060	CAGTATGATACTCTCCGTCCTATAATGTAAGACGTTTTTTGACACTACACTAGTGTAAGAAAACATCTTACATTATGGGACGGAGGGAGTAGGTTACTT	.((((..((.((((((((((((((((((((((.(((((((.((((((...)))))).))))))).)))))))))))))))))))))).))....)))).
chr2A	mireap-m0024-5p	+	-57.4	AAACGATGTTTTTTGTGGCTTG	22	5	163529676	163529763	163529686	163529707	TTCCGGTGAAAAACGATGTTTTTTGTGGCTTGTGTAAAAAAAGATCTTTTTTTACACAAGCCACAACAAACGTCGTTTTTCACCGAAA	...((((((((((((((((((.((((((((((((((((((((....)))))))))))))))))))).))))))))))))))))))...
chr2A	mireap-m0032-3p	-	-85.4	TCTCCTCGATGACCATGCTGAT	22	5	200063276	200063429	200063286	200063307	TATAACACAAAATTCAGCATGGTCATCAAGGGGAAAAGGGGAGAAACAAGAACATAGCTCCCTATAACAGTATAGAAGGTAGGTGTAGGTGGCCCAATAGTTCAATGTTGTTTCTCCCCTTTTCTCCTCGATGACCATGCTGATTTTGTGTTAT	.((((((((((((.(((((((((((((.(((((((((((((((((((((((((...((..((((((.(..(((.....))).)))))))..))......))))....))))))))))))))))))))).)))))))))))))))))))))))))
chr2B	mireap-m0035-5p	+	-34.6	GCACAAGACTCTCGGCATAATT	22	5	118310259	118310399	118310269	118310290	TATCTAATTTGCACAAGACTCTCGGCATAATTAGTCAGATGTAAAATCACCGCCTTTTCTGACCCAAGATAATGGTATCTTGTGTCTTGAACACCTGAAGAAATCTTCATTATCTGAGAAGTCTGGGTGTCATACCGGTAC	((((......((((.((((((((((.((((.......(((.....)))........(((.(((.(((((((....))))))).)))..))).....((((....)))).))))))))).)))))..))))......)))).
chr2B	mireap-m0039-5p	+	-49.6	CTCTGTCCCAAATTTTAAGATG	22	5	486580781	486580874	486580791	486580812	TAGCTACTACCTCTGTCCCAAATTTTAAGATGTTTTTGGTAAGCTAAATAGCCTACCAAAAACGTCTTATAATTTGGTACAGAGGAAGTACCAT	..(.((((.(((((((.(((((((.((((((((((((((((.(((....))).)))))))))))))))).))))))).))))))).)))).)..
chr2B	mireap-m0040-5p	+	-59.2	AAATACGTGTCATCAAAATGGA	22	5	553847180	553847299	553847190	553847211	CTCCGTCCGAAAATACGTGTCATCAAAATGGATAAAAATGAATGTATCTAGAACTAAAATACGTCTAGATACATCTTCTTTTATCCATTTTGATGACAAGTATTTCCGGACGAAGGGAGT	(((((((((.((((((.((((((((((((((((((((..(.(((((((((((.(........)))))))))))).)..)))))))))))))))))))).)))))).)))))....)))).
chr2D	mireap-m0054-3p	+	-53.1	ATTTTGGAACGGCGGGAGTACT	22	5	262454667	262454769	262454738	262454759	AGTTGCTAAGTAGTAGTCCCTCCGTCCCAAAATAAGTGTCTCAAATTTGTACTACTAAGGTTGAGACACTTATTTTGGAACGGCGGGAGTACTATTTTTTAAT	.((((..((((((((.((((.((((.((((((((((((((((((.((((......)))).)))))))))))))))))).)))).)))).))))))))..))))
chr3D	mireap-m0079-3p	-	-47.31	TCTCAAGTACATGGTTCCAATG	22	5	264325148	264325277	264325158	264325179	AAGGAAACTGAGAAGAATTGGGTCATGTACTTTGACGATGCTTTCTCGCTGCAAGGGGTCGATGCCGGAGTGCTGCTTGTCGCACCCACTAGAGAGCATCTCAAGTACATGGTTCCAATGCACTTTCCCC	..(((((.((......((((((((((((((((.((.((((((((((.......((((((((((..(((....)))...)))).)))).)))))))))))))))))))))))).)))))).)).)))))..
chr4A	mireap-m0085-5p	+	-49.14	TCGTTTCTCCTTCTTTTCCTTGT	23	5	418667006	418667091	418667016	418667038	GTCGTGGGGGTCGTTTCTCCTTCTTTTCCTTGTGCTAGACCTTTATTATGCACTAGGGAAAGAAGGAGTAACGACCATCAACGACG	((((((..(((((((.((((((((((((((.((((..............)))).)))))))))))))).)))))))..).))))).
chr4A	mireap-m0091-5p	-	-71.1	TAGCCAAGAATGACTTGCCTAT	22	5	494638276	494638414	494638383	494638404	CTTCATCTGATAGCCAAGAATGACTTGCCTATGCAATGCCTCTGCTAACTGATCCATCTCACCATCGGCTGGGAAGCCCCTGTGATGGATGCAGTTTGTGTGGTTGCATGGGTGGGTCTTCTTGGCTAACCAGAGGGGC	((((.((((.((((((((((.((((..((((((((..(((.(.((.((((((((((((.((.....((((....))))..)).))))))).))))).))).)))))))))))..))))))))))))))..)))))))).
chr4B	mireap-m0093-5p	+	-95.3	GTTTGCGCTCTGAACCATGCCT	22	5	82160005	82160146	82160015	82160036	GGTCAACAGCGTTTGCGCTCTGAACCATGCCTGGCTGATCTGCTGTCGTGGCATGGTCAATACGATTTGTCATGTCTTGGCGTTTGACATGCCGCGTTAGCAGGTCAGCGGGCACGGGCCAGGGCGCAAATGCCGTTGACCA	(((((((.((((((((((((((..((.((((((.(((((((((((.(((((((((.((((.......(((((.....))))).))))))))))))).))))))))))))))))).))..)))))))))))))).))))))).
chr4B	mireap-m0098-5p	-	-24.1	TCAAGGACCTGGATGACTATTT	22	5	472389335	472389422	472389391	472389412	ACATTGCACTTCAAGGACCTGGATGACTATTTTCATAGCTTGAGGATGTGACACCTCTGAAATAGTTCGAGGACCTAGGATGCACTTC	....((((.(((.(((.(((.((..((((((((........((((........)))).)))))))))).))).))).)))))))....
chr4D	mireap-m0104-3p	+	-61.8	TTGAATTTTTCCATAGCATCAG	22	5	507477444	507477590	507477559	507477580	GGTGGCTGCTGCTGCCCAACGGTGGGTAGGATGGCTTGTGCTATGGATAGCTTCAACCTGATGTTGGTGACATACCCCCGTCCGTCGTAAGTCAAGCAGGGAGCCAATCCTCTGGTTGAATTTTTCCATAGCATCAGCACCGGCCAT	.(((((((...(((((((....)))))))....(((.((((((((((.((.(((((((.((.((((((.......(((.((..(.(....).)..)).))).))))))..)).))))))).)).)))))))))).)))..)))))))
chr5A	mireap-m0109-3p	+	-84.3	ATATACTTGATCACTTAGCTAG	22	5	153738609	153738732	153738701	153738722	ATGCATGGATCCTAGATAAGTGATCAAGTATATGCCATATCCATATTATACTTGATCACCTAATTAAGTGGTCGAGGTAATATGGATATGGCATATACTTGATCACTTAGCTAGGATCCATCCA	.((.(((((((((((.(((((((((((((((((((((((((((((((((.(((((((((........)))))))))))))))))))))))))))))))))))))))))).))))))))))).))
chr5A	mireap-m0110-5p	+	-60.4	GTTATATTGTACGCCCTTCGTCT	23	5	230814663	230814762	230814673	230814695	TGTCTCCCTTGTTATATTGTACGCCCTTCGTCTTAAAATAAGTGTATAGTTGAGACACTTATTTTGGGGTGGAGGGAGTACAATATAATAAGGGAGAGGA	(.((((((((((((((((((((.((((((..((((((((((((((.........))))))))))))))..)))))).)))))))))))))))))))).).
chr5A	mireap-m0112-5p	+	-58	AAATATAAGACAGCGCGGCAGT	22	5	375287563	375287668	375287573	375287594	CTCCATTCCTAAATATAAGACAGCGCGGCAGTTTAAATTAAAGTATTAAACTGCCCCGCCGTCTTATATTTAAACTGCCGCGACGTCTTATATTTAGGAATGGAGG	(((((((((((((((((((((..(((((((((((((((..(((......((.((...)).)))))..)))))))))))))))..))))))))))))))))))))).
chr5A	mireap-m0117-3p	-	-37.5	TAGCCCGCGCGCGTCGGCGCCT	22	5	680591563	680591670	680591573	680591594	GAGGTAGTACCACTTTGCTCACGACCAAGGACTCACCTGTGCTGATGCGGATAGCTATGAGGACCGCCATTCCATCTAGCCCGCGCGCGTCGGCGCCTTTGCTATCTG	.((((((((...(((((........)))))........((((((((((((...((((.(((((.......))).))))))...).)))))))))))...)))))))).
chr5A	mireap-m0118-3p	-	-62.1	ATGCTATGGGTAAACTCGACCA	22	5	691798171	691798297	691798181	691798202	AGCCAATCCTCTGGTTGAACTTGTCCATAGCATCATCCATCTTGCTGTTCTACCGAGGTAGCCGCTGCCCTTTTGCGCGATGTGTGCAATGGCTGATGCTATGGGTAAACTCGACCAGATGGTTGGC	.(((((((.(((((((((..((..(((((((((((.((.....((.((.((((....))))..)).))....((((((.....)))))).)).)))))))))))..))..))))))))).)))))))
chr5D	mireap-m0132-3p	+	-74.4	CATGGCCTCGTGAGACTCCGAAA	23	5	236443951	236444109	236444077	236444099	CTCAAACTATTTTCAGGGTCTTCCTTAGGTCCTGGAACTTTGATCATTGTCTGTCCCGGAAATGCAATTACTCATGCTAGATACTAGAATGCACTTCCGGGATCCAGATGACGATCTTTAAAGTTCCATGGCCTCGTGAGACTCCGAAAATAGTTTGAC	.(((((((((((((.((((((..(..(((((.(((((((((((((.(..((((((((((((.((((..........((((...))))..)))).))))))))..))))..).))))...))))))))).))))).)..)))))).))))))))))))).
chr6A	mireap-m0142-5p	-	-38.4	TAGGCAGCGAAGGTGTGGACCC	22	5	297658753	297658885	297658854	297658875	AAGGGAAACTTAGGCAGCGAAGGTGTGGACCCTTCTCTATCGTGAGGAAAATAAATGATAATGCTTATGTGATAGATCTTCCAAGCGATATGGGTATCTCCAACACTTTCAATGTTGCGTACTTGACTCTCTA	.(((((..(.((.((((((((((((((((.....(((((((((..((((.((..((.(((.......))).))..)).))))..)))))).)))....))).))))))))...))))).))...)..))))).
chr6A	mireap-m0143-5p	-	-20.21	ATGGATAGAAGCAGCTGAAGCT	22	5	297660351	297660435	297660404	297660425	GAAAGTTCCAATGGATAGAAGCAGCTGAAGCTAGTTTCAATGAGATTAAACAAAAGCTATCACAAGCTCCTGTCTTGGTACTACC	...(((.(((..((((((.(((...(((((((((((((...)))))).......)))).)))...))).))))))))).)))...
chr6B	mireap-m0148-5p	+	-74.3	GTCGTGACTAGTCGAGACTAGT	22	5	442427429	442427557	442427439	442427460	ACCGCGACTAGTCGTGACTAGTCGAGACTAGTCGCGCGAGTCGCTCGACTCATCCCAGGAGTCGAGTCGAGAGGCTGAGTCGGCCCTGGAACTGCGACTCGTCGACTAGTCGACGACTAGTCGAGCGAC	..(((((((((((((((((((((..(((.((((((..(((((....)))))...(((((.(((((.(((......))).))))))))))....)))))).))))))))))).))))))))))..)))..
chr7A	mireap-m0162-3p	+	-36.35	ATATAATTTTTGCTCCTGCCGC	22	5	16025637	16025734	16025703	16025724	CGAGACCGACTGCGGCGGGAGAAAAAATTACATAATTAAAAACTTCTTTCGAATACAAATTCAGTGATATAATTTTTGCTCCTGCCGCAATGGGTCTT	.((((((.(.(((((((((((.(((((((((((..........(((....)))..........)))...)))))))).))))))))))).).))))))
chr7A	mireap-m0166-5p	+	-104.8	TTAATTTTCAAAACATTTGGACT	23	5	412911516	412911643	412911526	412911548	GAGGTACGCTTTAATTTTCAAAACATTTGGACTTCTGTGCAGCTCTCAGCAAAAAAGACAAATCGGAGGTCTTTTTTGCTGAGAGCTGCACAGAAGTCCAAATGTTTTGAAAATTGGAGCGTACCTCA	(((((((((((((((((((((((((((((((((((((((((((((((((((((((((((.........))))))))))))))))))))))))))))))))))))))))))))))))))))))))))).
chr7A	mireap-m0167-5p	+	-44.1	CTCTGTCCCAAATTACAAGATG	22	5	443987108	443987201	443987118	443987139	TAGCTACTACCTCTGTCCCAAATTACAAGATGTTTTTGGTATGCTAAATAGCCTACCAAAAATTTCTTATAATTTGGTACAGAGGAAGTACCAT	..(.((((.(((((((.((((((((.((((.((((((((((.(((....))).)))))))))).)))).)))))))).))))))).)))).)..
chr7A	mireap-m0173-3p	-	-26.4	TCTTCATTTATGCTTTGGACTG	22	5	725226744	725226849	725226754	725226775	AATTGATATATCGTCCAAACACAATGATTGACCTCAAATTGGACAAGTTCATAGTTGCCATCTGCTTGGCATCGTCTTCATTTATGCTTTGGACTGATAGACGACG	..(((...(((((((((((((.(((((..(((.......((((....))))....(((((......)))))..))).)))))..)).))))))).))))..)))..
chr7D	mireap-m0184-5p	+	-86.5	ACCGCCGTTGTTTTGCTGGTTG	22	5	58258983	58259119	58258993	58259014	GCCGACGACGACCGCCGTTGTTTTGCTGGTTGAACGACCTCATCATGGCACGAGCAGATCTCCCTGGCACTTGTCGAGGAGAGGCGGTCGACATGGTGAGGTCGTTCAACCGGCAAAAACGCCGGCTCCTCGTCGGG	.(((((((.(((((.((((..((((((((((((((((((((((((((...(((.(...(((((.((((....)))).)))))...).))).)))))))))))))))))))))))))))))).))).)).))))))).
chr7D	mireap-m0187-5p	+	-33.3	TCCCAAAATAAGTGTCGTTGCT	22	5	439632459	439632548	439632469	439632490	ACTCCCTCCGTCCCAAAATAAGTGTCGTTGCTTTAGTACTGTACAACTTTGTACTAAATCAACAACACTTATTTTTGAGACAGAGAGATA	..((.(((.((((.(((((((((((.((((.((((((((...........)))))))).)))).))))))))))).).))).))).))..
chrUn	mireap-m0192-5p	+	-69.9	GTGGCGCAGGTATGCCGACGGC	22	5	50293557	50293645	50293567	50293588	GGGACAACACGTGGCGCAGGTATGCCGACGGCTTGGAAATCTATGCCGACGGCCAAGCCGTCGGCATACCTGCGCCACATGTCATCCCC	((((..(((.((((((((((((((((((((((((((...((......))...)))))))))))))))))))))))))).)))..)))).
chrUn	mireap-m0193-3p	+	-50.7	ATGGCTGGTGCTATGGATAAAT	22	5	239446834	239446932	239446901	239446922	CTCTGGCTGAATTTGTCCATAGCATCAGCCATCCTGCAATTCAACTCTGTTGCCTTTTTGCACGACGATGGCTGGTGCTATGGATAAATTCAACTCGAT	.((.((.((((((((((((((((((((((((((.(((((..((((...)))).....)))))....)))))))))))))))))))))))))).)).)).
chrUn	mireap-m0196-3p	+	-32.2	ATTTTGGCTCACTTTGTGGAAG	22	5	375940626	375940742	375940711	375940732	CAAACCTATTCTTCCGAGAAGTGGTCAGACTTCATGGAGTACCAAGGTCCATCGCCTCAGACCGTGATAGCAAGTTTCTTACTGCATTTTGGCTCACTTTGTGGAAGCAATTCAACA	..........((((((.((((((((((((..((((((....(..((((.....))))..).))))))..(((.((.....)))))..)))))).)))))).))))))..........
chr3A	mireap-m0065-5p	-	-58.5	CATCCAAAGGGATCGCATTGATCC	24	3	33260336	33260452	33260416	33260439	TGCCTTGGGGAAGCATCCAAAGGGATCGCATTGATCCTTCCATCCATGGTGTTGATGGCTGTCATCAATCAACCGGCTCGACAGATCATGCGATCCTTTTGGAAGCTTCCTCTAGCC	.((...((((((((.((((((((((((((((.((((..((...((..((((((((((.....)))))))..)))))...))..)))))))))))))))))))).))))))))..)).
chr1B	mireap-m0012-3p	+	-68.4	TGCCACGAGCTCCTTGAATGTC	22	2	56998122	56998252	56998222	56998243	GAAGTTTGGACATTCGAGAAGCTTGTGGCAAAAAAGACAAAATCAGGCTTGAATAGTGCGATTTTCAAAAGTTTCTCGGACATCTGAAATTTGTCTTTTTTGCCACGAGCTCCTTGAATGTCCAAACTTTG	((((((((((((((((((.((((((((((((((((((((((.(((((.(((((..........)))))..(((.....))).)))))..)))))))))))))))))))))).)))))))))))))))))).
chr1D	mireap-m0019-3p	+	-51.2	TGTTATGATCTGCTTCTCATCT	22	2	51038107	51038201	51038172	51038193	AAGTCTTTAGATGAGAAGGTAGATCATAATAGCTGAGCGAAATGAAAGTGATATTGTTGCTCAATTGTTATGATCTGCTTCTCATCTGAAGACTA	.(((((((((((((((((.(((((((((((((.(((((((((((.......)))).))))))).)))))))))))))))))))))))))))))).
chr2B	mireap-m0038-3p	+	-53.9	CGTCTGTTCGGAGTTGGTGTCA	22	1	210254931	210255016	210254986	210255007	AGGAGAGATGACACCGACGCCGATCAGATGGGTCGGCTTAACCAGGCCGTGCATCCGTCTGTTCGGAGTTGGTGTCACCTCGCCTG	(((.(((.((((((((((.((((.(((((((((((((((....))))))...))))))))).)))).)))))))))).))).))).
chr2B	mireap-m0045-5p	+	-56.8	TTCCAAAGGGATCGCATTGATCG	23	1	786139769	786139860	786139782	786139804	AGCTAGTGGAGGATTCCAAAGGGATCGCATTGATCGATCTCTCCGTGCAAGGTCGATGGATCAGTGCAATCCCTCTGGAATTCTCCGCTTGC	.((.((((((((((((((.((((((.(((((((((.(((...((......))..))).))))))))).)))))).)))))))))))))).))
chr5A	mireap-m0119-3p	-	-59.1	TGGTGCTATGGATAGATTCAACC	23	1	691798403	691798516	691798412	691798434	AAACCTCTGGTTGAATTTGAACATAGCATCAGCATCGGCCGTTCAACTGCGGGCGGTGGTAGTGGTTGCTGCCTTTCGGCGCTGGTGCTATGGATAGATTCAACCGAATGGTTG	.((((..((((((((((((..((((((((((((.(((.((((......)))).))).((((((....)))))).......))))))))))))..))))))))))))...)))).
chr5B	mireap-m0129-5p	-	-47.53	AGGAGTGACACTGAGAAAACAAG	23	1	480283240	480283346	480283309	480283331	AGAAGCTGGATCCGGAGGAGTGACACTGAGAAAACAAGTGCGGATTCCTTTTTTGACTCGTATTTGGATCGCAGCTGTTTTCCCAGGTCACCCCTTTGGGTTGCTTC	.(((((..((((((((((.(((((.(((.(((((((..(((((..(((.................))))))))..))))))).)))))))).)))))))))))))))
chr6B	mireap-m0153-5p	-	-42.8	TGCCGGTGAGTGCTTTATATCT	22	1	584582760	584582861	584582828	584582849	ATTTTTTACCACTGCCGGTGAGTGCTTTATATCTTCTTGATAATTTTGGCTAAACACAAGAAGAAAGAAGATATCAAGCACTCATCGACAGTGATAATATTT	.........(((((.((((((((((((.((((((((((.....(((((........)))))...)))))))))).)))))))))))).))))).........
chr6D	mireap-m0154-3p	+	-55.31	TGAAGAAGATTTTCAGGTCGTCC	23	1	95858601	95858712	95858675	95858697	GCCAAGCTGGAGTACCTGAACGTCTTCTTCAAGTACTCCACTTTTTTTTCTCGCGGAGAAAAAGGTGGAATACTTGAAGAAGATTTTCAGGTCGTCCATTAGAAAGCTCACC	....(((((((..(((((((.((((((((((((((.((((((((((((((.....)))))))))))))).)))))))))))))).)))))))..))).......))))....
chr7D	mireap-m0187-3p	+	-33.3	CAACAACACTTATTTTTGAGACA	23	1	439632459	439632548	439632518	439632540	ACTCCCTCCGTCCCAAAATAAGTGTCGTTGCTTTAGTACTGTACAACTTTGTACTAAATCAACAACACTTATTTTTGAGACAGAGAGATA	..((.(((.((((.(((((((((((.((((.((((((((...........)))))))).)))).))))))))))).).))).))).))..

## Sheet: PSUSDA1
Novel miRNAs in PSUSDA1
Chromosome	miRNA ID	Strand	MFE	Sequence	Mature miRNA length	Read Count	Precursor Start	Precursor End	Mature Start	Mature End	Precursor Sequence	Precursor Structure
chr6A	mireap-m0146-5p	+	-58.6	TCGCTTGGTGCAGATCGGGACCCTCC	26	3232	53784495	53784585	53784508	53784533	CGCCGCCTCGGGCTCGCTTGGTGCAGATCGGGACCCTCCGCCCGCCCCGACGGGCCGGATCCCGCCTTGCACCAAGTGAATCGGAGCCGGC	.((((.(((.(..(((((((((((((..(((((...((((((((......)))).)))))))))..)))))))))))))..).))).))))
chr7B	mireap-m0186-5p	+	-55.3	TCTTCCACAGCTTTCTTGAACTG	23	1462	33897896	33898004	33897906	33897928	CTCTTTGCTGTCTTCCACAGCTTTCTTGAACTGCATCTGCAATTGGTTGATGCTAGCTTCTGCCGGCAAGATCTGCAGTTCAATAAAGCTGTGGGAAATTGCAGAGAGA	((((((((.((.((((((((((((.((((((((((.........((((..(((..((....))..))).)))))))))))))).)))))))))))).)).)))))))).
chr1B	mireap-m0023-3p	-	-51.9	CTCGGACCAGGCTTCATTCCCCT	23	1275	357916226	357916351	357916236	357916258	AGCTATTTTGCTTCTGGGTGGAATGTTGTCTGGTTCAAGGTCTCGCTCTGGTTTGAGGATGGAAAACTTTCATTTCTCTCAGCTTCCTGCGATCTCGGACCAGGCTTCATTCCCCTCAGAGATAGC	.((((((.....((((((.((((((..(((((((((.(((((..((...((.(((((((..(((....)))...)).)))))...)).))))))).)))))))))..)))))).))))))))))))
chr6A	mireap-m0146-3p	+	-58.6	ATCCCGCCTTGCACCAAGTGAAT	23	737	53784495	53784585	53784553	53784575	CGCCGCCTCGGGCTCGCTTGGTGCAGATCGGGACCCTCCGCCCGCCCCGACGGGCCGGATCCCGCCTTGCACCAAGTGAATCGGAGCCGGC	.((((.(((.(..(((((((((((((..(((((...((((((((......)))).)))))))))..)))))))))))))..).))).))))
chr5D	mireap-m0142-3p	-	-65.5	TTTGAGACGAAAACAGACCAACC	23	256	83923034	83923148	83923044	83923066	TGGAGTCTCTGGTTGGTCTGTGTTTGTTTCAAACAAGGTGGTCAGGCGTACGTCCTGTGCCTCTCTTTGTTGCTGCACCTCGTTTGAGACGAAAACAGACCAACCGGAGTCTCCT	.((((.(((((((((((((((.((((((((((((.(((((..(((((....).)))).((..(.....)..))..))))).)))))))))))).))))))))))))))).)))).
chr2B	mireap-m0049-5p	+	-75.6	GTTTTGTTGGTTGTCATCTAACC	23	223	528817710	528817853	528817720	528817742	CTCTGAACTTGTTTTGTTGGTTGTCATCTAACCATCGTTCGATCTGCCACCTGGTGCATGGTGGATGCCTGGGTGCATGGCGATTGCGCCAACACGCAGACGGTGATGATGGTTAGATGACCATCAGCAAACATGTTCATGAGA	((((((((.(((((.((((((.(((((((((((((((((((.(((((((((..(.((((.....)))))..))))..(((((....)))))....)))))))..))))))))))))))))).))))))))))).))))).))).
chr1D	mireap-m0030-5p	+	-52.7	GTATTGGCTCGGCTCACTCAGGT	23	212	293792179	293792277	293792189	293792211	CGCAGCTGCGGTATTGGCTCGGCTCACTCAGGTCATCGTGTTGCAGAAGCATATGCTTCTCGGTATAATCTGATTGAGCCGCGCCAATATCTCAGTGCC	.(((.(((.(((((((((.(((((((.((((((....(((..(.((((((....)))))))..))).)))))).))))))).))))))))).)))))).
chr5B	mireap-m0138-3p	-	-62.2	TCGGACCAGGCTTCATTCCCCA	22	201	562984073	562984173	562984083	562984104	CATGGTTGTCGAGGGGAATGACGCCGGGTCCGAAAGAGAGACGCGCGCATGGTGTGCGTGTGGCGCGTTTCGGACCAGGCTTCATTCCCCATGACTCCATC	.((((..((((.(((((((((.(((.((((((((((.(..((((((((.....))))))))..).).))))))))).))).))))))))).)))).)))).
chr3A	mireap-m0074-5p	-	-67.1	TGTTGCATGACAAGTTGAGCACA	23	197	150728396	150728520	150728488	150728510	CAGTTCAGGTTGTTGCATGACAAGTTGAGCACACCTGAGTCCGGTTCTGAGCACATCTTCTACCTCCAGACTTCAACAACCTGAACTCAGGTGTGCTCAACTTGTCTGCAACAACCTTAACCTGT	..(((.(((((((((((.(((((((((((((((((((((((.((((.((((....(((.........))).))))..)))).).))))))))))))))))))))))))))))))))).)))....
chr1B	mireap-m0021-3p	-	-49	TCCATTGTCGTCCAGCCCGGTTA	23	194	38906855	38907014	38906865	38906887	CTTCTTGTTTTGACACGACGGCGGGGGTCTGTGGATGCGTCGGTTCAGGCCTTCAGGGACGTGTCGGTCCAAGTTTACGGACTGTTTGCTAGGATTGAGTAGACAACGAATAGAAAGCCATCACCAATCCATTGTCGTCCAGCCCGGTTAGGATACCTGG	.....(((((((((.((..((((((.(.(.((((((.....(((...(((.(((..((((......)))).......((...((((((((.......)))))))).))....))).)))...))).)))))).).).))).)))))))))))))).....
chr2D	mireap-m0067-3p	-	-69.3	TTAGATGACCATCAGCAAACATG	23	113	449570570	449570717	449570580	449570602	AGCTCTGAACTTGTTTTGTTGGTTGTCATCTAACCATCGTTCGATCTGCCACCTGGTGCATGGATGGATGCCTGGGTGCATGGCGATTACGCCAACACACACACGGTGATGATGGTTAGATGACCATCAGCAAACATGTTCATGAGAC	..((((((((.(((((.((((((.(((((((((((((((((((....((.(((..(.((((......)))))..))))).(((((....))))).........))..))))))))))))))))).))))))))))).))))).)))..
chr4D	mireap-m0122-3p	+	-66	CTTTCTTCTTCCTCTTCCTACCT	23	101	419460920	419461030	419460998	419461020	GGAGAGGCAGAGGAAGGAGGAGGAAGGAGGAAGAAGAGGGTTTTGCTACGTGGCATGGAATTCATGGCATAGTTGGTTCTTTCTTCTTCCTCTTCCTACCTCTGCCTCTTG	.((((((((((((.(((((((((((((((((((((...((.....))..(((.((((.....)))).)))......))))))))))))))))))))).)))))))))))).
chr3B	mireap-m0085-3p	+	-58	GTTTAATTTGTCCATAGCATCCG	23	89	691444704	691444864	691444832	691444854	GATGGGAATGATGGCTGGTGCTATGGATAAATTCAACCCGATGGTCGTGCATACACGACTGAAAGAAGAAGCCTTGCTTGGAGTTCAGTGAGCCGGCAATCAGTTTGAAAGAGGGAGCCAGTTATCCGGTTTAATTTGTCCATAGCATCCGCGATCCCGCC	...((((....(.((.(((((((((((((((((.((((.((((((((((....)))))))..........(.(((.(((....((((((((........)))..))))).))).))).)....))).)))).))))))))))))))))).)).)))))...
chr3B	mireap-m0080-3p	+	-62.2	GATCATGCGATCCTTTTGGAAG	22	86	41449144	41449256	41449225	41449246	CCTTGGGGAAGCATCCAAAGGGATCGCATTGATCCTTCCATCCATGGTGCTGGTGGCGGTCATCAATCGACCGGCTCGACGGATCATGCGATCCTTTTGGAAGCTTCCTCTAG	.((.((((((((.((((((((((((((((.(((((..(((.(((......))))))(((((.......))))).......))))))))))))))))))))).)))))))).))
chr5B	mireap-m0133-3p	+	-56.91	GTCATGCTGGAGTTTCATCTGC	22	77	66745753	66745857	66745826	66745847	TGCACCACGAGCTGGTGAAGCTGCCAGCATGATCTGATGACCTAACTCATGGATCAGAGTCCATGTCAATCAGGTCATGCTGGAGTTTCATCTGCTGGTCGGAGC	.((.((((.(((.(((((((((.((((((((((((((((((.......((((((....))))))))).)))))))))))))))))))))))).))).)).)).))
chr3B	mireap-m0081-5p	+	-46.8	GCCCGAGTGGCTAGTAGTGCG	21	70	133377707	133377842	133377717	133377737	GTATTGGTTAGCCCGAGTGGCTAGTAGTGCGTGATAGGACGCACTTGGTCTCCGGTTTGATTCCTGGGTCGCTCCCGTTTCTTTTTGCTGCTATATTTTCTGCCCTGCTAGAACTCGATGGGCCGGCCCAGTCACG	.....((((((.(((.(.(((((..(((((((......)))))))))))).)))).)))))).((((((((..((((((..((((.((.((..........))...)).))))...)))))).)))))))).....
chr3A	mireap-m0078-5p	-	-30.8	ACACCGAGACTGTAGATATCAAA	23	64	737797958	737798105	737798073	737798095	TATGATTATTACACCGAGACTGTAGATATCAAACTGGTACGTGATTACACCGTTACCAAATTCTGGTGCCAAATATCCCCTATATCAAATATATATCCGTGTGATTGATCAATGACAAAGATACTACAGTCTAAGTATAAAGCTTAGT	........(((.((..(((((((((.((((....(((((((((((......))))).........))))))............(((((.(((((....))))).)))))..........)))))))))))))..)).)))........
chr6B	mireap-m0162-5p	-	-65.3	TACGGCAAAGCCGTCGGCATTG	22	61	31330252	31330324	31330293	31330314	GGGCTATGCCTACGGCAAAGCCGTCGGCATTGATTTTCATCTATGCCGACGGCTTTGCCGTAGGCATAGCCTT	((((((((((((((((((((((((((((((.(((....))).)))))))))))))))))))))))))))))).
chr5A	mireap-m0129-3p	-	-56.8	TCGGACCAGGCTTCATTCCCCA	22	57	578021253	578021349	578021263	578021284	CATGGTTGTCGAGGGGAATGACGCCGGGTCCGAAAGAGAGACGCATGGCGTGCGTGTGGCGCGTTTCGGACCAGGCTTCATTCCCCATGACACCATC	.(((((.((((.(((((((((.(((.(((((((((..(...((((((.....))))))...).))))))))).))).))))))))).))))))))).
chr3B	mireap-m0082-3p	+	-49.1	CGATCGGCGAGTTGTTCTTGGC	22	53	242751081	242751179	242751148	242751169	ACTATGGTGCAGCCAAGGATGACTTGCCGATCGAACAATGATACATCATCATCATATACATTGGGAACGATCGGCGAGTTGTTCTTGGCTACATCTTAG	.(((.((((.(((((((((..((((((((((((..((((((((...........))).)))))....))))))))))))..))))))))).)))).)))
chr1A	mireap-m0006-3p	+	-41.3	ACATTTTCCTATAGACTTGGTC	22	51	515547476	515547634	515547603	515547624	CTTTAAGTTTGGCCAAGTCTAGAGAATAATGTATCAACAGCCACAGCGCAAAATCAGCTTCACCATAAAAATGTACTTTCGTAATATATATATATATATATATATATTTGATGTTGTAGTTATTAGCACATTTTCCTATAGACTTGGTCAAATTTCTTT	....(((((((((((((((((..(((.(((((......(((.(((((................(((....))).....(((.(((((((((((....)))))))))))))).))))).)))......))))))))...)))))))))))))))))....
chr1B	mireap-m0020-5p	+	-30.8	GCTCGCGGACGCACACGATGTG	22	51	658494809	658494882	658494819	658494840	TGCTGCCTCTGCTCGCGGACGCACACGATGTGTTTGATGTAATGTGTGTGTGTGTGTGTGAGAGAGTGAGAGTG	.(((.(((((.((((((.((((((((.(((..((......))..))))))))))).)))))))))).)..))).
chr4B	mireap-m0112-5p	+	-55.2	ATTAGTCGACTCAGATTTGTCT	22	50	216903837	216903950	216903847	216903868	TCCGTCGCGAATTAGTCGACTCAGATTTGTCTAGATACGGATATATCTAGATATGTTTTAGTGTTAGATATATCTGTATCTAAATAAATCCAAGTTAACTAATTTGAAACGGAG	(((((..(((((((((..(((..(((((((.(((((((((((((((((.(((((......)))))))))))))))))))))).)))))))..)))..)))))))))..))))).
chr5A	mireap-m0127-5p	+	-54.2	GATGTTGGCTCGACTCACTCAGA	23	50	668149288	668149401	668149298	668149320	TGGTCACTATGATGTTGGCTCGACTCACTCAGACCACGCCTGCCGGCCGGCCGTAGCCATGCATCTGCATGCGGTGGTGGCTCTGATTGAGCCGTGCCAATATCTCAGTGCTCT	.(..((((..(((((((((.((.((((.((((((((((((.(((....)))......(((((....))))).))).)))).))))).)))).)).)))))))))..))))..).
chr2A	mireap-m0037-5p	+	-82.6	GTTTTGCTGGTTGTCATCTAACC	23	47	593354656	593354814	593354666	593354688	CTCTGAACTTGTTTTGCTGGTTGTCATCTAACCATCGTTCAGTCTGCCGTCTGTAAGCTTGGTGCATGGATGGATGCCTGGGTCTGGGTGCATGGCGATTGCGCCGACAGACAGACGGTGGTGATGGTTAGATGACCATCAGCAAACATGTTCATGAGG	((((((((.(((((.((((((.(((((((((((((((......(..((((((((..(((..(.((((......)))))..)))...((((((.......)))))).....))))))))..)))))))))))))))).))))))))))).))))).))).
chr7D	mireap-m0196-3p	+	-55	AGTTCAATAAAGCTGTGGGAAA	22	44	84249139	84249247	84249216	84249237	CCTCTTTGCTGTCTTCCACAGCTTTCTTGAACTGCATCTGCAATTGGTGGATGCTAGCTTCTGCTCGCAAGATCTGCAGTTCAATAAAGCTGTGGGAAATTGCAGAGAG	.((((((((.((.((((((((((((.((((((((((((..(.....)..))(((.(((....))).))).....)))))))))).)))))))))))).)).))))))))
chr6B	mireap-m0164-5p	-	-50.5	TAGAGATTCCTATACGGACTAC	22	42	301577019	301577139	301577108	301577129	TAAGACCTTTTAGAGATTCCTATACGGACTACATACGGAGCAAAATGAATGGATTTTCACTCTAAAGTATATCTATATACATCCGTATGTAGTCCGTATTGAAATCTCTAAAAAGCCTTAC	((((.(.(((((((((((.(.((((((((((((((((((......((((......)))).......(((((....))))).)))))))))))))))))).).))))))))))).).)))).
chr1B	mireap-m0023-5p	-	-51.9	TGGAATGTTGTCTGGTTCAAGGT	23	40	357916226	357916351	357916311	357916333	AGCTATTTTGCTTCTGGGTGGAATGTTGTCTGGTTCAAGGTCTCGCTCTGGTTTGAGGATGGAAAACTTTCATTTCTCTCAGCTTCCTGCGATCTCGGACCAGGCTTCATTCCCCTCAGAGATAGC	.((((((.....((((((.((((((..(((((((((.(((((..((...((.(((((((..(((....)))...)).)))))...)).))))))).)))))))))..)))))).))))))))))))
chr5D	mireap-m0139-3p	+	-41.3	ATTTTTTTAATATAAATTTGGTC	23	39	525306760	525306913	525306881	525306903	TCCCTAATTTAACCAAACTTATAGAAAAATGTATTGACATTCACAATACCAAATCAATATCATTAGATTCATTGTGAAATGTAGTTTCATATTTTATATATTTGGTATTGTAGATGTTGGTATTTTTTTAATATAAATTTGGTCAAACTTTGCA	.......(((.((((((.(((((.(((((.((((..((((..((((((((((((....(((....)))....((((((((((......)))))))))).))))))))))))..))))..)))).)))))..))))).)))))).))).......
chr7D	mireap-m0197-3p	+	-45.7	AGTCTCTGCCAATTCTTCGTGTT	23	38	150757010	150757096	150757064	150757086	AAGATTGCGAAGAGCGCGAAGGATTTGCAGATACTCCGTAAAATCACTTTATGGAGTCTCTGCCAATTCTTCGTGTTCTTAACGTCT	.((((....((((((((((((((((.(((((.((((((((((.....)))))))))).))))).))))))))))))))))...))))
chr2B	mireap-m0055-3p	-	-46.1	AGCGCACCGCCGTCGAGGGACT	22	37	158881592	158881670	158881602	158881623	CGCCGTGGCCATCCTCCTCGCCGGTCGCGCGTTCTCCCTCAGCGGTGAGCGCACCGCCGTCGAGGGACTTGGCCCCGGT	.((((.(((((...((((((.((((.(.((((((.((......)).)))))).).)))).))))))...))))).))))
chr1A	mireap-m0003-5p	+	-27	TATTTCCGAGTGGTGTTTGTGTT	23	36	173299123	173299198	173299133	173299155	CTAACCATTGTATTTCCGAGTGGTGTTTGTGTTTGCTCTTTTTGCATGTGTACCACTCCGGAGACACCTTGGGGTA	....(((..((.(((((((((((((..(((((...........)))))..))))))).)))))).))..)))....
chr5D	mireap-m0142-5p	-	-65.5	TTGGTCTGTGTTTGTTTCAAACA	23	36	83923034	83923148	83923114	83923136	TGGAGTCTCTGGTTGGTCTGTGTTTGTTTCAAACAAGGTGGTCAGGCGTACGTCCTGTGCCTCTCTTTGTTGCTGCACCTCGTTTGAGACGAAAACAGACCAACCGGAGTCTCCT	.((((.(((((((((((((((.((((((((((((.(((((..(((((....).)))).((..(.....)..))..))))).)))))))))))).))))))))))))))).)))).
chr4A	mireap-m0101-5p	+	-59.3	GAGATGGGCGTTGAGCTGGGCC	22	35	599081442	599081596	599081452	599081473	ACATGCCGGTGAGATGGGCGTTGAGCTGGGCCCTATGGTATGATGTTCCAACGATCATCGTTGGAGCTGTAATTGGCGACTTAATTAGCCAAGACTTTTCATACCAATGCAAATACACCTAAGCCCAGAGATGCTCTTCACGCTGTCTCGCGAAC	...((((((((.((.(((((((...((((((....((((((((.(((((((((.....))))))))).....(((((..........)))))......)))))))).((......)).....)))))).))))))).)).)))))....)))...
chr7D	mireap-m0200-3p	-	-54.7	TTCGGCTGCCGGCCTCCCCACC	22	35	580627774	580627941	580627784	580627805	GCCTCCCAGCCGGCGGGCCGGCTGCGTAAGCCGGAAAGTTGACCCAGTCGCCCTCCGGGAAGACGCTCTTCACGTAGAAATACGATTGCTACCACATCTTCACCAACTTGATCGACATGATGGGAGGAAACGGATTTTCGGCTGCCGGCCTCCCCACCGCAATAAAGA	........((.((.(((..(((((.(((.((((((((.......((((((..((.((.((((.....)))).)).)).....))))))...((...(((((.(((.(.((.....)).).))))))))...)).))))))))))))))))..))).))))........
chr1A	mireap-m0009-3p	+	-44.5	AAACGATTGGAAGAATGAAGAT	22	34	574188481	574188581	574188550	574188571	CTAGGTTTATAATCTTCATTCTGCCAATCTTTTCACCTGCAATGAATAATACCCCTATTAAGTCAGGCGAAACGATTGGAAGAATGAAGATTATAAACTTG	.(((((((((((((((((((((.((((((.((((.((((.....((((.......))))....)))).)))).)))))).)))))))))))))))))))))
chr6B	mireap-m0158-5p	+	-66	GAGATACACGGCTGTGGAGGCG	22	34	675618335	675618437	675618345	675618366	TGCTGAATATGAGATACACGGCTGTGGAGGCGTGGATTTAGGGACTGCCCGGTCACTGTCCCTAAATCTGTGCCTCCCCATCCGCGTATCTCATATTCGGACG	..(((((((((((((((.(((.((.(((((((..(((((((((((............)))))))))))..))))))).)).))).)))))))))))))))...
chr4A	mireap-m0105-3p	-	-65.4	TTCGGACCAGGCTTCATTCCCC	22	32	16475398	16475517	16475408	16475429	ATGGCAGTTGAGGGGAATGTTGTCTGGTTGGAGACCTGGCTCGCACGACGGCCGGACCCCGGATCGATCGACGGCGTGCGTGCGCGGTTTCGGACCAGGCTTCATTCCCCCCAACTCAAC	...(.(((((.((((((((..((((((((.((((((..((.((((((.((.((((...)))).........)).)))))).))..)))))).))))))))..)))))))).))))))...
chr3D	mireap-m0094-5p	+	-53.8	GAGGATGAGTAGGCCACGGGGA	22	31	473826365	473826465	473826375	473826396	GGACTCCTTTGAGGATGAGTAGGCCACGGGGAGGTGGCAAGGCCTGGTGTCCCATGTGGGCCGGTCCGTCTCCTGTGTTCTACTCTTCCTCGTCGGAGACA	...((((..((((((.((((((..((((((.((..((...(((((((....))....)))))...))..))))))))..)))))).))))))..))))...
chr3A	mireap-m0074-3p	-	-67.1	TGCTCAACTTGTCTGCAACAAC	22	28	150728396	150728520	150728406	150728427	CAGTTCAGGTTGTTGCATGACAAGTTGAGCACACCTGAGTCCGGTTCTGAGCACATCTTCTACCTCCAGACTTCAACAACCTGAACTCAGGTGTGCTCAACTTGTCTGCAACAACCTTAACCTGT	..(((.(((((((((((.(((((((((((((((((((((((.((((.((((....(((.........))).))))..)))).).))))))))))))))))))))))))))))))))).)))....
chr2B	mireap-m0051-3p	+	-57.8	GATTGAACTAAGGAGGGGTGGA	22	27	720801619	720801722	720801691	720801712	ATGGGCAACCTTCAACCCTCTTTAGTTCAATCAAGTGGATTAAATTTCCAAAATTACAGATTTAGTTCATTTGATTGAACTAAGGAGGGGTGGAGGGCACCCTC	..(((...((((((.((((((((((((((((((((((((((((((((..........)))))))))))))))))))))))))))))))).))))))...)))..
chr6B	mireap-m0156-3p	+	-97.8	ATCGAGATCCAACGGCTGAGGT	22	27	460500704	460500867	460500836	460500857	GCTCCAGTGCTAGCTCAGCCGTTGGATCTTTGATCCAGCGGACATGTGAGGTGCTCCAATTTTTCTGCGAGAAGCCCCTCCAAAAATCACTAAATGACGCGCAGGTCCAGGGGCTCCTGAGATGTCCGCTGGATCGAGATCCAACGGCTGAGGTCGCACGGGAG	.((((.((((.(.(((((((((((((((((.((((((((((((((.(.(((.(((((......((((((.((......))......(((.....)))..))))))....))))).))).).))))))))))))))))))))))))))))))).).)))).))))
chr1A	mireap-m0012-5p	-	-50.5	ATTAGATGACTCTCAAACAGAT	22	26	445261380	445261472	445261441	445261462	TCCGTCTGGAATTAGATGACTCTCAAACAGATGTATCTAGACGTATTTCAGTGCTAGATACATCCGTTTGAGCGTCAACTAATTTCGGATGAA	..(((((((((((((.((((.(((((((.(((((((((((((........)).))))))))))).))))))).)))).)))))))))))))..
chr1B	mireap-m0024-5p	-	-48.3	ACCGGATCTCCTGCTCGACGGG	22	25	474754500	474754576	474754545	474754566	CAGAGCTAGCACCGGATCTCCTGCTCGACGGGCCGCGGCGGCCGTGCCCGTCTAGCAGTAATCTGGTGCGCGCTCCC	..((((..(((((((((...(((((.(((((((.((((...))))))))))).)))))..)))))))))..))))..
chr2A	mireap-m0040-3p	-	-51.9	TTTGAAATAGTTTGAGGACATG	22	25	36417450	36417602	36417460	36417481	ATGTGTCATGTATGTTCTCAAACTATGAAAAATGTCATCTAGGTCCTCAGAAATTCTTGAAGTGTAATAGGTGTGTGTATATGTGACACCTCTGAAATAGTTCAAGCACCTACGTGACACATTTGAAATAGTTTGAGGACATGAATAGCACAC	.((((..((.((((((((((((((((...(((((((((.(((((...........((((((.(((..((((.((((.........)))).))))..))).)))))).))))).))))))..)))...)))))))))))))))).))..)))).
chr3D	mireap-m0095-3p	+	-58.9	GGTGCTATGGATAAATTCAACC	22	24	524000747	524000870	524000839	524000860	CCAGTTATCCGGTTTAATTTGTCCATAGCATCCGCGATCCCGCCATTCAGCTGTGATAGCTGCTGCCCTATTGCACGGTGTGGAAGATAGCTGGTGCTATGGATAAATTCAACCCGATGGCTGT	.((((((((.((((.(((((((((((((((((.((..(((((((...((((((...)))))).(((......))).)))).))).....)).))))))))))))))))).)))).)))))))).
chr4A	mireap-m0108-5p	-	-25	CACTGCTGTTGTAGATGATGATT	23	24	231742762	231742865	231742833	231742855	AAGATGTTGACACTGCTGTTGTAGATGATGATTAGACTGCTTTTGTCGTATTTGCCTGTCAGAAGACGTTTTTTATCTACTATGTGAAGTTGTGTTTGCTATGA	.....((.(((((.(((..(((((..(((((..((((..((((((.((........)).))))))..)))).)))))..)))))...))).))))).)).....
chr3A	mireap-m0072-5p	+	-43.33	CAAACGAGTTGGGTATGGTGACT	23	21	150016879	150017047	150016889	150016911	GTGACACAGGCAAACGAGTTGGGTATGGTGACTGTGGTACGAGTTCGGAATGGTGACTGCGGTGTGAGTTGGGAATGGTGACTGCAGTTGATAGGAGGGTCATATATATACAGTTTGTGTGACTGCAAAACACATGGTATCTCTCCTTTGTGCGCTGGGTGCAGGCACT	(((...((.((((((..((...(((((.(((((.(....((....)).......(((((((((.................)))))))))......).))))))))))..)).)))))).)).(((((...((((.((.......))..)))).......))))).))).
chr3A	mireap-m0073-5p	-	-53.2	TCGAGCCCCGTCAGTCCTGCCGG	23	21	31579092	31579253	31579221	31579243	ACTTCTCGAGTCGAGCCCCGTCAGTCCTGCCGGTCGACGATTGGGATTCTTAGAACGTCAGTCTCGGGGGATCCCTGCATCCACCTTCCCCTTTTGACCCCGTCGAGCATTCGGTCACGGTCGGGCTCTGGGGCCAGCAAGTATTGGAACGCCGGGCAAGTC	((((((((.((.(.((((((..(((((.(((((((((.(((.((((((((..((((....)).))..))))))))...)))...........((((((...))))))...)))).).)))).))))).))))))).))..((......))..)))).)))).
chr3B	mireap-m0088-3p	+	-42.9	GCACCGGTGCTTAGAGAAAAACT	23	21	811707026	811707141	811707109	811707131	AAAATAAACCAAGTTCTTTTTAAGCATTGTTGCTTATTTCTATCGGACAGACGCTTAATTAAGCGTCTACCCTCTACAAATAAGCACCGGTGCTTAGAGAAAAACTGTTTTATTTC	.(((((((.((..((.(((((((((((((.(((((((((.((..((..((((((((....))))))))..))..)).))))))))).))))))))))))).))..)).))))))).
chr4A	mireap-m0106-5p	-	-58.4	AAGGAGGAGGAAGGAGGAAGAAG	23	19	45105865	45105970	45105938	45105960	GAGGCAGAGGAAGGAGGAGGAAGGAGGAAGAAGAGGGTTTTGCTACGTGGCATGGAATTCATGGCATAGTTGGTTCTTTCTTCTTCCTCTTCCTACCCCTGCCTCT	(((((((.((.(((((((((((((((((((((...((.....))..(((.((((.....)))).)))......))))))))))))))))))))).)).))))))).
chr6A	mireap-m0148-5p	+	-61	GTCACGGTCGGTTTTCTCGCC	21	19	230348498	230348600	230348508	230348528	CGGCCATGGCGTCACGGTCGGTTTTCTCGCCGGTGCACGCGCACATGCTTTGATGCGCGCCGCTCCGTCGAGCTGGCCGGACCGTGGCGCGCGTGTGGACCGT	(((((((((((((((((((((((..((((.(((.((.((((((((.....)).))))))..)).))).))))..)))).))))))))))).)..)))).))).
chrUn	mireap-m0201-3p	+	-47	AAGTCCTCGTGTTGCATTCCA	21	19	145944011	145944169	145944139	145944159	ATAAGGGACGAAGGCGGGGGTAACATGTCGGATGCGATCATACCAGCACTAAAGCACCGGATCCCATCAGAACTCCGTAGTTAAGCGTGCTTGGGCGAGAGTAGTACTAGGATGGGTGACCTCCTGGGAAGTCCTCGTGTTGCATTCCATTTTTACTTA	.((((....(((((.((((((((((((..((((((..((...(((((((...(((..((((((......))..))))..)))....)))).)))..))..))....((((((.((....))))))))...)))).)))))))).)))).))))).))))
chrUn	mireap-m0206-3p	-	-55.7	TGAATTTGTCCATAGCATCAGCC	23	19	343635966	343636106	343635976	343635998	TGGGTAAGATGGCTGATGCTATGAATAACTTCAACCAGATTGTAGTTGTGACATGCCCTCGGCCACCCCAAAAGTTAGCACGCAGAAGCAGGGAGCCAATCCTCTGGCTGAATTTGTCCATAGCATCAGCCATCCTGCAAT	...(((.((((((((((((((((.((((.((((.(((((..(((((....)).)))....(((...(((....(....)..((....)).))).))).....))))).)))).)))).)))))))))))))))).)))...
chr1D	mireap-m0031-3p	+	-46.1	AAGAATGAAGATCATAAAACTT	22	18	393173453	393173606	393173575	393173596	TAGTTGCTGCATTTGCTAGGTTTATAATCTTCATTCTGCCAATCTTTTCACCTGCAATGAATAATACCCCTATTAAGTCAGGCGAAACGATTTTTTTTCGAGAAATCAGGTGAAACAATTGGAAGAATGAAGATCATAAAACTTGTGTCAACCG	..((((..((((.....((.(((((.(((((((((((.(((((..(((((((.((..(((.(((((....)))))..))).)).....((((((((...)))))))).)))))))..))))).))))))))))).))))).)).))))))))..
chr4B	mireap-m0115-5p	+	-54.5	TTTAGAGATTCCACTCTGGACT	22	18	520910793	520910910	520910803	520910824	TATAAGTCTTTTTAGAGATTCCACTCTGGACTACATACAGAGTGAAATGATTGAATCCATATGTAGTTTATATACATCCGTATGTAGTTTGTAGTGGAATCTCTAAAAAGACTTATAT	(((((((((((((((((((((((((.(..(((((((((.(((((....(((((..........)))))....))).)).)))))))))..).))))))))))))))))))))))))).
chr6D	mireap-m0168-3p	+	-47.6	GTCCAATGTCTTCCAGCCCCG	21	18	235297425	235297568	235297538	235297558	GCCTTTTCCCAAGACAATTTAAGCACCGTCTTAAAATAGTTGGTGCGGGAAGAACCGAGTCTTGCAGCGGTGAGGACGTCGGAGCGGCATGCCATTTCTCCCAGAGGATCGTTGTCCAATGTCTTCCAGCCCCGACGAGGAGGA	.(((((((.((((((.......((((((.((......)).)))))).((.....))..))))))..(.(((((((((((.(((.((((...((............))...))))))).))))))))..))).)...))))))).
chr1A	mireap-m0005-5p	+	-56.5	CTTTCGGAATAGCATAGATTGC	22	17	508068871	508068951	508068881	508068902	AGCTTCAAGCCTTTCGGAATAGCATAGATTGCATTGAGCTATGTCCAGTGCAGTCTACACTATTCCGAAAGGCTTGAAGCA	.(((((((((((((((((((((..((((((((((((..(...)..))))))))))))..))))))))))))))))))))).
chr2D	mireap-m0068-3p	-	-47.1	TGAGCCGAACCAATATCACTCA	22	17	513024135	513024233	513024145	513024166	AGAAGAAGACGACATGCTGGTATTGTTTCGGCTCATGTCCTCGTCGAGCACATCGTCGGATGAGATGTGAGCCGAACCAATATCACTCATGTATTCTTC	.((((((....(((((.((((((((.(((((((((((((.(((((..((.....))..)))))))))))))))))).))))))))..))))).))))))
chr4B	mireap-m0116-5p	+	-65.6	GCCCTTCCGGGGCAGTTCTGAC	22	17	573577514	573577612	573577524	573577545	TTGTGTTTTTGCCCTTCCGGGGCAGTTCTGACCAATGAGCAGTCGCCACGTGGTGAACCATGATTGGTCGGAACCGCCTCGGAAGGGAAAAAACACAAG	((((((((((.((((((((((((.((((((((((((.(....(((((....)))))....).)))))))))))).)))))))))))).)))))))))).
chr7D	mireap-m0194-3p	+	-50.1	GCCGGGCCGTCGTCGGTGCACGT	23	17	21083875	21083987	21083955	21083977	GGATCGGACGTGTGACGTCGCCGTCGTCGTCCAAGCACGGCACACCGCCGGATCGATCCCCCCGTGTCGATGCAAGGCCGGCCGGGCCGTCGTCGGTGCACGTCGCCGGATCG	.((((...((.((((((((((((.((.((.((..((.((((.....((...((((((........))))))))...))))))..)).)).)).))))).))))))))))))).
chr2A	mireap-m0035-3p	+	-55	TAGGCGGTCACCTTGGCTAGC	21	16	485771042	485771161	485771131	485771151	TGCCTGGTCTGGTAGCCAAGGATGACTTGCCTATATGCTCTTTCAGAAGCCCCGGTTATTACATGGCTGGTTTCGGATGAGTTCCATGATAGGCGGTCACCTTGGCTAGCCTGAGCAGCT	.((.((.((.(((((((((((.(((((.((((((..((((.(((.((((((..((((((...))))))))))))))).))))......))))))))))))))))))).))).)).)))).
chr2D	mireap-m0061-3p	+	-52.2	TTGAGGATGGGATGATTTAGAC	22	16	66118839	66118948	66118917	66118938	TCGGTTCTTAGTCTAAATCATCCCATCCTCAACATTCTTTCACAGCCATGGCCAAGCTACATATATTGTGAAAGTATATTGAGGATGGGATGATTTAGACAAAAAGCTCT	..((((.((.((((((((((((((((((((((.((.(((((((((..(((.........)))...))))))))).)).)))))))))))))))))))))).)).))))..
chr1B	mireap-m0019-5p	+	-64.2	GAATTAACTGTCGCTGAAATGA	22	15	451736458	451736556	451736468	451736489	CCTCCGTCCAGAATTAACTGTCGCTGAAATGAGTGTATCTAGACGTGTTTCAGTGTGTAGATACACTCATTTCAGCAACAGTTAATTCCGGACAGAGGG	((((.((((.(((((((((((.(((((((((((((((((((.(((........))).))))))))))))))))))).))))))))))).)))).)))).
chr2D	mireap-m0069-3p	-	-48.6	TCTGAAGCGCCAATGTCTATTT	22	15	536924586	536924748	536924596	536924617	CAAACTGTGCTTCTGGATTGGATGCTTCAGTGTTACAGAAACAACTCCACTGTTACTGAACATGCCAGCCTATTAGGCCTTGTACAATGCTAGGTGCTTAGGGAGGTGCTTAGTAAAATAAACTGGGTTTTTCTGAAGCGCCAATGTCTATTTCTACAGGAGA	....(((((....((((((((.((((((((.(((.(((.((((.......)))).))))))..(((.(((.....))).........(((((((..(((....)))..)))))))..........)))....)))))))))))..)))))....)))))....
chr2B	mireap-m0052-3p	+	-56.8	ATCAGTGCAATCCCTCTGGAATT	23	14	786139769	786139860	786139828	786139850	AGCTAGTGGAGGATTCCAAAGGGATCGCATTGATCGATCTCTCCGTGCAAGGTCGATGGATCAGTGCAATCCCTCTGGAATTCTCCGCTTGC	.((.((((((((((((((.((((((.(((((((((.(((...((......))..))).))))))))).)))))).)))))))))))))).))
chr2B	mireap-m0054-5p	-	-49.4	CTTCCCTTCGCCGGTGGCGCGT	22	14	147498396	147498475	147498444	147498465	GCGCCATTGCCTTCCCTTCGCCGGTGGCGCGTTTCACTTAGCGGAAGCGCGCCGCCGTCGAACGGCGTGGCTGCGGTGCC	(((((...(((..((.((((.((((((((((((((........)))))))))))))).)))).))...)))...))))).
chr3A	mireap-m0075-3p	-	-55.5	CGGCGAGTTGTTCTTGGCTACGT	23	14	202585461	202585567	202585471	202585493	CGGGGACTATGGTGCAGCCAAGGATGACTTGCCGATCGAATAATGATACATCATCGTCATATACATTGATCGATCGGCGAGTTGTTCTTGGCTACGTCTTAGCTCCT	.((((.(((.(..(.(((((((((..(((((((((((((.((((((((...........))).))))).)))))))))))))..))))))))).)..).))))))).
chr6B	mireap-m0166-3p	-	-42.8	ATATCAAGCACTCATCGACAGT	22	14	584582760	584582861	584582770	584582791	ATTTTTTACCACTGCCGGTGAGTGCTTTATATCTTCTTGATAATTTTGGCTAAACACAAGAAGAAAGAAGATATCAAGCACTCATCGACAGTGATAATATTT	.........(((((.((((((((((((.((((((((((.....(((((........)))))...)))))))))).)))))))))))).))))).........
chr6D	mireap-m0170-5p	+	-55.6	CATTGTTCAGTGTTTCGAAGGA	22	14	450819866	450819975	450819876	450819897	CGACAGGCACCATTGTTCAGTGTTTCGAAGGAAATAATACCGTTGCTGGGTTTGGAGGACTGTTTTAACGGTATTATCTGCTTCGAGACTCTGAACAGCGGTGCCATAGA	.....((((((.((((((((.(((((((((.(.((((((((((((...((((.....))))....)))))))))))).).))))))))).)))))))).)))))).....
chr1B	mireap-m0015-3p	+	-39.3	CACATATCAGTGACCCAAAGGC	22	13	98843507	98843590	98843559	98843580	TAAGGCATCTGCCTTTGTGTCCATGACCTGTGGGTCCAGAAGGTGGTTGACCCACATATCAGTGACCCAAAGGCAGGTACCCTC	...((.(((((((((((.(((..(((..((((((((............))))))))..)))..))).))))))))))).))...
chr2A	mireap-m0032-5p	+	-40.7	CTCTGTCCCAAATTACAAGATG	22	13	26880302	26880393	26880312	26880333	ATATTACTTCCTCTGTCCCAAATTACAAGATGTTTTGGTAGGCCAAAATAGCCTAAAAGACGTCTTATAATTTGGGATGGAACTAGTAACTG	...(((((...((((((((((((((.((((((((((..(((((.......))))).)))))))))).))))))))))))))...)))))...
chr2A	mireap-m0033-3p	+	-52.1	CATTTGTAGGACAAGTATTTCC	22	13	49433371	49433479	49433448	49433469	TCCCTCCTTCTGGAAATACTTGTCCTCAAAATGGCTGCATCTAGATTTATTTTAGTTATAGATACATCCATTTTATTCATTTGTAGGACAAGTATTTCCGGACGGAGGG	.((((((.((((((((((((((((((((((((((.((.(((((((((......)))).))))).)).))))........)))).)))))))))))))))))).))))))
chr6B	mireap-m0163-5p	-	-65	GCGGCTCTGTGGTGTTCAAGCA	22	13	176770218	176770337	176770306	176770327	GGGGAGCCCGGCGGCTCTGTGGTGTTCAAGCAGGAACCTCATGCTACCGGCAGGATGCGGCGCTTGCTTGAACATCCCAGAGCCACCGGCGTGCCAAAATTCACGCAGAAGGAGACCCCT	((((..((.((.(((((((.((((((((((((((..((.(((.((......)).))).))..)))))))))))))).))))))).)).(((((........)))))....))...)))).
chr1A	mireap-m0002-3p	+	-70.3	AAATATTAAGTGACAATTCTGA	22	12	73294560	73294671	73294640	73294661	CCCAGCTTCTCCCAGAATTATCACTTAATATTTTTTACAATTCCTAGCTAGTTGAGATCTAATTAGCTAGGAATTGTAAAAAATATTAAGTGACAATTCTGAAAGAAGCTGG	.(((((((((..(((((((.((((((((((((((((((((((((((((((((((.....)))))))))))))))))))))))))))))))))).)))))))..)))))))))
chr1D	mireap-m0028-5p	+	-51.8	TGAAGAGATTTCATTATGGACC	22	12	18666914	18667038	18666924	18666945	TATAAGTTTTTGAAGAGATTTCATTATGGACCACATTCGGAGCAAAATGAGTGAATCTATACTCTAAAATGCATCTAGATACATTCGTATGTGGTCCATAGTGAAATCTATATAAAGACTTATAT	((((((((((((...(((((((((((((((((((((.(((((((....(((((......))))).....)))...........)))).)))))))))))))))))))))...)))))))))))).
chr2B	mireap-m0058-3p	-	-35	ATGGCTGTGATGATAGAACTAAG	23	12	477403091	477403252	477403101	477403123	TAGGAACATGTGGCTGTGATTCAGTTGGTACACAGATCCGTTTTTTGTGATTACACTTCTTGCTTGGCATACTTAATCATGACACTGTTGTATTTGTTGTAGTTACGTGATTGAAAATAGGTGAAATGAATGGCTGTGATGATAGAACTAAGGCTTGTTTCT	.(((((((...((((.((.(((.((((...(((((..((((((...(((....)))...(..((((......(((((((((..((((............))))..)))))))))...))))..)...))))))))))).)))).))).)).)))))))))))
chr2D	mireap-m0063-5p	+	-47.26	TTTAGAGATTTCAATAAGGACC	22	12	373420996	373421119	373421006	373421027	TATAAGTCTTTTTAGAGATTTCAATAAGGACCACATATGGATGTATATATATATTTTAGTGTAGATTCACTCATTTTGTGCTTTTGTATGTAGTCCACATTGGAATCACTAAAAGGACTTATGT	(((((((((((((((.(((((((((..((((.(((((..((.(((((..........((((......)))).....))))).))..))))).))))..))))))))).))))))))))))))).
chr6A	mireap-m0145-3p	+	-64.5	TAGACCCACAGGGCAGTGCGCC	22	12	28275966	28276069	28276038	28276059	AAATAATTAGGGCGCGCTGCCTTGTGAGTCTGCTGGCCCTTCTGGGCCTGCATTTGCACACCCTAGGTCCGGTAGACCCACAGGGCAGTGCGCCAACAAATTTT	..........((((((((((((((((.(((((((((.(((...(((..(((....)))..))).))).))))))))).))))))))))))))))..........
chr6B	mireap-m0154-3p	+	-47.4	TTGAGAAGTAATTCTGAATGGA	22	12	223259274	223259397	223259366	223259387	ATCTACTCCCTCCGTTTGGAATTACTTGTCTACGAAATGAATGTATGTAGATGTATTAATTGTTGCAGATACATCCATTTGTATCCATTTTTTTGAGAAGTAATTCTGAATGGAGCGAGTAACT	...(((((.(((((((..(((((((((.((...((((((((((.(((((..((((........))))..))))).))))......))))))...)).)))))))))..))))))).)))))...
chr6D	mireap-m0169-3p	+	-62.8	GAGACACTTATTTTGGACGGAG	22	12	419276457	419276559	419276528	419276549	CACATACTCCCTCCGTTCCAAAATAAGTGTCTCAACTTTGTACTAATTTAGTACAAAGTTGTACTAAGGTTGAGACACTTATTTTGGACGGAGGGAGTACTAT	....((((((((((((.((((((((((((((((((((((((((.(((((......))))))))).))))))))))))))))))))))))))))))))))....
chr7A	mireap-m0185-5p	-	-36.41	AGAGTTGTAGGAAACTGAACTC	22	12	446326306	446326390	446326359	446326380	TCTGAAAGTAAGAGTTGTAGGAAACTGAACTCTCCTTCCATGTTTCTTCACGAGTTCAGTTTTCTCCAACATCTTATCTTCAGAG	((((((..(((((((((.((((((((((((((...................)))))))))))))).)))).)))))..)))))).
chr7B	mireap-m0190-5p	+	-47.3	CATGGCTGCCGGCGTTGACTTC	22	12	686546139	686546252	686546149	686546170	CTCCGTCGAACATGGCTGCCGGCGTTGACTTCATGGTGCTCGGCGGCGAAACCGGGGAGGCAAACACCGGCGCCTGAGCTTTAGGGGTTGACGACGACGTGCGTGGCGCGGAGG	(((((.((..((((.(((.((.(((..(((((.(((.(((((..((((...(((((........).))))))))))))).))))))))..))).)).)).))))).))))))).
chr2D	mireap-m0071-3p	-	-58.4	AGAACATGTGACAAACGTACTT	22	11	602641841	602641971	602641851	602641872	CAGCGTCTATTGAGATGTGTTTGTCACCTGTTTGTCATTAAGTTTCTTAGTGCCTTTGCCATCTTAGTGAAGGGTCAAAAGGTACTTAGAAGCTTAATGAGAACATGTGACAAACGTACTTCGAGGCGGAG	...(((((...(((.((((((((((((.(((((.(((((((((((((.((((((((((((.((.....))..)))..))))))))).)))))))))))))))))).)))))))))))))))..)))))...
chr3B	mireap-m0086-5p	+	-48.9	TTTTTAGAGATTCAACGCGGACT	23	11	695784165	695784291	695784175	695784197	AATATAAGTCTTTTTAGAGATTCAACGCGGACTACATACGGAGCAAAATGAGTGAATCTGCACTCTAAAATATGTCTATATACATCATATGTAGTCCTTATTGAAATCTCTAAAAGGACTTATATTT	(((((((((((((((((((((((((...((((((((((...........(((((......)))))......((((......))))..))))))))))...))).)))))))))))))))))))))).
chr3D	mireap-m0091-3p	+	-52.9	ACTGAAATCTCTAAAAGGGCTT	22	11	149764635	149764772	149764741	149764762	TCCTAAATATAAGCCCTTTTAGAAATTCCAATACTGACTACATACAGAGCAAAATGAGTGAATCTACACTCTAAAATATGTCTATATACATCCGTATGCAGTCCGTACTGAAATCTCTAAAAGGGCTTATATTTAGAA	..(((((((((((((((((((((.(((.((.(((.((((.(((((..........(((((......)))))......((((......))))..))))).)))).))).)).))).)))))))))))))))))))))..
chr4A	mireap-m0102-5p	+	-30.7	GACATATGACTAGCTCTCGGCA	22	11	608979925	608980058	608979935	608979956	TAGATCATTGGACATATGACTAGCTCTCGGCAATAAAAAAATCTGGATAAGAACAATACATAAACAATAATTTTTTTACAGACCATAAATTTGTATTTTTCCTCAAGAGCTATTCATATGTTCAAATGGCTTGA	(((..((((((((((((((.(((((((.((...........(((.....)))........................((((((.......)))))).......)).))))))).)))))))))).))))..))).
chr5B	mireap-m0135-3p	+	-59	GCGCCTGAGAGCTGAAGAACTT	22	11	542331144	542331256	542331225	542331246	TTGCCGCTGCGGTGGCGTCGGCGTCGCGGCTGCGCTTGGCGAGGGTTCGCTCGAGCTTGTGGGCGTTCTGGTGGCCGCCGAGCGCCTGAGAGCTGAAGAACTTGCGGTGGCAG	.(((((((((.((((((.((((......))))))))..))..((((((..((.(((((.(((((((((.(((....)))))))))))).))))))).))))))))))))))).
chr5B	mireap-m0137-3p	-	-70	CGTAACCTGGCTCTAATACCAC	22	11	435637619	435637715	435637629	435637650	GTTCCCCAATAGTGGTATCAGAGCTAGGTTACGATCCTGGGACCTATGGGTTATGGGCCCACCATCGTAACCTGGCTCTAATACCACTGTTGGGGAA	.(((((((((((((((((.((((((((((((((((..((((.((((((...))))))))))..)))))))))))))))).)))))))))))))))))
chr6A	mireap-m0149-3p	+	-53.8	TTTCTATAAAGTTGGTCAAACT	22	11	382803021	382803180	382803149	382803170	AACTTCATAAAGTTTGACCTTATTTATATGAAAAAATATCAGCATCTACCATGCTAAACTTATACAATATGAAAATTTATCATGACACATCTACTGATATTGATTTCATATTGTGAATGTTGGTATTTTTTCTATAAAGTTGGTCAAACTTTACGAGGCC	..((((.((((((((((((...((((((.(((((((((((((((((......).........((((((((((((...(((((.((....))...)))))....)))))))))))).))))))))))))))))))))))...)))))))))))).))))..
chr6A	mireap-m0153-5p	-	-68.4	TCCACAGGCTTTCTTGAACTGT	22	11	614539092	614539252	614539221	614539242	GGCCATGCTCTCCACAGGCTTTCTTGAACTGTCAACACGCGCGCGCCGGCCAGCCATGGCTTTCCTTTGCCGCCCAACTCGATCGCATATGCTCTTGCATGTCTCGATCTCTGCCTGCCTTGTTGATGGTTCAAGAAAGTCCTTGGAAACCATGCCCGCCT	(((((((...((((..(((((((((((((((((((((.(((.(((..((..(((....)))..))..)))))).......(((((.((((((....))))))..)))))...........)))))))))))))))))))))..))))...))))...))).
chr6B	mireap-m0157-5p	+	-48.1	GTCGGACCAGGCTTCATTCCTTT	23	11	630041088	630041224	630041098	630041120	GGGTAGAGGCGTCGGACCAGGCTTCATTCCTTTCAAACCGCCGCGTCCATCCATGACGTACGTCCACATATGCTTCGTTTGTAGCTGCCTATGCCTGGATTAGGATAAGGGGTATGTTGTCTGGCTCGGTGCCCCCG	(((....(((..((..((((((..(((((((((....((...(((((.......)))))..(((((((((.((..(.......)..)).))))..)))))..))..)))))).)))..))))))..))..)))))).
chr7A	mireap-m0183-3p	-	-36.8	AAGTTCCGGTTGTTGTGATT	20	11	363573802	363573876	363573812	363573831	GGGAAGGCGGAAGGTCCGGGGGCCGGAATGTTCGGGCTGGACCGGAAGTTCCGGTTGTTGTGATTCTGCCAAGAA	.....((((((..((((((.(((((((((.(((((......))))).))))))))).))).))))))))).....
chr7B	mireap-m0189-3p	+	-43.4	TCGAGACACGTCTAGATACATC	22	11	380709098	380709181	380709150	380709171	TCGCAGAAATGGATGTATCTAGACGTATTTTAGTTCTAGATACATCCATTTTTCGAGACACGTCTAGATACATCCATTTCTGCG	.(((((((((((((((((((((((((.(((..(....((((......)))).)..))).)))))))))))))))))))))))))
chr1A	mireap-m0001-3p	+	-56.44	TCGAGGGACTTGGCCGCGGTGCT	23	10	10593922	10594024	10593992	10594014	TCGGCCAGATCGCGCCGTTGCCATCCTCCTCGCCGGTCGCGCGTCCTCCCTTGCGGTGGGCGCGCCGCTGTCGAGGGACTTGGCCGCGGTGCTACCCCCCCTT	..((.......(((((((.((((...((((((.((((.((((((((.((.....)).)))))))).)))).))))))...)))).))))))).......))..
chr1A	mireap-m0004-3p	+	-29.3	TTTCCAGAAGATCGCGAGATTA	22	10	462393745	462393832	462393801	462393822	TTAGCTATTATGACTTGCCTTCTTATCTGAGAACATGTTTATTATATCTAAGCATGTTTCCAGAAGATCGCGAGATTATGAAAGATCA	....((.(((((((((((..(((..((((..((((((((((.......))))))))))..)))))))..))))).)))))).))....
chr1B	mireap-m0017-3p	+	-27.5	ACGGCGCTGTGCCCGATCGCGC	22	10	400772627	400772715	400772684	400772705	TACTCCTACTACTTATTGTTCTGTTTGTGCGTGCAGGCGAGCGTGTGTATTAAGATCACGGCGCTGTGCCCGATCGCGCTGCTGGAGAA	..((((....((.....))...((..(((((..(.((((((((((((.........))).))))).)))).)..))))).)).))))..
chr2B	mireap-m0044-5p	+	-71.3	GTTCCATATTAGTTGTCACTGA	22	10	156390761	156390867	156390771	156390792	CACTCCCTTCGTTCCATATTAGTTGTCACTGAAACAGATGTATCTAGACGTATTTCAGTGCTAGATACATCTGTTTTAGCGACAACTAATATGGAACGGAGGAAGTA	.(((.((((((((((((((((((((((.(((((((((((((((((((((........)).))))))))))))))))))).)))))))))))))))))))))).))).
chr2B	mireap-m0056-5p	-	-34.8	TGAGAAGGGAGATAATGATAGCA	23	10	232733091	232733250	232733218	232733240	TGATTCGAGTTGAGAAGGGAGATAATGATAGCAGGAATGGTAGTGTAATTAAGAGCAAACTGTTCAGTTTTGATATACGAAGGTTCTGAGAAACATGCAACCTTTGCAAAAGGACATGTAAAGAAAAGATGCATATCATCCTCTTTTTCACCACATCTAG	........(.((((((((..((...((((((((.(((((((..(((........))).))))))).(((((.....((....)).....))))).......(((((((........)))))))......))).)))))))..)))))))).)........
chr2B	mireap-m0059-3p	-	-67.4	ATGACGAGTAAATCAGAACGGAG	23	10	655325937	655326030	655325947	655325969	GATCTACTCCCTCTGTTCCGATTTACTCGTCATGGTTTTAGTTCAAATTTGAACTAAAACCATGACGAGTAAATCAGAACGGAGGGAGTATACC	....((((((((((((((.((((((((((((((((((((((((((....)))))))))))))))))))))))))).))))))))))))))....
chr3D	mireap-m0092-5p	+	-64.9	CATCTACGTGAACTTTTAGACT	22	10	422271558	422271678	422271568	422271589	AGCTCGAGTACATCTACGTGAACTTTTAGACTCGGGAAGATGGTGAGTGTTGTCTTGTTGTCTTTGCATGTTCACTCACCATCCTCCTGAGTATAGAATTTGATGTAGCCGTACTCGAGCG	.((((((((((..((((((.((.(((((.((((((((.(((((((((((....(.(((.......))).)..))))))))))).)))))))).))))).)).))))))..)))))))))).
chr3D	mireap-m0096-5p	-	-58.8	ATACTTGTCATGAAAATGGATTA	23	10	336665162	336665272	336665240	336665262	CCGTCCGGAAATACTTGTCATGAAAATGGATTAAAAGGGGTGTATCTAGAACTAAAATGCATCTAGATACATCCCCTTTTATTCATCTTGACGACAAGTATTTCTGGACAG	..(((((((((((((((((.(.((.((((((.((((((((((((((((((...........)))))))))).)))))))))))))).)).).)))))))))))))))))..
chr4B	mireap-m0118-5p	+	-24.7	GACAAGTGGTCATCTGGTCCTT	22	10	656138200	656138290	656138210	656138231	TAGCAGGGGCGACAAGTGGTCATCTGGTCCTTCTATCGCCAGACGAAACAGAAAATTAGGGGTACCAGAGTAGTACTGGTGGTAATAGCAA	..((.(..((.((.((((.(..((((((.(((((((((.....)))..........)))))).))))))..).)))).)).))..).))..
chr5D	mireap-m0140-3p	+	-29.8	CGGCCGGCCGAATTGTGGTCC	21	10	556309462	556309542	556309512	556309532	TGCCCATGAAGGGCCCAAATGGCCGGTGAGCGCAGGCCCAAGTAAGTTGCCGGCCGGCCGAATTGTGGTCCGCTGAAATGC	..........((((((((.((((((((..((((..((....))..).)))..))))))))..))).)))))..........
chr6A	mireap-m0150-5p	-	-73.3	CGTCGGCTACTTCCTTTCCCTTG	23	10	62918762	62918870	62918838	62918860	CCGTCTCAGGCGTCGGCTACTTCCTTTCCCTTGCCGGTGCGCCGGTCATGCCGGTGGGTGCACCCCTCTTGCATGGCAAGGGAAGGAAGTAGCCAACGTCTTGGGCGGA	((((((.((((((.((((((((((((.(((((((((.(((.((((.....)))).(((....))).....)))))))))))))))))))))))).)))))).)))))).
chr6B	mireap-m0155-5p	+	-53.9	TTTAGAGATTTCACTATAGACT	22	10	298288265	298288391	298288275	298288296	TATAAGACCTTTTAGAGATTTCACTATAGACTACATACAGAGCAAAATGAGTGAATCTATACTCTAAAATATGTCTATATACATCCGTATGTAGTTTGTAGTATAGAATCTCTAAAAGGTCTTATAT	(((((((((((((((((((((.((((((((((((((((..........(((((......)))))......((((......))))..))))))))))))))))...))))))))))))))))))))).
chr7D	mireap-m0198-5p	+	-33.3	TCCCAAAATAAGTGTCGTTGCT	22	10	439632459	439632548	439632469	439632490	ACTCCCTCCGTCCCAAAATAAGTGTCGTTGCTTTAGTACTGTACAACTTTGTACTAAATCAACAACACTTATTTTTGAGACAGAGAGATA	..((.(((.((((.(((((((((((.((((.((((((((...........)))))))).)))).))))))))))).).))).))).))..
chr2A	mireap-m0036-5p	+	-75.2	GCTGCATTTGCACCTGCACCTA	22	9	559072013	559072165	559072023	559072044	ATGGGATAGAGCTGCATTTGCACCTGCACCTAGAGAGGAAGAAAGGTCGAGGGCTTGGAACTTGGCCATGCATGCGATTGCGATGCATGCAACGTTCTCCTTGACCCTCTCGCTCTTCCTGTAGGTGCAGTGGCATATGCAACTCTATCACAG	.((.(((((((.(((((.(((..(((((((((.((((((.((..((((((((....(((((...((.((((((((....)).))))))))...)))))))))))))...))..)))).)).)))))))))..))).))))).))))))).)).
chr2A	mireap-m0038-5p	+	-55.4	ATGCAGCCAAGGATGACTTGCC	22	9	683728430	683728543	683728440	683728461	GGAGAGTGGAATGCAGCCAAGGATGACTTGCCAGCAGCACAGAACAAGGCGGTAATCTTTGATACGATTGCCATTTGCCCGGCAAGTCCATCCTTGGCTACACCTTACTCTCTA	(((((((((..((.((((((((((((((((((.((((..(.......)..(((((((........)))))))..))))..))))))).))))))))))).))..))))))))).
chr2A	mireap-m0041-5p	-	-50.4	AATGAGATCAACTGCTGCGGAA	22	9	118667970	118668107	118668076	118668097	AAATTTAATCAATGAGATCAACTGCTGCGGAAGGAAAAATTATACCGGAAAAATTATATAATTGAAAACTTCTTTTGAATACGAATTCACTGGTATAACTTCTGCTCCCGCCGCAGTCAATCTCATTGGTTAAATTTA	((((((((((((((((((..(((((.((((.((.(.((.(((((((((...((((...((.(..(((.....)))..).))..))))..))))))))).)).).)).)))).)))))..)))))))))))))))))).
chr2B	mireap-m0045-5p	+	-55.2	CTGTTCCATAATAGTTGTCGCT	22	9	207058610	207058719	207058620	207058641	AATAGTCCATCTGTTCCATAATAGTTGTCGCTCAAACGGATGTATCTAGTACTGAAATATGTTAGATACATTCATTTCAGCGACAGCTAATATGGGACGGAGGGAGTAAC	..((.(((.(((((((((((.(((((((((((.(((.((((((((((((((........)))))))))))))).))).))))))))))).))))))))))).))).))..
chr4D	mireap-m0124-3p	-	-41.3	CCGACCTATTCGACCCTTCGGCC	23	9	495073298	495073382	495073308	495073330	AGCTCGCAGTTGGACTTTGGGTCGGGTCGGCCGGTCCGCCTCACGGCGAGCACCGACCTATTCGACCCTTCGGCCGGCATCGTGC	.((.((..(((((.((..(((((((((.((.(((((((((....)))).).)))).)).)))))))))...)))))))..)).))
chr5A	mireap-m0125-3p	+	-54.4	TTAATATGGATCAGAGGAGGTAA	23	9	312579559	312579659	312579627	312579649	CAAATAAAGTACTTCCTCTAATCCATATTAGTTGTCGTTGATTTAGTAGTGTACTAAATCAATGACAATTAATATGGATCAGAGGAGGTAACATGTATTTT	.(((((...((((((((((.((((((((((((((((((((((((((((...)))))))))))))))))))))))))))).)))))))))).....))))).
chr6A	mireap-m0147-3p	+	-65.6	CAGATCATGCTGCAGCTTCATT	22	9	149923005	149923139	149923108	149923129	TGGTGTGAGAGACTGAAGCTGCCAGCATGATCTGCTCGTCCAGCATGCGAGCCGAAAACGCGTTCCATCGCGCGGGGTTGTATATTTGGAATTTTGGCTCCATCAGATCATGCTGCAGCTTCATTTTCTCACGGC	.(.(((((((((.(((((((((.(((((((((((..........(((.((((((((..(((((......)))))..(((.((....)).)))))))))))))))))))))))))))))))))).))))))))).)
chr6A	mireap-m0152-5p	-	-63.9	TTCCACAGCTTTCTTGAACTGC	22	9	596076897	596077029	596076998	596077019	CTCTGTGATCTTCCACAGCTTTCTTGAACTGCATGCGCGCATGGATCTGCTTCGCTAGATCGCTTCGGCTTGCTAGCTGCACGATCGAGAGGCCGGCCGCGCAGTTCAATAAAGCTGTGGGAAGTCTCAGTGA	(.(((.((..((((((((((((.(((((((((..(((.((.((.....(((((....(((((...(((((....)))))..)))))..))))))))))))))))))))).))))))))))))..)).))).).
chr6D	mireap-m0174-5p	-	-27.2	AAACAAGGTCGTTGTGGCCTCG	22	9	77861449	77861548	77861517	77861538	AGAAGTTATCAAACAAGGTCGTTGTGGCCTCGTGGTTAGTCGACTTACTTGAGTATAAGAGGTCCCTGGTTCGAGTCACCACGCCCGTGTTTTTGCAGAA	....((....(((((.((.(((.(((((.(((.((..((..(((((.((((....))))))))).))..)))))))))).))).)).)))))..))....
chr7D	mireap-m0197-5p	+	-45.7	CGCGAAGGATTTGCAGATACTCC	23	9	150757010	150757096	150757024	150757046	AAGATTGCGAAGAGCGCGAAGGATTTGCAGATACTCCGTAAAATCACTTTATGGAGTCTCTGCCAATTCTTCGTGTTCTTAACGTCT	.((((....((((((((((((((((.(((((.((((((((((.....)))))))))).))))).))))))))))))))))...))))
chrUn	mireap-m0203-3p	+	-50.7	ATGGCTGGTGCTATGGATAAAT	22	9	370804599	370804697	370804666	370804687	CTCTGGCTGAATTTGTCCATAGCATCAGCCATCCTGCAATTCAACTCTGTTGCCTTTTTGCACGAAGATGGCTGGTGCTATGGATAAATTCAACTCGAT	.((.((.((((((((((((((((((((((((((.(((((..((((...)))).....)))))....)))))))))))))))))))))))))).)).)).
chr1B	mireap-m0018-3p	+	-37.2	CAAAAACGTCTTATATTCTCGGA	23	8	424085379	424085462	424085430	424085452	TACTCCCTCAGTCCCACAATATAAGACGTTTTTGCAAGCTAACATGACTTACAAAAACGTCTTATATTCTCGGACGGAGGAAGT	.(((.((((.((((...(((((((((((((((((.((((......).))).)))))))))))))))))...)))).)))).)))
chr1D	mireap-m0029-3p	+	-63.4	GTCCCGGTTGGTGTCTAGAACC	22	8	34243544	34243639	34243608	34243629	CCTTTAGTCCCGGTTCAAGACACGAACCGGGACTAATGGGCATCGCTCCTGGGGCAACTCCTTTGTCCCGGTTGGTGTCTAGAACCGGGACTAGAG	.(((((((((((((((.((((((.(((((((((....(((....(((.....)))....)))..))))))))).)))))).)))))))))))))))
chr2B	mireap-m0046-5p	+	-59.9	TGAGGATGAGTAGGGCATGGGA	22	8	288365580	288365680	288365590	288365611	GGGACTCCTCTGAGGATGAGTAGGGCATGGGAGGCGGCAGGGCATGGTGTGCCAAATGGCCGGTTCATCTCCCGTGTTCTACTCTTCCTCGCCGGAGACCG	.((.((((..((((((.(((((((((((((((((((((..(((((...))))).....)))).....))))))))))))))))).))))))..)))).)).
chr2B	mireap-m0053-5p	-	-27.35	ATATGTAGCTAGGCCATGGTTGT	23	8	105373266	105373377	105373345	105373367	TCTCGAGATTATATGTAGCTAGGCCATGGTTGTGAAATAATGTTGAGGATGGGATGGTTTAGACTAAGATCTCTAAGATAGCTAGGCCGAGGCTATGAATGAATGCTGAGGA	((((.((.((((.(((((((.((((.(((((((............((..((((....))))..))............)))))))))))..))))))).))))...)))))).
chr2D	mireap-m0062-3p	+	-58.8	ATAGGCGGTTACCTTGGCTAGC	22	8	360310980	360311123	360311092	360311113	GGGCCTTGCATGAGGGCCAGAGCCCGCCTCGTCTGGTAGCCAAGGATGACTTGCCTATATGCTCTTTCAGAAGCCCCGGTTATTCCATGGCTGGTTTCAGATGAGTTCCATGATAGGCGGTTACCTTGGCTAGCCTGAGCAGCT	.((((((.....))))))..(((..((.(((...(((((((((((.(((((.((((((..((((..((.((((((..((((((...)))))))))))).)).))))......))))))))))))))))))).)))))))).)))
chr2D	mireap-m0064-3p	+	-68.5	ATTTGGTTGAACTAAGAAGGGTC	23	8	458155147	458155257	458155225	458155247	GGGTACCCTTCAACCCTACTTAGTTCAACTAAATGAACTAAATTTTCAGAATTCACATCATTTTTGAAAATTTAGTTCATTTGGTTGAACTAAGAAGGGTCAGAGGGTACC	.(((((((((..(((((.(((((((((((((((((((((((((((((((((..........))))))))))))))))))))))))))))))))).)))))..)))))))))
chr3D	mireap-m0090-5p	+	-80.3	ATATTAATTGCCGCTGATTTAG	22	8	81825838	81825977	81825848	81825869	CCTCCGATCCATATTAATTGCCGCTGATTTAGTACAAACTGATTAATTGTCGCTGGTTTAGTACAACTTTTATTTCCCTGGTTAGGTTTGTACTAAATCACTTTGTACTAAATCAGCGGCAATTAATATGGATTGGAGGG	((((((((((((((((((((((((((((((((((((((..(((.....)))..((((((((((((((((..(((.....))).))).))))))))))))).)))))))))))))))))))))))))))))))))))))).
chr5A	mireap-m0131-3p	-	-59.1	GGTGCTATGGATAGATTCAACC	22	8	691798402	691798517	691798412	691798433	CAAACCTCTGGTTGAATTTGAACATAGCATCAGCATCGGCCGTTCAACTGCGGGCGGTGGTAGTGGTTGCTGCCTTTCGGCGCTGGTGCTATGGATAGATTCAACCGAATGGTTGT	..((((..((((((((((((..((((((((((((.(((.((((......)))).))).((((((....)))))).......))))))))))))..))))))))))))...))))..
chr6B	mireap-m0165-3p	-	-29.5	AAAAACCTCGTATTTGGGCCTG	22	8	494357905	494358009	494357915	494357936	ACGACTGGTTAGTTGGAGGCCCATCTTAAAAGGCTTTGTCAAATGGTTTAACTCAGCAGCCTGGCAGCCCATGAAAAACCTCGTATTTGGGCCTGGCAGCCCTCG	.(((..((((.(((..(((((((...((..(((.(((.(((...((((....((((....)))).))))..))).))))))..))..)))))))))))))).)))
chr6D	mireap-m0171-5p	+	-41.4	TTTAGAGGTTTCAATACGGACT	22	8	453482741	453482864	453482751	453482772	CATAAGCCTTTTTAGAGGTTTCAATACGGACTTCATACAGATGTATATAGACGTACTTTAGAGTGTAGATTCACTCATTTTACTTCATGTATAGTCCATATTCAAATCTCTAAAAAGTCTTATA	.(((((.((((((((((((((.((((.(((((..(((((((.((((......))))....(((((......)))))........)).)))))))))).)))).)))))))))))))).))))).
chr6D	mireap-m0173-5p	-	-61.11	TTGAATTTGTCCATAGCATCA	21	8	20810640	20810766	20810736	20810756	AATCCTCTGGTTGAATTTGTCCATAGCATCAGCCAATCCTCTGTTTTTTTGTACGATGGGTACTACGATGGCTGGTGCTATGGATAAATTCAACCCGATGGTTGACAAACCCGATTTGAAGAGGAAT	..(((((((((((((((((((((((((((((((((((((..(((........)))..)))).......)))))))))))))))))))))))))))....((((....))))........))))))..
chrUn	mireap-m0205-3p	-	-52.9	ACGGCATCCCGTCGGCGCCGGT	22	8	276829405	276829491	276829415	276829436	GAGCGGCCGGCGCCCGGGAGCGCGATGGGGAGCGGCTCCCTCGGGCGGCTTGACGACGGCATCCCGTCGGCGCCGGTGCCGCCGCTA	.((((((((((((((((((((.((.((..((((.((((....)))).))))..)).)))).)))))..))))))).....)))))).
chr1A	mireap-m0010-5p	-	-57.6	ATTCGGATTCGCCATCATACGTC	23	7	11131472	11131585	11131553	11131575	AATACAAATCATTCGGATTCGCCATCATACGTCCAACCCTGCATTTGATATGCATATATATGCATCACGAGCCACGGTTGGGCTGTATGATGGCGATACCGATTGGTTTGTTCT	...((((((((.((((..((((((((((((((((((((.((..((((..((((((....))))))..)))).)).)))))))).))))))))))))..)))).))))))))...
chr1B	mireap-m0013-5p	+	-54.6	CCTCCATTCCAATATATAAGAC	22	7	24494203	24494297	24494213	24494234	CGTTCTACCGCCTCCATTCCAATATATAAGACATTTTGGTAGGCTAGTTTAGCCTACTAAAACGTCTTGTATTTTGGAATGGAGGTAGTATATAG	.....(((..((((((((((((.(((((((((.(((((((((((((...))))))))))))).))))))))).))))))))))))..))).....
chr1B	mireap-m0014-5p	+	-51.3	AAATATTCGTCGTAGAAATGGA	22	7	26848803	26848898	26848813	26848834	CTCTGTCCAGAAATATTCGTCGTAGAAATGGATGTATCTAGCCGTATTTTAGTTCTAGATACATCCATTTCTCCGACAAGTATTTCCGGACGGTGG	(.((((((.((((((((.((((.((((((((((((((((((.(........)..)))))))))))))))))).)))).)))))))).)))))).).
chr1B	mireap-m0016-5p	+	-43.52	TTCGGTTGTCAATTTAATGAGC	22	7	348503068	348503179	348503078	348503099	GCATGGGATTTTCGGTTGTCAATTTAATGAGCAAAACATGTGTAATACTATGCCACAAAAAGATACATAGACATGTTTCGCTAATTAGATTGAAGACCGAAAATTACGTGTT	(((((..((((((((((.((((((((((.(((.((((((((......(((((.............))))))))))))).))).)))))))))).))))))))))..))))).
chr1B	mireap-m0026-3p	-	-31.23	CTTGGCGGGTGGTAGGATCAA	21	7	603085627	603085736	603085637	603085657	CTGTCACTGACTGGTTTTGCGGCATTGTCACGATGGCTGTCCCATTTGAGATGGATTGGCCGACCTTCTTCATGTCTCGCTTGGCGGGTGGTAGGATCAAGCGGAATAAA	......(((..(((((((((.((.(((((((((((((((..(((((...)))))..))))))..............)))..)))))))).)))))))))..)))......
chr2B	mireap-m0043-5p	+	-71.7	CTCCGTAAACTAATGTAAGAGC	22	7	32871477	32871569	32871487	32871508	CAAATACTCCCTCCGTAAACTAATGTAAGAGCGTTTAGATCACTACTTTAGTGATCTAAACGCTCTTACATTAGTTTACGGAGGGAGTACTAT	....(((((((((((((((((((((((((((((((((((((((((...)))))))))))))))))))))))))))))))))))))))))....
chr3B	mireap-m0087-3p	+	-54.6	CCGTCTGAGCGCCAACTAATTC	22	7	736072561	736072661	736072630	736072651	ACTCCATTTGTCTGGAATTAGTTGACGCTCAAAGGGATGTATCTAGATGTATTTCAGTGCTAGATACATCCGTCTGAGCGCCAACTAATTCCGAACGGAGG	.((((....((.((((((((((((.((((((.(.((((((((((((.((.....))...)))))))))))).).)))))).)))))))))))).)))))).
chr3D	mireap-m0093-3p	+	-55.4	CACTTACTATGGAACCGAGGGA	22	7	433137892	433137991	433137960	433137981	TGCAATATACCCCCTCCGTTTCATAATAAGTGTCATGGTTTTAGTTGAAATTTGAACTAAAACCACGACACTTACTATGGAACCGAGGGAGTATATTGTT	.(((((((((.(((((.((((((((.((((((((.(((((((((((........))))))))))).)))))))).)))))))).))))).))))))))).
chr3D	mireap-m0097-5p	-	-32.7	TTAGAGATTCCTATACGGACTG	22	7	424000048	424000169	424000138	424000159	ACAAGTCTTTTTAGAGATTCCTATACGGACTGCATACGAAGCAAAATGAGTGAATCCACATTCGAAAACATGTCTATACATTCGTATGTATTTTGTATTGAAATCCCTAAAAAAAGATTTAT	..((((((((((((.((((.(.(((((((.(((((((((.......((((((......)))))).....((((....))))))))))))).))))))).).)))).)))..)))))))))..
chr4B	mireap-m0117-3p	+	-65	CATTTCCGAGACAAGTAACTC	21	7	653417793	653417890	653417860	653417880	CCCTCCGTTCGGAATTACTTGTCGCGAAAATGGATGTATCTAGACGTATTTTAGTTCTAGATACATCCATTTCCGAGACAAGTAACTCCGAACGGAGG	.((((((((((((.(((((((((.((.((((((((((((((((((........).))))))))))))))))).)).))))))))).))))))))))))
chr4B	mireap-m0119-5p	-	-55.3	CGACTGACTTCTATCTTGTTTGT	23	7	245998399	245998544	245998512	245998534	TAAAATCAGTCGACTGACTTCTATCTTGTTTGTTGTCTTCTAGGCCACGACTGAGATGTACTCGATGCCCAATGGGGCGCGAGAACAGGTTGAGGAGGAGGAGGCGAGCGGAGGTGAAAGTCAGGAGGAGTGGCAATCTGATAGTG	....(((((((..(((((((.(((((((((((((.((((((...((.(((((....(((.((((.(((((....))))))))).)))))))).)).))))))))))))).)))))).)))))))..)).........)))))....
chr4D	mireap-m0121-5p	+	-52	CAGTAATGTAAGATGTTTTGGC	22	7	213422009	213422101	213422019	213422040	TGCCTCTCTTCAGTAATGTAAGATGTTTTGGCAGTTCTATTGACGGTTCAAATTGAAACTGCCAAAACGTCTTACATTAGTGAACAGAGGTAT	(((((((.((((.((((((((((((((((((((((((..((((....))))...).))))))))))))))))))))))).)))).))))))).
chr4D	mireap-m0123-3p	+	-33.5	ATTTTTTAATATAAAGTTGGTC	22	7	495898557	495898708	495898677	495898698	CACGATGTTTGACCAAATTTATATGAAAAATATGAACATCTATAATACTAAAACTATATAGTACGAAAATACATTTCATGGTGCATCTGATAATATTTATTTCATATTGTGAATGGTGATATTTTTTAATATAAAGTTGGTCAAACTTTACA	......((((((((((.((((((((((((((((.(.(((.(((((((.............((((((((.....))))...))))....((...........)).))))))).))).).))))))))).))))))).))))))))))......
chr5A	mireap-m0126-5p	+	-38.6	CTAAGTTTGACCAAATTTATATT	23	7	592644800	592644958	592644810	592644832	TCAAAGTTTGCTAAGTTTGACCAAATTTATATTAGAAAATATTAACATCTATAACATCTAATAAATATAATATGAAAATATATTCCGAGATGGATCTATTAATAAATGTGTTGTTAATAATTTTTTGTATAAACTTGGTCAAAGTTGGATGAGGTTGAC	((((..((..((((.(((((((((.(((((((.(((((.((((((((.......(((((....((((((.........))))))...)))))....((((....))))...)))))))).))))).))))))).))))))))).))))..))..)))).
chr5A	mireap-m0128-3p	-	-50.3	CGGCTCCTTGCTGGCTCGCCGG	22	7	509230449	509230548	509230459	509230480	CCGGGCGAAGGCATGGAGGCGCGCCCGCGGTCCGAGCGAGGAGCCCCTGAGCGCCTACTGTAGCCCGCCGGCTCCTTGCTGGCTCGCCGGTTTTTGCGCG	(((.((....)).)))..(((((((.(((..((.(((((((((((..((.((..(....)..)).))..)))))))))))))..))).)))....)))).
chr5A	mireap-m0130-3p	-	-41.6	TTAGCAACCCTCTGAGCTCT	20	7	647483648	647483797	647483658	647483677	TGGATATCTTTGAGTTTCTAGTGTTGTTAGTAAGCCGGTGGTGGCCTTGATGAGCATTGCTTACTTCTGACACCTCTTGTATGAGACAGAACTTGCCCTGTTATCCCTTCCATGAGCAGATTAGCAACCCTCTGAGCTCTTGTTTGTCAT	..((((..(..((((((..((.(((((((((..((..((((.((....(((((.((..((....(((((....(((......))).)))))...))..)))))))))..))))..))..))))))))).))..))))))..)..))))..
chr5B	mireap-m0134-3p	+	-82.8	AAAAAAAGATGGAGTGGCAATTC	23	7	139728627	139728734	139728702	139728724	AGCTTCTCCCAGAATTGCTACTCCATCCTTTTTTACAATTCCTAGCTAGTTAAGGTCTAATTAGCTAGGAATTGTAAAAAAAGATGGAGTGGCAATTCTGGGAGAAGC	.((((((((((((((((((((((((((.((((((((((((((((((((((((.....)))))))))))))))))))))))).))))))))))))))))))))))))))
chr6B	mireap-m0159-3p	+	-33.6	GTCGGAGACGGGAGGCTCGACCC	23	7	688823013	688823086	688823054	688823076	ACCCCGGTGGGTTGAAGTGCTCCGCGTCTTCGTCAGATGGCGTCGGAGACGGGAGGCTCGACCCGTACCCATAA	.....((((((((((.((.((((.((((((((.(.......).)))))))))))))))))))))..))).....
chr6B	mireap-m0160-5p	+	-49.8	CATTAGGGTTTAGGATTCAGGCC	23	7	690303469	690303587	690303479	690303501	CATGAACATACATTAGGGTTTAGGATTCAGGCCATTTATTTTTGTTATGTTGATTATCAGACTAGAAATGATGTGGCCTGAATACTAGACCCTGATGTAGACCGAGTCTCTTTTTATGA	((((((..(((((((((((((((.((((((((((((((((((((...((........))...))))))))).))))))))))).)))))))))))))))(((...)))....)))))).
chr6B	mireap-m0161-5p	+	-64.76	AAACGATGTTTTTTGTGGCTTGT	23	7	698018017	698018147	698018027	698018049	TTTCAGTGAAAAACGATGTTTTTTGTGGCTTGTGTAAAAAAGACAATATATGATGCTTCATTCTAACTATTCACGAGGCATTTCTTTATCTTTTTTACACAAGCCACAAAAAAGTTGTTTTTCACTGAAAC	(((((((((((((((((.(((((((((((((((((((((((((.((.....((((((((...............))))))))...)).)))))))))))))))))))))))))))))))))))))))))).
chr7A	mireap-m0180-5p	+	-68.2	TTTAGAGATTTCAATGAGGACT	22	7	721098349	721098473	721098359	721098380	TATAAGTCTTTTTAGAGATTTCAATGAGGACTACATACGGATGTATATAGACATATTTTAGAGTGTAGATTCACTCATTTTGCTCCGTATGTAGTCCCCATTGGAATCTCTAAAAAGACTTATAT	((((((((((((((((((((((((((.((((((((((((((.(((.(((....)))....(((((......)))))....))))))))))))))))).)))))))))))))))))))))))))).
chr7B	mireap-m0187-3p	+	-40.1	GTGTGCTCTTTCCTTCTTACCC	22	7	41539391	41539483	41539452	41539473	ATCGCCTCGAGGTAAGAAGCAAATAGCACATGCAGGAGGTAAGAAAGAAGCAAGCGAATGCGTGTGCTCTTTCCTTCTTACCCTCGAGCCGGC	.(((.((((((((((((((.(((.((((((((((...(.(............).)...)))))))))).))).))))))).))))))).))).
chr7B	mireap-m0191-5p	-	-37.6	TCGGACCGCATACAAGCATTTCA	23	7	23533402	23533560	23533528	23533550	GCTCCTATCATCGGACCGCATACAAGCATTTCAAGAGGAAATAGCCGGATTTTTGCTCGACCAGGTCATAGATCCGAAAGAAGAATACTATTACCCGCTACCGCCCCCATGAACCACTTGTCATCGTGCTTCGAAGGCACCAAGGCAACATGTAGGAGA	.(((((((..(((((.((((((((((...((((.(.((...(((((((((((.((..(.....)..)).))))))).....((....)).......))))...))..).))))...))))).)).))).))))).........(....)..))))))).
chr7B	mireap-m0193-5p	-	-46.6	TATGATCGAGATAAATTTGACA	22	7	686892971	686893073	686893042	686893063	TTCTCGCATGTATGATCGAGATAAATTTGACACTAGATTGCATTTCATTGACTGATGAGTGTTCATCGAGTGTCAAGTTTGTCTCGATCATATACATTGATAC	........((((((((((((((((((((((((((.(((.(((((.((((....)))))))))..))).)))))))))))))))))))))))))).........
chrUn	mireap-m0204-3p	-	-47	ATGAGAACGCCGGACGCCCTCC	22	7	7943224	7943328	7943234	7943255	CCGCCGAGGTTGAGTCCCTGCGAGGAGTGCGCGGCGGCGTTGTGCAGCTGGTGGTCGCTCACGATAGCAGCGGATGAGAACGCCGGACGCCCTCCTGGCCGGCGC	.(((((.((......))..((.(((((.(.(((.(((((((.(.(.((((.((.(((....))))).)))).)...).)))))))..))))))))).))))))).
chrUn	mireap-m0207-5p	-	-63.9	GAACCCGTCGGCTGTCGGCGG	21	7	381307672	381307767	381307737	381307757	TCCCGGCCCCGAACCCGTCGGCTGTCGGCGGATTGCTCGAGCTGCTCACGCGGCGAGAGCGGGTCGCCGCGTGCCGGCCGGGGGACGGACCGGGAA	((((((..(((..(((((((((((.(((((..((((((..(((((....)))))..))))))..))))))).))))))..)))..))).)))))).
chr1A	mireap-m0007-5p	+	-64.4	CAGGGCGCTTCTCCCTTGGCAC	22	6	534201162	534201304	534201172	534201193	GTGTGAATCACAGGGCGCTTCTCCCTTGGCACGGTGACATGCATGTACGGATGATGGTGTGGTAGCCTGGTCCCTGGTGAGTGTGCGGTGCATGCAAGTAGTTAGCCATTCGTGCCAAAGGAGAATTGCCCTGCCATTCGCCT	..((((((..(((((((.((((((.((((((((((.((.(((((((((((((.(.(((......)))).))))...((......)).))))))))).)).....)))....))))))).)))))).)))))))..))))))..
chr1A	mireap-m0008-5p	+	-36.4	TTTTAGAGATTCAATACGGACT	22	6	560308609	560308735	560308619	560308640	ATATAAACACTTTTAGAGATTCAATACGGACTAACATATGAATGTATATAGACATACTTTAGAGCGTTGATTTACTCATTTTGCTTCGTACGTAGTCCATATTGAAATCTTTAAAAGGTCTTATATT	((((((((.(((((((((((((((((.((((((...(((((..((((......)))).....((((.(((.....)))...)))))))))..)))))).))))).)))))))))))))).)))))).
chr1B	mireap-m0022-3p	-	-37.1	TAACGAACGAGACCTCAGCCTGC	23	6	111153270	111153399	111153280	111153302	TAGCAAGGATTGACAGACTGAGAGCTCTTTCTTGATTCTATGGGTGGTGGTGCATGGCCGTTCTTAGTTGGTGGAGCGATTTGCCTCTTAATTCCGTTAACGAACGAGACCTCAGCCTGCTAACTAGCTT	.(((.((....(.(((.(((((..(((.((((((((....((((.((..((((.(.((((........)))).).)))..)..)).)))).....))))).))).)))..))))).))))...)).))).
chr2B	mireap-m0047-3p	+	-86.5	CTAAGACAAGAATTTAGGGACG	22	6	377530469	377530598	377530567	377530588	TATGCTCCCTCGGTCCCAAAATTTTTGTCTCAGATTTGTCTAGATACGGATGTATCTAATACTAAAACGTGACTTGATACATCCGTATCTAGACAAATCTAAGACAAGAATTTAGGGACGGAGGGAGTAT	.((((((((((.(((((.((((((((((((.(((((((((((((((((((((((((...(((......)))....))))))))))))))))))))))))).)))))))))))).))))).))))))))))
chr2B	mireap-m0048-5p	+	-49.6	CTCTGTCCCAAATTTTAAGATG	22	6	486580781	486580874	486580791	486580812	TAGCTACTACCTCTGTCCCAAATTTTAAGATGTTTTTGGTAAGCTAAATAGCCTACCAAAAACGTCTTATAATTTGGTACAGAGGAAGTACCAT	..(.((((.(((((((.(((((((.((((((((((((((((.(((....))).)))))))))))))))).))))))).))))))).)))).)..
chr2B	mireap-m0050-3p	+	-48.2	CGGCAAGTCCGTCCTTGGCTACA	23	6	645655065	645655161	645655129	645655151	AGAGAGTGGAATGCAGCCAAGGATGACTTGCCGACAGTACACAACAAGGTGGTAGTAATCTTGCCGGCAAGTCCGTCCTTGGCTACACCTTGCTCTC	.(((((..(..((.(((((((((((((((((((...(....)..((((((.......)))))).)))))))).))))))))))).))..)..)))))
chr2D	mireap-m0070-5p	-	-55.4	TGTAGCCAAGGACAACTTGCCG	22	6	540309770	540309873	540309842	540309863	GAGAACTAGGTGTAGCCAAGGACAACTTGCCGGCTAACTCTAAAGCTCAGTGAACTCCCAACACCAGGAGCCGGCAAGTCATCCTTGGCTGCATCCCGTTCTCT	((((((..((((((((((((((..(((((((((((..........((..(((.........)))..)))))))))))))..))))))))))))))..)))))).
chr3B	mireap-m0083-3p	+	-37.7	ATATAGTAATTGATCTTGTTGAC	23	6	379221155	379221275	379221243	379221265	TTACTTTGACCATCAACAAGTTCAATACTATATATGTATGTCACAAAGTATACTGCTGAATTCATATTTGAAAGGAGTTTCCAATCTCATATAGTAATTGATCTTGTTGACAGTCAAAGTA	.(((((((((..((((((((.((((((((((((..(((((......(((.....))).....)))))......((.....))......))))))).))))).))))))))..)))))))))
chr4A	mireap-m0103-3p	+	-37.9	GTCCGGACAGCTGTGGTAGTTTT	23	6	642511592	642511668	642511636	642511658	CCGCCCGGGCAGCGCTACCGCCACTGCCCAGACAGTGTTACACTGTCCGGACAGCTGTGGTAGTTTTACCTGAGCAT	..((.((((.((.((((((((..(((.((.(((((((...))))))).)).)))..)))))))).)).)))).))..
chr4B	mireap-m0113-5p	+	-49	TCTTGGACGATTCTTGGACGAT	22	6	312232612	312232738	312232622	312232643	CACACGATACTCTTGGACGATTCTTGGACGATAATGCAAATCAGACCATCTATATAAAGGACTAGGTGCAACACAGCCAGTGGATTAAACATATCGTCTCTGAATCGTCCAGCAGTATCGTCTGTGA	(((((((((((.(((((((((((..((((((((.((((..(.((.((...........)).)))..)))).(((.....))).........))))))))..))))))))))).))))))))..))).
chr4B	mireap-m0114-5p	+	-78.4	GCACTAACTTTAGTACTCCCTCC	23	6	357908191	357908351	357908201	357908223	TTTCAACTTTGCACTAACTTTAGTACTCCCTCCTCCGGAAATACTTGTCGGAGGAATGAATGTATCTAGACGTATTTTAATTCTAGATACATCTATTTTTATGTATTTCTTCGACAAGTATTTCCAGACGGAGGGAGTACAAAGTTGTACCAAGGTTAAGA	....(((((((...(((((((.(((((((((((((.((((((((((((((((((((((.(((((((((((...........)))))))))))...........)))))))))))))))))))))).)).))))))))))))))))))...)))))))....
chr5D	mireap-m0144-5p	-	-40.3	TTCGCCGGTCGCGCGTTCCCA	21	6	556011376	556011441	556011411	556011431	TGCCGACCCCTTCGCCGGTCGCGCGTTCCCATTGCGGTGAGCGCGCCGCCGTCGAATGGATCGGTG	.(((((.((.((((.((((.((((((((((.....)).)))))))).)))).)))).)).))))).
chr6D	mireap-m0167-5p	+	-69.8	CTGTCTGAAAAAACTTGTCATC	22	6	113464124	113464254	113464134	113464155	TATACTCCCTCTGTCTGAAAAAACTTGTCATCAAAATGAATAAAAAGGCATGTATCTAGGACTAATATACATCTAAATACATCCCCTTTTATTCATTTTGATGACAAGTATTTCCGGACGGAGGGAGTATC	.((((((((((((((((.(((.(((((((((((((((((((((((.((.((((((.((((...........)))).)))))).)).))))))))))))))))))))))).))).)))))))))))))))).
chr7A	mireap-m0184-5p	-	-76.6	TTGAGGAGTGTTTGAGGCGCCC	22	6	412723086	412723189	412723158	412723179	ACCCGGGCGTTTGAGGAGTGTTTGAGGCGCCCGGCTATCGCCTGGGGCATGGTTGTAAGAGCATCTATAGCCGGGCGCCTCAAACCCTCCTCAAACGCCCGAGC	...(((((((((((((((.(((((((((((((((((((.((((...(((....))).)).))....))))))))))))))))))).)))))))))))))))...
chr7D	mireap-m0195-5p	+	-20	TTGCCGAGAGCTGCTCAGATGTC	23	6	42805378	42805457	42805388	42805410	TTAGTATTTTTTGCCGAGAGCTGCTCAGATGTCCAAATGAGTTGAAATTTGGAGCAGACCTCACGCATCAAATTATCTAC	.(((.((((..(((.(((..((((((((((...(((.....)))..)))).))))))..)))..)))..))))...))).
chr7D	mireap-m0199-5p	-	-81.3	CTTGAGAATCGGGCCTCACCCC	22	6	408752498	408752660	408752629	408752650	CTCCTGAAATCTTGAGAATCGGGCCTCACCCCAGCTTCTCCTAGAATCTTTAACCCATATCTTTTTGACAATCCCAACTAGGAATGTCAAGAAAATATAGGTTCAATATTTTGGGAGAAGCTGGGTGGAGGTTCAATTCTCAAGATTCTGAAAGAATCGGCCA	.......((((((((((((.(((((((..((((((((((((((((((.((.((((.((((.(((((((((.(((......))).))))))))).)))).)))).)).))))))))))))))))))..))))))).))))))))))))((((.....))))...
chrUn	mireap-m0202-5p	+	-34.61	TTCAGAGATTCCAATATGGACT	22	6	150637594	150637718	150637604	150637625	TATAATTCTTTTCAGAGATTCCAATATGGACTACATACGGAATAAAATGAGTGAATCTACAGTCTAAACCACATTTATATACATACTTATATAGTTCATATTGAAATCTCTAGAAAGAATAATAT	(((.(((((((..(((((((.((((((((((((.(((.(.......(((((((..................))))))).......).))).)))))))))))).)))))))..))))))).))).
chr1A	mireap-m0011-3p	-	-45.8	ATAAAAGCTCCAAACACACCTA	22	5	311851098	311851204	311851108	311851129	ATCTCCTAAATAGGTGCTTTTTGAGCTTTTATGGCTTTTGGAGCTAAATATTGTTATATTGATTCCCCCAAACCCATAAAAGCTCCAAACACACCTATTTAGGAGCT	..((((((((((((((..(((.((((((((((((.(((.((((...(((((....)))))..))))...))).)))))))))))).)))..))))))))))))))..
chr1B	mireap-m0025-3p	-	-49.71	CTCCTCCGGCGAGCATGGCTCC	22	5	566040564	566040652	566040574	566040595	TGGCGGCACGGTAGCTGTCCTCGCCGGAGCAGCGCATAACAAACTGAATCCAGTGCGCTCCTCCGGCGAGCATGGCTCCGGTGTCACGC	..(.(((((((.((((((.((((((((((.(((((.......((((....))))))))).)))))))))).)))))))).))))).)..
chr1B	mireap-m0027-5p	-	-64.9	CGGTTCGTCACGAACCGGGACCA	23	5	655581350	655581465	655581433	655581455	CCTTTAGTGCCGGTTCGTCACGAACCGGGACCAAGGGCCCACCATGTGGCACGAGCCTGCGCCGGGGGGGCTGGGGGCCTTTAGTCCCGGTTGGTTACACCAACCGGGACTAAAAC	..((((((.((((((.((.((.(((((((((.((((((((.((....(((....)))...(((.....))).)))))))))).))))))))).)).))...)))))).))))))..
chr2A	mireap-m0034-5p	+	-51.2	AAAGGTTCTAGCAGTCGACTGTT	23	5	195314414	195314575	195314424	195314446	GACAGCATGTAAAGGTTCTAGCAGTCGACTGTTGGCTGAGTGCTACCTCGTGGTTTCTGCTGAGCACATTAGCTGTTTGTTAGACTTTACTGTTCATGTCGATCTGTGCTTCCACTCTGTTGTATTTGGTGAACATTTGTTCTCTAGAACTTTTGTGCTTCT	((.(((((..(((((((((((.((.(((.((((.((..(((((.((...((((........(((((((.((((.....))))(((............)))....)))))))))))...)).)))))..)).)))).)))..)))))))))))))))))))).
chr2A	mireap-m0039-5p	+	-57.3	ATTCCAGAGGGATTGCACTGATC	23	5	774802389	774802486	774802399	774802421	CAAGGGGAGAATTCCAGAGGGATTGCACTGATCCATCGATCTTGAGCGCCGGTTACGGAGAGATGGATCAATGCGATCCCTTTGGAATCCTCCACTAG	..((.((((.(((((((((((((((((.(((((((((..(((..(((....)))..)))..))))))))).))))))))))))))))).)))).))..
chr2A	mireap-m0042-3p	-	-47	TTTTTGCGAGGACCTTCGTTGAC	23	5	564132079	564132186	564132089	564132111	GCCGCCGCTTGGGTCCCATGAAGGCCACCGCGGAGGCGACGCCGGCGTACACAGCAGGTGTCTTGCCGGATCCTTTTTTTGCGAGGACCTTCGTTGACCCTGCATGGG	.(((..((..(((((..(((((((((..((((((((.....((((((.((((.....))))..))))))......)))))))).)).))))))).))))).)).))).
chr2B	mireap-m0057-3p	-	-64.8	TAGGACACGTAATTCAGGATGG	22	5	465132312	465132443	465132322	465132343	TAGTATTACCTCCGTCCCAAAAAGCTTGTCTTAGATTTTTCTAGATACGGATGTATCGAACACTAAAACGTGTCTAGATAGATCCGTAACTAGATAAATCTAGGACACGTAATTCAGGATGGGGGGAGTACT	.((((((.(((((((((..((..((.((((((((((((.(((((.(((((((.((((..((((......))))...)))).))))))).))))).)))))))))))).))..))..))))))))).))))))
chr2D	mireap-m0060-3p	+	-76.9	AAGAGATGGAACTGCAACAGAG	22	5	37612655	37612791	37612760	37612781	AGAGGTAACCAGAAGATACTCTGTTGCAGTTCCATCTCTTGGTACTGTTGCGGTTTATGATCTGGAAAGAAGTAAAGGGCAGCCTGGTGCACGTGTAACAGTACCAAGAGATGGAACTGCAACAGAGTATAAACCTC	.(((((.........(((((((((((((((((((((((((((((((((((((........(((....))).(((.(((....)))..)))...)))))))))))))))))))))))))))))))))))))..)))))
chr2D	mireap-m0065-3p	+	-42.4	AAATTACTCTGAAGCTTAATGA	22	5	602501930	602502032	602502001	602502022	CCACTTGTTTGTCATTAAGCTTCTGAGTATCTTTGCCATCTTACTGGCTAGTGACTAGTGATGAAAGGTCAAAATTACTCTGAAGCTTAATGAGAAAATGTGA	.(((...(((.((((((((((((.(((((..((((((.((((((((((....).))))))).))..)).))))..))))).)))))))))))).)))..))).
chr2D	mireap-m0066-5p	-	-41.3	TTTCGGCAAGCCAAAGACTACC	22	5	139829136	139829260	139829229	139829250	TTCTAAAGTTTTTCGGCAAGCCAAAGACTACCTCCAGGGTGACCGTCCTGGTGCAGTAGGCTTCGACGCATGGGATGACACCTTTAAAGGTGGTGGTGCTCGGTTTGATCCGGGATAGGTCGGTG	..........(..(((((((((..((((((((.((((((((..(((((((.(((.((........)))))))))))).))))))....)).)))))).)).))))))..)))..)..........
chr3A	mireap-m0076-3p	-	-26	TCAAAGTCGTGAATATTTTCTC	22	5	365485594	365485730	365485604	365485625	ACCTTTTGTTGAAATTTGGAAATAATTGAAATTCATGAACATTTTTTGAATTTCATGAATGGTTATTTGAATTTGTGAACATTTTTAAAATTTTGGAACGTTTTTTCAAAGTCGTGAATATTTTCTCAAAATCTGGG	(((.((..(.((((((..((((....((.....)).......))))..)))))))..)).))).....((.((((.(((.((.((((..(((((((((.....)))))))))..)))).)).))).)))).))....
chr3A	mireap-m0077-3p	-	-61.4	TATATCCGAGACAAGTAGTTCCG	23	5	570794799	570794897	570794809	570794831	CCTCCGTTCGGAATTACTTGTCGCGGAAATGGATGTATCTAGACGTATTTTAGTTCTAGATACATCTATATCCGAGACAAGTAGTTCCGAACGAAGAGA	.(((((((((((((((((((((.((((.((((((((((((((((........).))))))))))))))).)))).))))))))))))))))))..))).
chr3B	mireap-m0079-5p	+	-78.5	CTGCAGGGTGCAGTTGGGTCAC	22	5	19036228	19036330	19036238	19036259	CCCTGATGTACTGCAGGGTGCAGTTGGGTCACTGACAGGTGGGTCAACGTGCATCTGGGCCCACATGTCAGTGGCCCAACTGCACCCAACAATACATCAGGGG	((((((((((.((..((((((((((((((((((((((.(((((((............))))))).))))))))))))))))))))))..)).)))))))))).
chr3B	mireap-m0084-5p	+	-28.5	TTTGAAAACTATGAGCTGTGCCT	23	5	611728212	611728371	611728222	611728244	GGTGCCTTTGTTTGAAAACTATGAGCTGTGCCTGTCGTTAATTCTGAAAAATCCATATGCAATATTATGTTGTTCCGTCGAGATAGATGTTGAAGAGGTTTAAATCTAGTATTCTGCCCGGCTCACTGTAGTTTCAATCTTGTCTTTGAGCTCATGCTTA	...........((((((.((((((((((.((............................(((((((((.(((......))).)).)))))))...((((....))))........)).)))))))...))))))))).........(((((....)))))
chr3B	mireap-m0089-3p	-	-43.2	CCGACCTTAGCTCAGTTGGTAG	22	5	536049850	536049996	536049860	536049881	AAAACAAGTTTAACCAATTGAACTCAGTTGGTGTTCATGTTAATGTGAAGTTTGACTCGATGGATATCACCAACACAAAACTGGTGTTGCCGTTAATAAGATGTTAATATGTAACCCGACCTTAGCTCAGTTGGTAGAGCGGAGGAC	.......((((.(((((((((.((..(((((.((((((((((((((..((.....)).(((((....(((((.........)))))...)))))......))))))))))).))))))))...)).))))))))).)))).......
chr3D	mireap-m0098-5p	-	-57.2	TCTGATCCAAATTAATTATCGC	22	5	524715626	524715717	524715686	524715707	TAATATTCCCTCTGATCCAAATTAATTATCGCAGCTTTAGTACAAAGTTGCACTAGAGCTGCGACAATTAATTTGGATTGGAGGGAGTAATA	...(((((((((..(((((((((((((.(((((((((((((.((....)).))))))))))))).)))))))))))))..)))))))))...
chr3D	mireap-m0099-3p	-	-52.01	TTCGAACCAGGCTTCGTTCCTC	22	5	592993193	592993340	592993203	592993224	GCTGGCGAGATCACTACCCCCGTCCCTAGGAGCGAGCGAGACTGAGCAGGTGTGGTGAGCGGCGGGGGAAGCGCGGCGACCTCCTCAGAATCAGCGGCATCTTCAGCTTCCTCTTCTTCGAACCAGGCTTCGTTCCTCCCTCGCCCTT	...((((.(.........).))))...(((.(((((.(((...((((((((.((((..(.((.(((((((((((.((....((....))....)).)).......))))))))).)).)..)))).)))).))))))).)))))))).
chr4A	mireap-m0100-5p	+	-49.5	TTTGTAAACTAATATAAGACCG	22	5	430271423	430271527	430271433	430271454	AGGTAATCCCTTTGTAAACTAATATAAGACCGTTTAAATCACAACTTTAGTGATCTAAAGTAGTAGTCTAAACGGTCCTATATTAGTTTACAAAAGGGGTAACAT	..((.(((((((((((((((((((((.(((((((((.((.((.(((((((....))))))).)).)).))))))))).))))))))))))).)))))))).))..
chr4A	mireap-m0104-3p	+	-57.3	AACCAGCAAAACAGCGGCGGTC	22	5	675811431	675811581	675811550	675811571	TCCCAACGAGGAACCGGCGTTTTTGCCGGCTGAATGACCTCACAATGCGCCTGCCTGCACGGCTCTTCCTCGGCAGGTACCAGGAGGACCTACCTGCTCGTGCCTTGATTAGGCCGTTCAACCAGCAAAACAGCGGCGGTCGTCAGTGACG	...((..((.((.(((.(((((((((.((.((((((.(((..(((.((((.(((((((.(((.......))))))))))..((.(((.....))).)).)))).)))...))).)))))).)).))))))..))).))))).))..))...
chr4A	mireap-m0107-3p	-	-46.3	CGTCTCTGAATCGTCCAGCAGTA	23	5	201166823	201166952	201166833	201166855	ATGCACACGATACTCTTGGACGATTCTTGGATGATAATGCAAATCAGACCATCTATATAAAGGACTAGGTGCAACACAGCCCGTGGATTAAACATATCGTCTCTGAATCGTCCAGCAGTATTGTCTGTGA	..(((.((((((((.(((((((((((..((((((((.((((..(.((.((...........)).)))..)))).(((.....))).........))))))))..))))))))))).)))))))).)))..
chr4A	mireap-m0109-3p	-	-40.27	AGGATGCCCAGCCGGACTGGTA	22	5	703471903	703472030	703471913	703471934	TGCGGTGTCGACTGCCTGTGCGGCTATGGCGGCGCGCAACAGGTAACATGAGATGTGGGACTGAGGCATCACACATAGCAACCCAAATTCAGGTGAAGGATGCCCAGCCGGACTGGTAGGGAGCGGAG	..((.(.((...(((((((((((((.....))).))).)))))))..((.((...(.((.(((.((((((.(((..................)))...))))))))))).).)).)).)).).))...
chr4A	mireap-m0110-5p	-	-82.5	CGCTGTTGTAGTGTTGTGGGCCT	23	5	733242330	733242490	733242458	733242480	GTGATGTGGACGCTGTTGTAGTGTTGTGGGCCTGGTTTGGGTGTGCTAATGCTGGCCTGCCCGTTCCAAGTTGCGTAGTGGACCGGCTGGGGCCTATGCGAAAGCTGGGCCTCACGGTCCATAATGTGGCAGGCACAGCGTGAGGCTGGCTTCACAGAGCA	((..((((((.(((((..((.((((((..(((.((..((((((.((((....)))).))))))..))..((..(((.((((((((..(((((((((.((....))))))))))))))))))).)))..)).)))))))))))..)).)))))))))..)).
chr4B	mireap-m0111-5p	+	-43.5	TTTAGATATTTCAATATGGACT	22	5	74869642	74869766	74869652	74869673	TGTAAGTCTTTTTAGATATTTCAATATGGACTACATACAGAGCAAAATGAGTGAATCTACATTCTAAAGTATGTATATATACATCTATATATACTCCATATTGAAATATCTAAAAATACTTATAT	(((((((.(((((((((((((((((((((...................(((((......)))))...((((((((((........))))))))))))))))))))))))))))))).))))))).
chr4B	mireap-m0120-5p	-	-57.7	AAACCCCGTCTGACATCAGCTT	22	5	599553184	599553296	599553265	599553286	CTACAGGAAGAAACCCCGTCTGACATCAGCTTGATAATTACCTTAGTTTGCGAGTTAGATATTTTTCTATAGTAACTATTGAGCTGATGTCTGATGGGGTGTCCTCCTGTAGC	((((((((.((.((((((((.((((((((((..(((.((((..(((.....((((.....))))..)))..)))).)))..)))))))))).)))))))).)).)))))))).
chr5B	mireap-m0132-3p	+	-71.6	TATAAGACAAGAATTTAGGGAC	22	5	11763432	11763559	11763528	11763549	GTACTCCCTCCGTCCCAAAATTCTTGTCTTAGATTTGTCCAAATACGAATGTATCAAATCACGTTTTAGTATTAGATACATCCGTATCTAGATAAATATAAGACAAGAATTTAGGGACGGAGGGAGTA	.(((((((((((((((.((((((((((((((.(((((((...(((((.(((((((.(((.((......))))).))))))).)))))...))))))).)))))))))))))).)))))))))))))))
chr5B	mireap-m0136-5p	+	-62.4	GCCGTTGAGACGAGATCTCCCC	22	5	711095910	711096019	711095920	711095941	CCCTGTGGCGGCCGTTGAGACGAGATCTCCCCATAGGCCCATACCACATAGCGGCAGCTCGGCTCCGTGCACGCGTATGGGGAGATCTCGCCTCAACAGCCGCTCCGTGT	....(..(((((.((((((.(((((((((((((((.((.....((.......))..((.((....)).))..)).))))))))))))))).)))))).)))))..)....
chr5D	mireap-m0141-5p	+	-62.9	GTTGAGACGAGATCTCCCCATA	22	5	557480975	557481070	557480985	557481006	TGTGGCGGCCGTTGAGACGAGATCTCCCCATACCACATAGCGGCAGCTCGGCTCCGTGCACGCGTATGGGGAGATCTCGCCTCAACAGCCGCTCCG	.(..(((((.((((((.((((((((((((((((......((((.(((...)))))))......)))))))))))))))).)))))).)))))..).
chr5D	mireap-m0143-3p	-	-68.6	TGGGCAAGTCATCCTGGCTACCC	23	5	549199158	549199276	549199168	549199190	TGGAGGTAAGAGGACATCTTCGATAGCCAAGGATGATTTGCCTGTGAACCTCCCCCGGGAGCCCAGCTCTCGGGAACCTGGTTCCATGGGCAAGTCATCCTGGCTACCCAAGTACCTCT	.(((((((.((((....))))..((((((.((((((((((((((((((((...(((((((((...))))))))).....)))).))))))))))))))))))))))......)))))))
chr6A	mireap-m0151-3p	-	-45.9	CGGCTCCTGGCAGACGGCCCAC	22	5	64828269	64828352	64828279	64828300	AGAGGGCGGCTACAAGATGGGCCGACTTCCCGCGGGCAGCCTCCGGAGAGGCCGGCTCCTGGCAGACGGCCCACCGCGCCCTCG	.(((((((.......(.(((((((.((.((.(.((((.(((((....)))))..))))).)).)).))))))).).))))))).
chr6D	mireap-m0172-5p	-	-45.2	CACCTATTACTACTTCATGTGTG	23	5	404071	404227	404195	404217	TACATGGATTCACCTATTACTACTTCATGTGTGTGGATCACTATGTGTGCTCGGCTCGTCCAGAGTAAGCTACAATGAAGAAAAGCAATCTGTGCACATGCTTGTCTTTTTTCTCCTGATAATGGGCACATGCACGTCTTAAAGGGTGAGACGTGTC	.(((((..(((((((.(((..((..(((((((.(..((((...((((.(((..((((.....)))).)))))))..(((((((..(((.(((....)).).)))..)))))))...))))...).)))))))...))..))).))))))).))))).
chr6D	mireap-m0175-3p	-	-57.1	AGGATGAAAGTGGGGGCCCA	20	5	176588385	176588532	176588395	176588414	AGGGCCCGCGAGGCCCTCTCCGTCGTCCTTCGAGTTGTTGCACTCGCCGTGGCGCCGCCGTCTCGTGTTGTCAACATGGTCAACAGACATGAGGATGAGGAGATGACTTTACTTGGAGAGGATGAAAGTGGGGGCCCACCAAGGCCAT	..((((.(.(.(((((((.(..(((((((((((((....((...(((....)))..))((((((...(..((..((((.((....))))))..))..).)))))).....)))))..))))))))..).)))))))).)...))))..
chr6D	mireap-m0176-5p	-	-71.1	TTCCACAGCTTTCTTGAACTGC	22	5	450551309	450551443	450551412	450551433	CTCTGTGATCTTCCACAGCTTTCTTGAACTGCATGCGCGCATGGATCTGCCTCTCGCTAGATCGCTTCGGCTTGCTAGCTGCGCGATCGAGAGGCCGGCCGGGCAGTTCAATAAAGCTGTGGGAAGTCTCAGTGA	(.(((.((..((((((((((((.(((((((((.((....)).((.((.(((((((....((((((..(((((....))))).))))))))))))).))))..))))))))).))))))))))))..)).))).).
chr7A	mireap-m0177-5p	+	-24.9	ATGCTATTAAAATGGTTGTGATG	23	5	152930626	152930715	152930636	152930658	GCGTGCCAACATGCTATTAAAATGGTTGTGATGTGGTATTATAGGGTGGTATCCTCTTTTGAATGATTCGAGTGGCTTGACTTGGCACAT	..(((((((((.((((((..(((.(((..((.(.((((((((...)))))).)).).))..))).)))..)))))).))..)))))))..
chr7A	mireap-m0178-3p	+	-51.5	TTGATACTAGAATAACAGAGCT	22	5	571260760	571260871	571260840	571260861	TCGCGGCTAACTGCTAAGTACAGGTCTGTTATTCCAGTATCAGGCTGTACTTTTTTTTGATGCGCAAAAAAATGTACAGCTTGATACTAGAATAACAGAGCTCTTGTCGAGT	...((((..(((....)))..((.((((((((((.(((((((((((((((.((((((((.....)))))))).))))))))))))))).)))))))))).))...))))...
chr7A	mireap-m0179-5p	+	-80.9	GGCTCCAGTTCCCCGTCGGCCGC	23	5	632526729	632526891	632526739	632526761	GTCAAGGCCGGGCTCCAGTTCCCCGTCGGCCGCATCGGGCGGTACCTCAAGAACGGCCGGTACGCGAAGCGCGTCGGCACGGGCGCCCCCGTCTACCTCGCGGCCGTCCTCGAGTACCTGGCCGCGGAGCTGCTGGAGCTCGCCGGGAACGCCGCCAAGGACA	(((..(((.((((((((((..((((.((((((........(((((.((.((.(((((((..(((((...))))).((.(((((....)))))...))...))))))).)).)))))))))))))))).)..))))))))))..((....))..)))...))).
chr7A	mireap-m0181-3p	+	-64	TTAAGACAACTAATTTGGGAC	21	5	733342223	733342350	733342320	733342340	GTACACCCCCCTTCCCGAATTAGTTGACTTAGATTTGTTTACATGCGGATGTATCTGAATAAGTTTTAGTGTTAGATACATCAGTATCTAGACAGATTTAAGACAACTAATTTGGGACGGAGGGAGTA	.(((.(((.((.((((((((((((((.((((((((((((((.((((.(((((((((((.((.....))...))))))))))).)))).)))))))))))))).)))))))))))))).)).))).)))
chr7A	mireap-m0182-5p	-	-50.6	AAGCGGCATCGGTTGGAAGACC	22	5	48226500	48226590	48226559	48226580	GCCGTTGCCCAAGCGGCATCGGTTGGAAGACCGACGACAGGGATCCAAGTCATTGCCGTGGTCTTCCAAGCGATACCGGTTGGAAGACGGA	.(((((..((((.(((.((((.((((((((((.(((.(((.(((....))).))).))))))))))))).)))).))).))))..))))).
chr7B	mireap-m0188-3p	+	-65.3	TTGAGCGTCAAGTAATTCTGGA	22	5	58435120	58435224	58435193	58435214	TACTCCCTCCGTCCGGACTTACTTGATGCTCAAATGGATGTATATAGCACTAAATATGTCTAGATACAACCGTTTGAGCGTCAAGTAATTCTGGACGGAGGAAGT	.(((.((((((((((((.(((((((((((((((((((.(((((.(((.((.......))))).))))).))))))))))))))))))).)))))))))))).)))
chr7B	mireap-m0192-3p	-	-44.5	AGTTACTCTGATAGGGCAAAGAC	23	5	620994814	620994936	620994824	620994846	TCTGGTAGCAGTGTTCTGCTTGTCTTAGCCCTACATGATGAACTATGTTTTAGCTATGGATGTATGTCCAGGTGGAGCTATATTTGACATAGTTACTCTGATAGGGCAAAGACTGTTAATTTC	......(((((....))))).(((((.((((((((.((..(((((((((.(((((.(((((....))))).....))))).....)))))))))..)))).)))))).)))))..........
chr5A	mireap-m0131-5p	-	-59.1	TTGAATTTGAACATAGCATCAG	22	3	691798402	691798517	691798485	691798506	CAAACCTCTGGTTGAATTTGAACATAGCATCAGCATCGGCCGTTCAACTGCGGGCGGTGGTAGTGGTTGCTGCCTTTCGGCGCTGGTGCTATGGATAGATTCAACCGAATGGTTGT	..((((..((((((((((((..((((((((((((.(((.((((......)))).))).((((((....)))))).......))))))))))))..))))))))))))...))))..
chr7B	mireap-m0186-3p	+	-55.3	GTTCAATAAAGCTGTGGGAAATT	23	3	33897896	33898004	33897973	33897995	CTCTTTGCTGTCTTCCACAGCTTTCTTGAACTGCATCTGCAATTGGTTGATGCTAGCTTCTGCCGGCAAGATCTGCAGTTCAATAAAGCTGTGGGAAATTGCAGAGAGA	((((((((.((.((((((((((((.((((((((((.........((((..(((..((....))..))).)))))))))))))).)))))))))))).)).)))))))).
chr1B	mireap-m0016-3p	+	-43.52	TAATTAGATTGAAGACCGAAAA	22	2	348503068	348503179	348503149	348503170	GCATGGGATTTTCGGTTGTCAATTTAATGAGCAAAACATGTGTAATACTATGCCACAAAAAGATACATAGACATGTTTCGCTAATTAGATTGAAGACCGAAAATTACGTGTT	(((((..((((((((((.((((((((((.(((.((((((((......(((((.............))))))))))))).))).)))))))))).))))))))))..))))).
chr3D	mireap-m0092-3p	+	-64.9	TATAGAATTTGATGTAGCCGTA	22	2	422271558	422271678	422271649	422271670	AGCTCGAGTACATCTACGTGAACTTTTAGACTCGGGAAGATGGTGAGTGTTGTCTTGTTGTCTTTGCATGTTCACTCACCATCCTCCTGAGTATAGAATTTGATGTAGCCGTACTCGAGCG	.((((((((((..((((((.((.(((((.((((((((.(((((((((((....(.(((.......))).)..))))))))))).)))))))).))))).)).))))))..)))))))))).
chr2D	mireap-m0067-5p	-	-69.3	TGTTTTGTTGGTTGTCATCTAACC	24	1	449570570	449570717	449570683	449570706	AGCTCTGAACTTGTTTTGTTGGTTGTCATCTAACCATCGTTCGATCTGCCACCTGGTGCATGGATGGATGCCTGGGTGCATGGCGATTACGCCAACACACACACGGTGATGATGGTTAGATGACCATCAGCAAACATGTTCATGAGAC	..((((((((.(((((.((((((.(((((((((((((((((((....((.(((..(.((((......)))))..))))).(((((....))))).........))..))))))))))))))))).))))))))))).))))).)))..
chr4B	mireap-m0116-3p	+	-65.6	CGGAACCGCCTCGGAAGGGAAA	22	1	573577514	573577612	573577582	573577603	TTGTGTTTTTGCCCTTCCGGGGCAGTTCTGACCAATGAGCAGTCGCCACGTGGTGAACCATGATTGGTCGGAACCGCCTCGGAAGGGAAAAAACACAAG	((((((((((.((((((((((((.((((((((((((.(....(((((....)))))....).)))))))))))).)))))))))))).)))))))))).
chr4D	mireap-m0121-3p	+	-52	CAAAACGTCTTACATTAGTGAA	22	1	213422009	213422101	213422071	213422092	TGCCTCTCTTCAGTAATGTAAGATGTTTTGGCAGTTCTATTGACGGTTCAAATTGAAACTGCCAAAACGTCTTACATTAGTGAACAGAGGTAT	(((((((.((((.((((((((((((((((((((((((..((((....))))...).))))))))))))))))))))))).)))).))))))).
chr5B	mireap-m0138-5p	-	-62.2	GGGAATGACGCCGGGTCCGAAA	22	1	562984073	562984173	562984139	562984160	CATGGTTGTCGAGGGGAATGACGCCGGGTCCGAAAGAGAGACGCGCGCATGGTGTGCGTGTGGCGCGTTTCGGACCAGGCTTCATTCCCCATGACTCCATC	.((((..((((.(((((((((.(((.((((((((((.(..((((((((.....))))))))..).).))))))))).))).))))))))).)))).)))).
chr6A	mireap-m0152-3p	-	-63.9	AGTTCAATAAAGCTGTGGGAAG	22	1	596076897	596077029	596076906	596076927	CTCTGTGATCTTCCACAGCTTTCTTGAACTGCATGCGCGCATGGATCTGCTTCGCTAGATCGCTTCGGCTTGCTAGCTGCACGATCGAGAGGCCGGCCGCGCAGTTCAATAAAGCTGTGGGAAGTCTCAGTGA	(.(((.((..((((((((((((.(((((((((..(((.((.((.....(((((....(((((...(((((....)))))..)))))..))))))))))))))))))))).))))))))))))..)).))).).

## Sheet: PSTCPDA1
Novel miRNAs in PSTCPDA1
Chromosome	miRNA ID	Strand	MFE	Sequence	Mature miRNA length	Read Count	Precursor Start	Precursor End	Mature Start	Mature End	Precursor Sequence	Precursor Structure
chr6B	mireap-m0119-5p	-	-71.1	TTCCACAGCTTTCTTGAACTGCA	23	630	684140727	684140861	684140829	684140851	CTCTGTGATCTTCCACAGCTTTCTTGAACTGCATGCGCGCATGGATCTGCCTCTCGCTAGATCGCTTCGGCTTGCTAGCTGCGCGATCGAGAGGCCGGCCGGGCAGTTCAATAAAGCTGTGGGAAGTCTCAGTGA	(.(((.((..((((((((((((.(((((((((.((....)).((.((.(((((((....((((((..(((((....))))).))))))))))))).))))..))))))))).))))))))))))..)).))).).
chr4A	mireap-m0065-3p	-	-67	TCGGACCAGGCTTCATTCCCCC	22	193	16475397	16475523	16475407	16475428	CGGTGCATGGCAGTTGAGGGGAATGTTGTCTGGTTGGAGACCTGGCTCGCACGACGGCCGGACCCCGGATCGATCGACGGCGTGCGTGCGCGGTTTCGGACCAGGCTTCATTCCCCCCAACTCAACC	.(((.....(.(((((.((((((((..((((((((.((((((..((.((((((.((.((((...)))).........)).)))))).))..)))))).))))))))..)))))))).)))))).)))
chr3A	mireap-m0046-5p	-	-67.1	TGTTGCATGACAAGTTGAGCACA	23	156	150728396	150728520	150728488	150728510	CAGTTCAGGTTGTTGCATGACAAGTTGAGCACACCTGAGTCCGGTTCTGAGCACATCTTCTACCTCCAGACTTCAACAACCTGAACTCAGGTGTGCTCAACTTGTCTGCAACAACCTTAACCTGT	..(((.(((((((((((.(((((((((((((((((((((((.((((.((((....(((.........))).))))..)))).).))))))))))))))))))))))))))))))))).)))....
chr5A	mireap-m0084-3p	-	-56.8	TCGGACCAGGCTTCATTCCCCA	22	139	578021253	578021349	578021263	578021284	CATGGTTGTCGAGGGGAATGACGCCGGGTCCGAAAGAGAGACGCATGGCGTGCGTGTGGCGCGTTTCGGACCAGGCTTCATTCCCCATGACACCATC	.(((((.((((.(((((((((.(((.(((((((((..(...((((((.....))))))...).))))))))).))).))))))))).))))))))).
chr1B	mireap-m0012-3p	-	-51.9	TCGGACCAGGCTTCATTCCCCT	22	118	357916226	357916351	357916236	357916257	AGCTATTTTGCTTCTGGGTGGAATGTTGTCTGGTTCAAGGTCTCGCTCTGGTTTGAGGATGGAAAACTTTCATTTCTCTCAGCTTCCTGCGATCTCGGACCAGGCTTCATTCCCCTCAGAGATAGC	.((((((.....((((((.((((((..(((((((((.(((((..((...((.(((((((..(((....)))...)).)))))...)).))))))).)))))))))..)))))).))))))))))))
chr4D	mireap-m0075-5p	+	-51.8	GCTTGAACTTCTCCATAGCATCA	23	112	507476544	507476668	507476554	507476576	CCAATCCTCTGCTTGAACTTCTCCATAGCATCATCCATCCTGCCATTCTTCTGAGGTAGCCTCTGCCCTTTTGCACGATGGGTACAATGGCTGGTGCTATGGATAAATTCGACCAGATGGTTGGC	((((((.((((.(((((.((.((((((((((((.((((..((((..((....((((...)))).((......))..))..))))..)))).)))))))))))).)).))))).)))).)))))).
chr5A	mireap-m0083-5p	-	-53.6	AATTAACCGTCGTTGAAATGAG	22	94	316349752	316349848	316349817	316349838	CTCCGTCCGGAATTAACCGTCGTTGAAATGAGTGTATCTAAACGTGTTTCAGTGTTCAGGTATACTTCATTTCAACGATGGTAAATTCCGAACGGAT	.(((((.(((((((.((((((((((((((((((((((((.((((........)))).)))))))).)))))))))))))))).))))))).))))).
chrUn	mireap-m0154-5p	+	-52.7	GTATTGGCTCGGCTCACTCAGGT	23	84	409072705	409072803	409072715	409072737	CGCAGCTGCGGTATTGGCTCGGCTCACTCAGGTCATCGTGTTGCAGAAGCATATGCTTCTCGGTATAATCTGATTGAGCCGCGCCAATATCTCAGTGCC	.(((.(((.(((((((((.(((((((.((((((....(((..(.((((((....)))))))..))).)))))).))))))).))))))))).)))))).
chr1D	mireap-m0019-3p	-	-56.3	CGCGGCTCCGTCGACTGGTGCT	22	82	10209894	10209975	10209904	10209925	CGACGCCGGTGGGCGCCTTTCGTCGGATTCGCGTGCAGATCAAGGTTGCGCGCGGCTCCGTCGACTGGTGCTCGTCGGTGTC	.(((((((..(((((((..(((.((((..(((((((((.......)))))))))..)))).)))..)))))))..)))))))
chr5B	mireap-m0090-5p	+	-82.4	GTTGCACCTTGTAGTTCTCAGAC	23	80	55093601	55093742	55093611	55093633	GCTGGCTTGGGTTGCACCTTGTAGTTCTCAGACTTAGTATCATGTACCTGAGGACAAGGTGAGAGACTCGGAGTCTGACTCCGAGGACATTGATGCCCATGATATTGAGTCCGAAGCTGACATGGTGCAGCCCAAGCCAGCT	((((((((((((((((((.(((((((.((.(((((((((((((((((((.......))))).....(((((((.....)))))))............)))))))))))))).)))))).))).)))))))))))))))))).
chr5D	mireap-m0107-3p	-	-61.9	TCGGACCAGGCTTCATTCCCCA	22	78	458932211	458932311	458932221	458932242	CATGGTTGTCGAGGGGAATGACGCCGGGTCCGAAAGAGAGACGCGCGCATGGCGTGCGTGTGGCGCGTTTCGGACCAGGCTTCATTCCCCATGACTCCATC	.((((..((((.(((((((((.(((.((((((((((.(..((((((((.....))))))))..).).))))))))).))).))))))))).)))).)))).
chr3B	mireap-m0052-3p	+	-58	GTTTAATTTGTCCATAGCATCCG	23	77	691444704	691444864	691444832	691444854	GATGGGAATGATGGCTGGTGCTATGGATAAATTCAACCCGATGGTCGTGCATACACGACTGAAAGAAGAAGCCTTGCTTGGAGTTCAGTGAGCCGGCAATCAGTTTGAAAGAGGGAGCCAGTTATCCGGTTTAATTTGTCCATAGCATCCGCGATCCCGCC	...((((....(.((.(((((((((((((((((.((((.((((((((((....)))))))..........(.(((.(((....((((((((........)))..))))).))).))).)....))).)))).))))))))))))))))).)).)))))...
chr2A	mireap-m0024-3p	+	-81.5	GTTAGATGACCATCAGCAAACA	22	69	593354655	593354813	593354782	593354803	GCTCTGAACTTGTTTTGCTGGTTGTCATCTAACCATCGTTCAGTCTGCCGTCTGTAAGCTTGGTGCATGGATGGATGCCTGGGTCTGGGTGCATGGCGATTGCGCCGACAGACAGACGGTGGTGATGGTTAGATGACCATCAGCAAACATGTTCATGAG	.((((((((.(((((.((((((.(((((((((((((((......(..((((((((..(((..(.((((......)))))..)))...((((((.......)))))).....))))))))..)))))))))))))))).))))))))))).))))).)))
chr3B	mireap-m0049-3p	+	-62.2	GATCATGCGATCCTTTTGGAAG	22	58	41449144	41449256	41449225	41449246	CCTTGGGGAAGCATCCAAAGGGATCGCATTGATCCTTCCATCCATGGTGCTGGTGGCGGTCATCAATCGACCGGCTCGACGGATCATGCGATCCTTTTGGAAGCTTCCTCTAG	.((.((((((((.((((((((((((((((.(((((..(((.(((......))))))(((((.......))))).......))))))))))))))))))))).)))))))).))
chr5A	mireap-m0087-5p	-	-62.1	GTTGAACTTGTCCATAGCATCA	22	58	691798171	691798297	691798263	691798284	AGCCAATCCTCTGGTTGAACTTGTCCATAGCATCATCCATCTTGCTGTTCTACCGAGGTAGCCGCTGCCCTTTTGCGCGATGTGTGCAATGGCTGATGCTATGGGTAAACTCGACCAGATGGTTGGC	.(((((((.(((((((((..((..(((((((((((.((.....((.((.((((....))))..)).))....((((((.....)))))).)).)))))))))))..))..))))))))).)))))))
chr4D	mireap-m0074-3p	+	-66	CTTTCTTCTTCCTCTTCCTACCT	23	52	419460920	419461030	419460998	419461020	GGAGAGGCAGAGGAAGGAGGAGGAAGGAGGAAGAAGAGGGTTTTGCTACGTGGCATGGAATTCATGGCATAGTTGGTTCTTTCTTCTTCCTCTTCCTACCTCTGCCTCTTG	.((((((((((((.(((((((((((((((((((((...((.....))..(((.((((.....)))).)))......))))))))))))))))))))).)))))))))))).
chr5D	mireap-m0106-3p	-	-66	TTCTAGGATACCACGACTGTCAT	23	52	370732160	370732267	370732170	370732192	GCGATGCTTAATGACAGTCGTGGTGTCCTAGGTGAAGACGATGCTTAATGGCCAGCGTAGACAGTCGCCTGGCTCTTCTAGGATACCACGACTGTCATTAAGCATCAT	..((((((((((((((((((((((((((((((..(((......)))...((((((((........)).))))))..))))))))))))))))))))))))))))))..
chr4A	mireap-m0066-3p	-	-61.2	TTCTTCTTCCTCTTCCTACCCCT	23	50	45105861	45105975	45105871	45105893	GAGGAGAGGCAGAGGAAGGAGGAGGAAGGAGGAAGAAGAGGGTTTTGCTACGTGGCATGGAATTCATGGCATAGTTGGTTCTTTCTTCTTCCTCTTCCTACCCCTGCCTCTTGCT	...(((((((((.((.(((((((((((((((((((((...((.....))..(((.((((.....)))).)))......))))))))))))))))))))).)).)))))))))...
chr6A	mireap-m0111-3p	-	-46	TCGTCGTCGTGATGGGGCACCT	22	48	63071021	63071130	63071031	63071052	AGCGCTCGGTGCGGATGCTGCTGCGGCGGCGAGCAGCTAACGCCGCCGGCGGTGGCGGGAAGAGGGTTGTCGAGGTCGTCGTCGTCGTGATGGGGCACCTTATTGATGTC	.(((.((((((.((.((((.(.((((((((((((((((..(((((((...))))))).......))))))........))))))))))...).)))))).))))))))).
chr6B	mireap-m0114-3p	+	-55.5	GGTAGGATGGCTGGTGCTATGG	22	42	35632979	35633078	35633047	35633068	TTGAACTTGTCCATAGCATCATCCATCCTACCCTACCCTTCAACGGCGGTTGCCGACGCCCCACGGCGGGTAGGATGGCTGGTGCTATGGGTAGCTTCAC	.((((.((..(((((((((((.(((((((((((..........((((....))))..(((....)))))))))))))).)))))))))))..)).)))).
chr3A	mireap-m0045-5p	-	-53.2	TCGAGCCCCGTCAGTCCTGCCGG	23	40	31579092	31579253	31579221	31579243	ACTTCTCGAGTCGAGCCCCGTCAGTCCTGCCGGTCGACGATTGGGATTCTTAGAACGTCAGTCTCGGGGGATCCCTGCATCCACCTTCCCCTTTTGACCCCGTCGAGCATTCGGTCACGGTCGGGCTCTGGGGCCAGCAAGTATTGGAACGCCGGGCAAGTC	((((((((.((.(.((((((..(((((.(((((((((.(((.((((((((..((((....)).))..))))))))...)))...........((((((...))))))...)))).).)))).))))).))))))).))..((......))..)))).)))).
chr2B	mireap-m0034-5p	-	-47.7	TTCTCTTCGCCGGCTGCGCGTT	22	35	174799989	174800066	174800035	174800056	GCCGTTGCCATTCTCTTCGCCGGCTGCGCGTTCCCCTCTTCGGTGAGCGCGCCGCCGTCGAACGGATCGGCCGCGGTA	(((((.(((..(((.((((.((((.((((((((.((.....)).)))))))).)))).)))).)))..))).))))).
chr5B	mireap-m0099-3p	-	-62.2	TCGGACCAGGCTTCATTCCCCA	22	34	562984073	562984173	562984083	562984104	CATGGTTGTCGAGGGGAATGACGCCGGGTCCGAAAGAGAGACGCGCGCATGGTGTGCGTGTGGCGCGTTTCGGACCAGGCTTCATTCCCCATGACTCCATC	.((((..((((.(((((((((.(((.((((((((((.(..((((((((.....))))))))..).).))))))))).))).))))))))).)))).)))).
chr3B	mireap-m0050-3p	+	-38	TTTTTTTAATATAAATTTGGTC	22	29	64599910	64600058	64600027	64600048	CTCCACTTTGACCAAATTTATAGAAAAAATATCTACATTTATGATGCCAAATCAAATTGTTAGATTCATTATGAAATGTAGTTTTATATTATATATATTTAATATTGTAGATGTTGATTTTTTTAATATAAATTTGGTCAAATGTTTGA	....((((((((((((((((((..(((((.(((.(((((((((((.....)))....((((((((....((((.((((((....)))))).)))).))))))))..)))))))).))).)))))..)))))))))))))))).))....
chr1B	mireap-m0013-5p	-	-48.3	ACCGGATCTCCTGCTCGACGGG	22	28	474754500	474754576	474754545	474754566	CAGAGCTAGCACCGGATCTCCTGCTCGACGGGCCGCGGCGGCCGTGCCCGTCTAGCAGTAATCTGGTGCGCGCTCCC	..((((..(((((((((...(((((.(((((((.((((...))))))))))).)))))..)))))))))..))))..
chr5D	mireap-m0104-3p	-	-34.5	ATACCGGGATTTGTAGTATACCA	23	27	4048834	4048978	4048844	4048866	AGGTACTTGAATCTATCGTGGTGCATGGACGTCGTGGCCCCGGACCAAATTAACAGTTTGGTTTGCTGTATCAGTACCCTTTCTAATCTAGAGCATCTGGACTTGTCATGTAATACCGGGATTTGTAGTATACCAGAAAGTATTG	.(((((((((((((...(((.((((((.(((.....((..((((((((((.....))))))))))..)).................(((((.....)))))..))))))))).)))..))))))).)))..)))...........
chr2B	mireap-m0033-5p	+	-70	TCTCCACAGGCTTTCTTGAACT	22	26	772062262	772062385	772062272	772062293	GCGGGCATGCTCTCCACAGGCTTTCTTGAACTGTGAACTCGCGGGGATTGTGGCGCTGCTGCCTTCTCTTCGGCCGCCTCCGCCTGTTGATGGTTCAAGAAAGCCCATGGAAACCATGCCCGCC	(((((((((...((((..((((((((((((((((.(((..((((((...(((((((....))..........)))))))))))..))).))))))))))))))))..))))...))))))))).
chr3B	mireap-m0051-3p	+	-49.1	CGATCGGCGAGTTGTTCTTGGC	22	26	242751081	242751179	242751148	242751169	ACTATGGTGCAGCCAAGGATGACTTGCCGATCGAACAATGATACATCATCATCATATACATTGGGAACGATCGGCGAGTTGTTCTTGGCTACATCTTAG	.(((.((((.(((((((((..((((((((((((..((((((((...........))).)))))....))))))))))))..))))))))).)))).)))
chr1A	mireap-m0003-3p	+	-41.3	ACATTTTCCTATAGACTTGGTC	22	25	515547476	515547634	515547603	515547624	CTTTAAGTTTGGCCAAGTCTAGAGAATAATGTATCAACAGCCACAGCGCAAAATCAGCTTCACCATAAAAATGTACTTTCGTAATATATATATATATATATATATATTTGATGTTGTAGTTATTAGCACATTTTCCTATAGACTTGGTCAAATTTCTTT	....(((((((((((((((((..(((.(((((......(((.(((((................(((....))).....(((.(((((((((((....)))))))))))))).))))).)))......))))))))...)))))))))))))))))....
chr2B	mireap-m0029-5p	+	-31.2	TCGGGGTCCAGGCGACGTAACCA	23	25	285308013	285308083	285308023	285308045	CCCTTGGCCTTCGGGGTCCAGGCGACGTAACCAGAGATGGCGCCGCCCGCTTGGATCCAAGGGGAGAAGTA	..(((..((((..(((((((((((.((...(((....)))...))..)))))))))))..))))..)))..
chr5A	mireap-m0081-3p	+	-87.3	GCGGGCGCCGTCGTCATCGGGGC	23	25	687655754	687655911	687655879	687655901	CCAAGGAGCTGGCCGAGAACAACCGCGGCGCGCGCGTCCTCGTCGCCTGCTCCGAGATGACGCTCGTCTGCTTCGGAGCGCCCGACGGCGGCAACATCGTCGGCCACGCGCTGTTCGGGGACGGAGCGGGCGCCGTCGTCATCGGGGCCGGCCCTTTC	..((((.(((((((..((...((.(((((((.((((((((((.(((..((((((((..(((....)))...))))))))..((((((..(....)..))))))....))).....)))))))...))).))))))).))..))..)))))))))))..
chr1D	mireap-m0015-5p	+	-51.2	ATGAGAAGGTAGATCATAATAGC	23	24	51038107	51038201	51038117	51038139	AAGTCTTTAGATGAGAAGGTAGATCATAATAGCTGAGCGAAATGAAAGTGATATTGTTGCTCAATTGTTATGATCTGCTTCTCATCTGAAGACTA	.(((((((((((((((((.(((((((((((((.(((((((((((.......)))).))))))).)))))))))))))))))))))))))))))).
chr2A	mireap-m0023-3p	+	-55	ATAGGCGGTCACCTTGGCTAGC	22	23	485771042	485771161	485771130	485771151	TGCCTGGTCTGGTAGCCAAGGATGACTTGCCTATATGCTCTTTCAGAAGCCCCGGTTATTACATGGCTGGTTTCGGATGAGTTCCATGATAGGCGGTCACCTTGGCTAGCCTGAGCAGCT	.((.((.((.(((((((((((.(((((.((((((..((((.(((.((((((..((((((...))))))))))))))).))))......))))))))))))))))))).))).)).)))).
chr2D	mireap-m0036-3p	+	-37.7	GTTTTTTTTTTGTGAGAGCTCCT	23	23	23495390	23495495	23495463	23495485	ACGACATCCAAGGAGCTCGCACAAAAAAAAAATCAATGCTCAAACAGTGCAGAAAACTTTGAAAATTGATTTTGTTTTTTTTTTGTGAGAGCTCCTCTAATGTTAT	..(((((...((((((((.((((((((((((((((((..((((..(((.......)))))))..)))))).....)))))))))))).))))))))...)))))..
chr7A	mireap-m0132-5p	+	-66.3	TCTCTGTCCTATAATGTAAGACG	23	23	147067603	147067697	147067613	147067635	TATAGTACTCTCTCTGTCCTATAATGTAAGACGTTTTTTGACACTAGTTTAGTGTCAAAAGACGTCTTACATTATGGGATGGAGGGAGTACCTTC	....((((((((((((((((((((((((((((((((((((((((((...))))))))))))))))))))))))))))))))))))))))))....
chr4D	mireap-m0077-3p	-	-54.5	AGCGCACCGCCGTCGAGGGACT	22	22	70592521	70592601	70592531	70592552	CGCCGTGGCCATCCTCCTCGCCGGTCGCGCGTTCTCCCTCAGCGGTGAGAGCGCACCGCCGTCGAGGGACTTGGCCGCGGT	.((((((((((...((((((.((((.(.((((((((((.....)).)))))))).).)))).))))))...))))))))))
chr2B	mireap-m0028-5p	+	-33.8	CATTAGTCCCGGTTCATGAACA	22	21	34122393	34122469	34122403	34122424	AGTAACGACCCATTAGTCCCGGTTCATGAACAGGGACTAAAGACCCTTACGAACCGGGACTAATAGGTGTTTTTCTA	((.(((.(((.((((((((((((((.((...((((........)))))).)))))))))))))).))))))...)).
chr1B	mireap-m0011-5p	-	-22.6	CCATACGACGCTCGGCAACGCAT	23	20	63045320	63045410	63045378	63045400	TCTTATCATGCCATACGACGCTCGGCAACGCATAATGAACTCAAGAAGAATCTCATTAAGGAGTGGTGGGCTTGGAATGGCCCCCCAAGAT	((((.....(((((.(((.(((((.((...(.((((((..((.....))...)))))).)...)).))))))))..))))).....)))).
chr2D	mireap-m0039-3p	-	-47.1	TGAGCCGAACCAATATCACTCA	22	19	513024135	513024233	513024145	513024166	AGAAGAAGACGACATGCTGGTATTGTTTCGGCTCATGTCCTCGTCGAGCACATCGTCGGATGAGATGTGAGCCGAACCAATATCACTCATGTATTCTTC	.((((((....(((((.((((((((.(((((((((((((.(((((..((.....))..)))))))))))))))))).))))))))..))))).))))))
chrUn	mireap-m0151-5p	+	-66.6	TTTTTGCCGGTTGAACGACC	20	19	91214465	91214591	91214475	91214494	GGAGCCGGCGTTTTTGCCGGTTGAACGACCTCACCATGCGCCTGCATGCATGCACGGCTCTTCCTCGACAGGTAGTACCTGCTCGTGCCTTGATGAGGTCGTTCAACCAGCAAAACGGCGGCGGTCG	((.((((.((((((.((.(((((((((((((((.((.(((((((((....)))).))).......(((((((.....)))).))).))..)).))))))))))))))).)))))))).))))..)).
chr1D	mireap-m0020-3p	-	-22.1	ATGTCGAAGATAGTATATTTTA	22	17	37807212	37807364	37807222	37807243	TGATCCATGACAATATACTTTATCTCAGATATAAGAAAACATAACCCATTACGTTGTCTTCCTTGTCCAACATCAACTCTTTAGCATGTCATATTTTAATGAGTGTTCCCAATCATAAAAGATGTCGAAGATAGTATATTTTATATGTGAAAC	...((((((..((((((((..((((..(((((....................((((.(......)..))))...........(((((.((((......)))))))))..............)))))..))))))))))))...)))).))...
chr3D	mireap-m0060-3p	-	-71.4	ATTTCTGCGATATGTAATTCCG	22	16	610596879	610596980	610596889	610596910	CTCCCTCCGTTCGGAATTACTTGTCTCGGAAATGGATGTATCTAGAACTAAAATACGTCTAGATACATCCATTTCTGCGATATGTAATTCCGAACGGAGGGA	.(((((((((((((((((((.((((.((((((((((((((((((((.(........))))))))))))))))))))).)))).)))))))))))))))))))
chr5B	mireap-m0094-5p	+	-46.5	TTCTGAAGCACCCGTGCCTATTT	23	16	574957935	574958039	574957945	574957967	AACCGGGTTTTTCTGAAGCACCCGTGCCTATTTCTACAGGAGAGGCGCCTAACTAAGCGTCTACCCTCTACAAGTAAGCACCGGTGCTTAAAGAAACACTGGTTT	((((((((((((...(((((((.((((.(((((.((.(((..((((((........))))))..))).)).))))).)))).)))))))..)))))).)))))).
chr1A	mireap-m0008-5p	-	-50.5	ATTAGATGACTCTCAAACAGAT	22	15	445261380	445261472	445261441	445261462	TCCGTCTGGAATTAGATGACTCTCAAACAGATGTATCTAGACGTATTTCAGTGCTAGATACATCCGTTTGAGCGTCAACTAATTTCGGATGAA	..(((((((((((((.((((.(((((((.(((((((((((((........)).))))))))))).))))))).)))).)))))))))))))..
chr3D	mireap-m0055-5p	+	-53.8	GAGGATGAGTAGGCCACGGGGA	22	15	473826365	473826465	473826375	473826396	GGACTCCTTTGAGGATGAGTAGGCCACGGGGAGGTGGCAAGGCCTGGTGTCCCATGTGGGCCGGTCCGTCTCCTGTGTTCTACTCTTCCTCGTCGGAGACA	...((((..((((((.((((((..((((((.((..((...(((((((....))....)))))...))..))))))))..)))))).))))))..))))...
chr5A	mireap-m0086-3p	-	-42	GTGGATGCGCTGGCCCACCA	20	15	623928845	623928936	623928855	623928874	GACGGGGTCGACGAGCGATCAAGAAGGCTCGTGGCCTGGGTCAGTGGTCCACATTGCACTTGGTGGATGCGCTGGCCCACCATCTCCCCAAG	...((((...((((((..........))))))((..((((((((((((((((..........)))))).))))))))))))....))))...
chr1B	mireap-m0009-5p	+	-62.7	GTTAAAGGCTGTTTCCATAACC	22	14	15446560	15446664	15446570	15446591	AAACGGCCTCGTTAAAGGCTGTTTCCATAACCGCAAACTCTGCCGCTGCTGTGCGTGGTGGTGGTAAGTTTGCGGTATGGAAGAAGCCTTCAACGAGGACCCTCG	....(((((((((.((((((.((((((((.(((((((((.((((((..((......))..))))))))))))))))))))))).)))))).))))))).))....
chr5A	mireap-m0087-3p	-	-62.1	ATGCTATGGGTAAACTCGACCA	22	14	691798171	691798297	691798181	691798202	AGCCAATCCTCTGGTTGAACTTGTCCATAGCATCATCCATCTTGCTGTTCTACCGAGGTAGCCGCTGCCCTTTTGCGCGATGTGTGCAATGGCTGATGCTATGGGTAAACTCGACCAGATGGTTGGC	.(((((((.(((((((((..((..(((((((((((.((.....((.((.((((....))))..)).))....((((((.....)))))).)).)))))))))))..))..))))))))).)))))))
chr5B	mireap-m0100-3p	-	-34.6	TGCTCATCGACGTAATTCTTATT	23	14	680360730	680360863	680360740	680360762	AAACATTGCTTTAGTTACATATTTGAATAAGGTTGATGAGCACATCAGGTAGAGATAAATTGACAGCTTCTTAAAATGATTCACTTAGTTCTGTCTTTTTGTGCTCATCGACGTAATTCTTATTAGCAAGATAC	.....(((((..........((..((((.(.(((((((((((((......(((((((((((((..(..((.......))..)..)))))).))))))).))))))))))))).).))))..)).))))).....
chr3D	mireap-m0056-5p	-	-36.4	TTGAACTGTTTCCTCTTTATTTG	23	13	2584433	2584579	2584547	2584569	TTCCATTTTTTTGAACTGTTTCCTCTTTATTTGAACATCAGGATTGACGGGCAAGGGCCATGTAGATGAGTCCGTGGAGATTTAAATGACAGAGTAGCAGAGTAGATTTAAATGCAAGGGAACGGTTTCTATACTTGTCCATGGAGA	((((((...((((..(((((..(((((((((((((..((.(((((.((((((....))).))).....)))))...))..))))))))).)))).)))))..)))).......(((((((((....))))...)))))..)))))).
chr6A	mireap-m0110-3p	+	-34.7	ACATTTTTCTATAGACTTGGTC	22	13	595005317	595005474	595005443	595005464	TTTTAGGTTTGTCTTAAGTCAAACTTTGTAAGTTTCATCAAGTTTATACAAGAGTATCAACATCAACAACATCAAATTTTATCATTAGATTCATTATGAAATATATTTGATATTGTAGATCGTAGCACATTTTTCTATAGACTTGGTCAAACCTTTTT	....(((((((.(....).))))))).....((((.((((((((((((.((((((..(.(((((.((((.(((((((....((((..........)))).....))))))).)))).))).)).)...)))))).)))))))))))).))))......
chr6D	mireap-m0126-5p	-	-27.2	CAAACAAGGTCGTTGTGGCCTC	22	13	77861448	77861549	77861518	77861539	GAGAAGTTATCAAACAAGGTCGTTGTGGCCTCGTGGTTAGTCGACTTACTTGAGTATAAGAGGTCCCTGGTTCGAGTCACCACGCCCGTGTTTTTGCAGAAA	.....((....(((((.((.(((.(((((.(((.((..((..(((((.((((....))))))))).))..)))))))))).))).)).)))))..)).....
chr2A	mireap-m0024-5p	+	-81.5	TTTTGCTGGTTGTCATCTAACCA	23	12	593354655	593354813	593354667	593354689	GCTCTGAACTTGTTTTGCTGGTTGTCATCTAACCATCGTTCAGTCTGCCGTCTGTAAGCTTGGTGCATGGATGGATGCCTGGGTCTGGGTGCATGGCGATTGCGCCGACAGACAGACGGTGGTGATGGTTAGATGACCATCAGCAAACATGTTCATGAG	.((((((((.(((((.((((((.(((((((((((((((......(..((((((((..(((..(.((((......)))))..)))...((((((.......)))))).....))))))))..)))))))))))))))).))))))))))).))))).)))
chr2B	mireap-m0032-3p	+	-57.8	GATTGAACTAAGGAGGGGTGGAG	23	12	720801618	720801723	720801691	720801713	AATGGGCAACCTTCAACCCTCTTTAGTTCAATCAAGTGGATTAAATTTCCAAAATTACAGATTTAGTTCATTTGATTGAACTAAGGAGGGGTGGAGGGCACCCTCC	...(((...((((((.((((((((((((((((((((((((((((((((..........)))))))))))))))))))))))))))))))).))))))...)))...
chr3A	mireap-m0048-3p	-	-60.6	TTATGACTTCTCTTAGACAGTG	22	12	739784242	739784347	739784252	739784273	GAGTGTGAAACACTGTGTGAGAGAAGTCATAGGTGTGAAACACTCTTCGATGATGATGACGAAGCTGCAAACACTTATGACTTCTCTTAGACAGTGTTTCACACTA	.(((((((((((((((.(((((((((((((((((((....((..(((((..........))))).))...))))))))))))))))))).))))))))))))))).
chr4B	mireap-m0071-5p	+	-65.6	GCCCTTCCGGGGCAGTTCTGAC	22	12	573577514	573577612	573577524	573577545	TTGTGTTTTTGCCCTTCCGGGGCAGTTCTGACCAATGAGCAGTCGCCACGTGGTGAACCATGATTGGTCGGAACCGCCTCGGAAGGGAAAAAACACAAG	((((((((((.((((((((((((.((((((((((((.(....(((((....)))))....).)))))))))))).)))))))))))).)))))))))).
chr4D	mireap-m0076-3p	-	-26.7	TTTTTTAATATAAAGTTGGTCAA	23	12	5669727	5669888	5669737	5669759	CCGTTTCTTTTTTAGACCATGTTTATTGGAAGAAATTCCACATGCACAATACCAAATTAATCTTATTAGATGCATGATGAAATTATTTTTTGTACTATATAAATCTAATATTATATATAGATGTTGATATTTTTTAATATAAAGTTGGTCAAAAATTTATGA	.(((....(((((.(((((..(((((...(((((((((.((((.........((((.((((.((((((......)))))).))))...))))..(((((((.(........).))))))))))).)).)))))))...)))))..))))))))))...))).
chr6B	mireap-m0117-5p	-	-41.26	TTATTGATGTCGATGGCGAGAT	22	12	118938737	118938851	118938820	118938841	ATGGGGCACCTTATTGATGTCGATGGCGAGATGCCTGCGCCGCTTCCGCTCGTTATCGCCGTCGCTGCCGTGGTCTTGAGCGTCGGCTACTACCTTTGCCTTGCCGGTGCTCTTG	..(((.(((..((.(((((.((((((((((.((...((...))...)))))))))))).))))).))..))).))).((((..((((...............))))..))))...
chr6D	mireap-m0124-3p	+	-62.8	GAGACACTTATTTTGGACGGAG	22	12	419276457	419276559	419276528	419276549	CACATACTCCCTCCGTTCCAAAATAAGTGTCTCAACTTTGTACTAATTTAGTACAAAGTTGTACTAAGGTTGAGACACTTATTTTGGACGGAGGGAGTACTAT	....((((((((((((.((((((((((((((((((((((((((.(((((......))))))))).))))))))))))))))))))))))))))))))))....
chr7D	mireap-m0149-3p	-	-54.7	TTCGGCTGCCGGCCTCCCCACC	22	12	580627774	580627941	580627784	580627805	GCCTCCCAGCCGGCGGGCCGGCTGCGTAAGCCGGAAAGTTGACCCAGTCGCCCTCCGGGAAGACGCTCTTCACGTAGAAATACGATTGCTACCACATCTTCACCAACTTGATCGACATGATGGGAGGAAACGGATTTTCGGCTGCCGGCCTCCCCACCGCAATAAAGA	........((.((.(((..(((((.(((.((((((((.......((((((..((.((.((((.....)))).)).)).....))))))...((...(((((.(((.(.((.....)).).))))))))...)).))))))))))))))))..))).))))........
chrUn	mireap-m0155-3p	+	-49.6	GAAGTCCTCGTGTTGCATCCCC	22	12	455924862	455925016	455924985	455925006	GGGACGAAGACGGGGGTAACATGTCGGATGCGATCATACCAGCACTAAAGCACCGGATCCCATCAGAACTCCGAAGTTAAGCGTGCTTGGGCGAGAGTAGTACTAGGATGGGTGACCTCCTGGGAAGTCCTCGTGTTGCATCCCCTTTTTAATTT	.....(((((.((((((((((((..((((((..((...(((((((...(((..((((((......))..))))..)))....)))).)))..))..))....((((((.((....))))))))...)))).))))))))..))))))))).....
chr5B	mireap-m0092-3p	+	-58.8	CTCGGACCAGGCTTCAATCCCT	22	11	411091733	411091854	411091823	411091844	AGTTAGGTTAAGGGGGTTGTTGTCTGGTTCAAGGTCTCCACATACATCATATACATGGAGAGCATGATATGGATTGTACGGTTTGGTGATCTCGGACCAGGCTTCAATCCCTTTAACCAGCA	.(((.((((((((((((((..(((((((((.(((((.((((.((((((((((.((((.....))))))))))..)))).)...))).))))).)))))))))..))))))))))))))))).
chr1A	mireap-m0006-3p	+	-44.5	AAACGATTGGAAGAATGAAGAT	22	10	574188481	574188581	574188550	574188571	CTAGGTTTATAATCTTCATTCTGCCAATCTTTTCACCTGCAATGAATAATACCCCTATTAAGTCAGGCGAAACGATTGGAAGAATGAAGATTATAAACTTG	.(((((((((((((((((((((.((((((.((((.((((.....((((.......))))....)))).)))).)))))).)))))))))))))))))))))
chr1B	mireap-m0014-3p	-	-36.7	CAGACTCGAAATCTGTTGGGCTT	23	10	485688994	485689128	485689004	485689026	TCAGCATGCAAGACTTGGCGCGAATGAGATCTGAGCACGTACAACTAAGTTCTACTTGCATTCCTGTTCAAGAAAGTCGATATGTCCGAGTGGTTAAGGAGACAGACTCGAAATCTGTTGGGCTTTGCCTGCGCA	...(((.((((..((..(((.((.((((.((((.(((.(((.(((...))).))).)))..((((...(.....(.(((.......))).).)...))))..))))))))...)))))..))..)))).)))...
chr2A	mireap-m0027-5p	-	-66.7	CTCAGGAGAGATGACACCGACG	22	10	149235034	149235136	149235105	149235126	GGGCCCTGTGCTCAGGAGAGATGACACCGACGCCGATCAGATGGGTCGGCTTAACCAGGCGTCTGTTCGGAGTTGGTGTCACCTCGCCTGAACATAGGGCTCA	((((((((((.(((((.(((.((((((((((.((((.(((((..(((((.....)).)))))))).)))).)))))))))).))).))))).)))))))))).
chr2D	mireap-m0040-3p	-	-48.6	TCTGAAGCGCCAATGTCTATTT	22	10	536924586	536924748	536924596	536924617	CAAACTGTGCTTCTGGATTGGATGCTTCAGTGTTACAGAAACAACTCCACTGTTACTGAACATGCCAGCCTATTAGGCCTTGTACAATGCTAGGTGCTTAGGGAGGTGCTTAGTAAAATAAACTGGGTTTTTCTGAAGCGCCAATGTCTATTTCTACAGGAGA	....(((((....((((((((.((((((((.(((.(((.((((.......)))).))))))..(((.(((.....))).........(((((((..(((....)))..)))))))..........)))....)))))))))))..)))))....)))))....
chr3A	mireap-m0043-3p	+	-42.6	CACATATCAGTGACCCAAAGGC	22	10	570607701	570607784	570607753	570607774	TAAGGCACCTGCCTTTGTGTCCATGACATATGGGCCCAACAGGTGGCTGGCCCACATATCAGTGACCCAAAGGCAGTTGCCTTT	.((((((.(((((((((.(((..(((.((.((((((...(....)...)))))).)).)))..))).))))))))).)))))).
chr4B	mireap-m0069-3p	+	-46.4	CATTTGTAGGACAAGTATTTCC	22	10	207516036	207516150	207516119	207516140	TCCCTCTGCAGCTGGCAGGAAATATTTGTTCTAAGAATGGATAAATTGTATGTATCTATAACTAAAATAAGTCTAGATACATCCATTTGTAGGACAAGTATTTCCGGACGGAGGG	.((((((((.(....).((((((((((((((((.(((((((.........((((((((..(((......))).))))))))))))))).)))))))))))))))).).)))))))
chr5A	mireap-m0085-3p	-	-28.2	TTAAACACTCTGATGCATTTGCA	23	10	586286212	586286331	586286222	586286244	TGAGTGGTTATGCCACCATTTTGTGAATGTCTCAAGTCTTTTTCTGAGCATTTACAGCCGTTATGCTGTCCGAGTCATCCCAGGTTTTTAAACACTCTGATGCATTTGCAAAATCCTTCC	...((((.....)))).((((((..(((((.((((((.(((.((((.(.(((((((((......)))))..))))...).)))).....))).))).))).)))))..))))))......
chr5B	mireap-m0089-3p	+	-42.6	TTATGTAGAGCCATATCACAGT	22	10	18262632	18262714	18262683	18262704	TCATATCTTATATTGTGATATGCCTTTACCTAACTGCCCGGGCAGGGGCAGTTATGTAGAGCCATATCACAGTATTAAATATG	.(((((...(((((((((((((.((((((.(((((((((......))))))))).)))))).)))))))))))))...)))))
chr5B	mireap-m0095-3p	+	-50.41	TTTTGTGAGAGCTCCTTGGATGT	23	10	702371793	702371912	702371880	702371902	AGCGGAAAAAACATCAGAGGAGCTCTCAGCAAAAAAAAAAACAAAATCAATGTTCTAAGTTTGCGCACTGTTTGAGCATTGATTTTTTTTTGTGAGAGCTCCTTGGATGTTGTTTTTAGC	.((.(((((((((((.((((((((((((.(((((((((.......((((((((((..(((......)))....))))))))))))))))))))))))))))))).)))))).))))).))
chr6D	mireap-m0127-3p	-	-58.6	ATTCGAGAATCATTGGACGATT	22	10	107387783	107387934	107387793	107387814	ACTACGTCGCCGTCGCCGTGCTTCTCGACTGGCGGGAGAAGGCGGCCGTCTCGTGCGGCGGCACGGCGTCGTAGGCAGGCGGCTTGTTGGAACTTGGAACAAGAAATTGTGACTGGTGTCATTCGAGAATCATTGGACGATTCGAATGTATT	..(((((((..(((((((((.(((((((.((((.......((((((((((((.(((((((......))))))).).))))))).))))...(((.(..((((....))))..).))))))).))))))).)).))).)))).)).)))))..
chr7A	mireap-m0135-5p	-	-50.6	AAGCGGCATCGGTTGGAAGACC	22	10	48226500	48226590	48226559	48226580	GCCGTTGCCCAAGCGGCATCGGTTGGAAGACCGACGACAGGGATCCAAGTCATTGCCGTGGTCTTCCAAGCGATACCGGTTGGAAGACGGA	.(((((..((((.(((.((((.((((((((((.(((.(((.(((....))).))).))))))))))))).)))).))).))))..))))).
chr7A	mireap-m0137-3p	-	-32.25	TTTTTTGTCCAGGACACATACAG	23	10	126753598	126753712	126753608	126753630	CAAAATATGCATCTATGTGTCCTCGGCAAAAATAATAAACACTTCAGCTCACTGCGACATAAATATATACTGAACTATTTGTTTTTTTGTCCAGGACACATACAGTCGTATTTTT	.((((((((....((((((((((.((((((((.((((((.(.(((((......................))))).).)))))))))))))).))))))))))....)))))))).
chr7A	mireap-m0138-5p	-	-76.6	TTGAGGAGTGTTTGAGGCGCCC	22	10	412723086	412723189	412723158	412723179	ACCCGGGCGTTTGAGGAGTGTTTGAGGCGCCCGGCTATCGCCTGGGGCATGGTTGTAAGAGCATCTATAGCCGGGCGCCTCAAACCCTCCTCAAACGCCCGAGC	...(((((((((((((((.(((((((((((((((((((.((((...(((....))).)).))....))))))))))))))))))).)))))))))))))))...
chr7A	mireap-m0139-5p	-	-53.1	CTTGAGAATCGGGCCTCACCCCA	23	10	468953595	468953749	468953717	468953739	CTCCTGAAATCTTGAGAATCGGGCCTCACCCCATCTTCTCCTAGAATATTTAACCCATATCTTTTGGACAATCCCAATTAGGAATGTCAAAAAAAAATAAGTTCAAGATTTTGGGAGAAGCTGAGTGGAGATTCAATTCTCAAGATTCTAAGAGA	(((.((.((((((((((((.((..(((..(.((.(((((((((((((.((.(((...(((.((((.((((.(((......))).))))...)))).))).))).)).))))))))))))).)).)..)))..)).)))))))))))).)).))).
chr1A	mireap-m0007-3p	-	-23.36	CCAGCGCAGGATTCGAACCG	20	9	430185247	430185343	430185257	430185276	TCGATTTGGACTCGTTTGAATATTTGCGTCGGTTTAAACGAATAAATAAAACAAAACAAAATTGAATCCAGCGCAGGATTCGAACCGCCGACCGTCG	.((((((((....((((((((.(((((((.(((((((........................))))).)).)))))))))))))))..))))..))))
chr1D	mireap-m0018-5p	+	-28.1	CAACTACTGACGTTGGGTGCCT	22	9	463538627	463538699	463538637	463538658	GTTGCCGCCGCAACTACTGACGTTGGGTGCCTGGAAGGTGTGCATGGCAACGTTGTAGAGATGGTGGCTCACG	((.(((((((...((((.(((((((.(((((........).))))..)))))))))))...)))))))..)).
chr2D	mireap-m0037-5p	+	-45.7	CAACTCTGTCGTAGCTGCCCGGC	23	9	255650413	255650491	255650423	255650445	ACTGTACGGGCAACTCTGTCGTAGCTGCCCGGCCAGTGTTACACTGCCCGGGAAGCTGCGGCAGTGCTGCTAGGGCATT	..(((...((((.(.(((((((((((.(((((.(((((...))))).))))).))))))))))).).))))...)))..
chr3D	mireap-m0057-3p	-	-57.44	ATTAGATGTGACTTTGTTAGTT	22	9	69501942	69502088	69501952	69501973	CTAGATGAGAATTAACAAAGTCACATCTAACTCCCACATCATTTGATTAATCAAACAAGAAAAAGAAAAGAGAAAAATCCCCACGAATCTCTGTGTAAAATCAAATGGTGTAGGAATTAGATGTGACTTTGTTAGTTTTATATCTTT	..((((((((((((((((((((((((((((.(((.(((((((((((((..((......))........(((((..............)))))......))))))))))))).))).))))))))))))))))))))))).)))))..
chr4A	mireap-m0062-5p	+	-28.09	CTTGCTTACGATTGTGCCGTATC	23	9	578097829	578097954	578097839	578097861	TGTGTCCCTGCTTGCTTACGATTGTGCCGTATCCATGGAGCATCCTCACCATTTAACTTAATGCTTGGGTCGGTGTTCACTTTGAAGGGCGGAATTTCAGCAAACATATTATAATCTTCTGACATG	.(((((..((.(((((...((((.((((.(.((...((((((((..(.(((..((......))..))))..))))))).)...))).)))).))))..))))).))..............))))).
chr6A	mireap-m0112-5p	-	-59.4	GCGGCTCTCTGGTGTTCAAGCA	22	9	112588834	112588930	112588899	112588920	GGGGAGCCCGGCGGCTCTCTGGTGTTCAAGCAGGAACCTCATGCTACCGGCAGCATGCGGCGCTTGCTTGAACATCCCAGAGCCACCGGCGTGCCAA	..((.((((((.((((((..((((((((((((((..((.((((((......)))))).))..))))))))))))))..)))))).)))).)).))..
chr6A	mireap-m0113-5p	-	-68.4	TCCACAGGCTTTCTTGAACTGT	22	9	614539092	614539252	614539221	614539242	GGCCATGCTCTCCACAGGCTTTCTTGAACTGTCAACACGCGCGCGCCGGCCAGCCATGGCTTTCCTTTGCCGCCCAACTCGATCGCATATGCTCTTGCATGTCTCGATCTCTGCCTGCCTTGTTGATGGTTCAAGAAAGTCCTTGGAAACCATGCCCGCCT	(((((((...((((..(((((((((((((((((((((.(((.(((..((..(((....)))..))..)))))).......(((((.((((((....))))))..)))))...........)))))))))))))))))))))..))))...))))...))).
chr6D	mireap-m0122-3p	+	-25	ATATGGTGCGGATGAGATCGAGC	23	9	5421065	5421147	5421115	5421137	TGTGCCAGGCTGCTCCATATCGTGTACCGTAACAAAGTTCACATCCTCTGATATGGTGCGGATGAGATCGAGCACCATGTCAT	.(((.((((.(((((.((.((((((((((((.((.((........)).)).))))))))..)))).)).))))))).)).)))
chr6D	mireap-m0123-5p	+	-55.31	TACCTGAACGTCTTCTTCAAGT	22	9	95858603	95858710	95858613	95858634	CAAGCTGGAGTACCTGAACGTCTTCTTCAAGTACTCCACTTTTTTTTCTCGCGGAGAAAAAGGTGGAATACTTGAAGAAGATTTTCAGGTCGTCCATTAGAAAGCTCA	..(((((((..(((((((.((((((((((((((.((((((((((((((.....)))))))))))))).)))))))))))))).)))))))..))).......))))..
chr7B	mireap-m0140-3p	+	-54	ACTTATGACTTCTCTTAGACAG	22	9	382616914	382617016	382616985	382617006	AGTGTGAAACACTGTGTGAGAGAAGTCATAAGTGTGAAACACTCTCCGATGATGATGACGAAGCTGCAAACACTTATGACTTCTCTTAGACAGTGTTTCACAC	.((((((((((((((.(((((((((((((((((((....((..((.((..........)).)).))...))))))))))))))))))).))))))))))))))
chr7B	mireap-m0144-5p	-	-46.6	TATGATCGAGATAAATTTGACA	22	9	686892971	686893073	686893042	686893063	TTCTCGCATGTATGATCGAGATAAATTTGACACTAGATTGCATTTCATTGACTGATGAGTGTTCATCGAGTGTCAAGTTTGTCTCGATCATATACATTGATAC	........((((((((((((((((((((((((((.(((.(((((.((((....)))))))))..))).)))))))))))))))))))))))))).........
chrUn	mireap-m0150-3p	+	-52	TGCCTGTGGCTGAATTACATCC	22	9	19853057	19853227	19853196	19853217	TGGAATATGATGACATTTCATAAGGATATATTTCATTGTTATACAGGCGCATGCACACGCGGTCGATTCGCGGCTGCATGAAACGAATACAAAGAAGGAAGCATCAGGAAAATCGCTCGCCGAGCGAGTCAAGGCTAGATGCCTGTGGCTGAATTACATCCCCCCTTTCCT	.(((((((((.......))))).((((.((.((((..((..(((((((.((((((..(((((.....)))))..))))))...................(((.....((...((((((...)))))).))...)))....))))))))))))).)).)))).....)))).
chr1A	mireap-m0001-3p	+	-56.44	TCGAGGGACTTGGCCGCGGTGC	22	8	10593923	10594023	10593992	10594013	CGGCCAGATCGCGCCGTTGCCATCCTCCTCGCCGGTCGCGCGTCCTCCCTTGCGGTGGGCGCGCCGCTGTCGAGGGACTTGGCCGCGGTGCTACCCCCCCT	.((.......(((((((.((((...((((((.((((.((((((((.((.....)).)))))))).)))).))))))...)))).))))))).......)).
chr2B	mireap-m0035-5p	-	-48.6	ATTCCAGAGGGATTGCACTGATC	23	8	786139771	786139859	786139827	786139849	CAAGCGGAGAATTCCAGAGGGATTGCACTGATCCATCGACCTTGCACGGAGAGATCGATCAATGCGATCCCTTTGGAATCCTCCACTAG	..((.((((.(((((((((((((((((.(((((.(((..((......))...))).))))).))))))))))))))))).)))).))..
chr3A	mireap-m0047-3p	-	-26	TCAAAGTCGTGAATATTTTCTC	22	8	365485594	365485730	365485604	365485625	ACCTTTTGTTGAAATTTGGAAATAATTGAAATTCATGAACATTTTTTGAATTTCATGAATGGTTATTTGAATTTGTGAACATTTTTAAAATTTTGGAACGTTTTTTCAAAGTCGTGAATATTTTCTCAAAATCTGGG	(((.((..(.((((((..((((....((.....)).......))))..)))))))..)).))).....((.((((.(((.((.((((..(((((((((.....)))))))))..)))).)).))).)))).))....
chr3D	mireap-m0058-5p	-	-45.4	AGGGTCGAACTGAGAACACATGA	23	8	523446443	523446530	523446498	523446520	AAGTTCCTGCAGGGTCGAACTGAGAACACATGAGATATATTGACGAGCGACTAACTCATGTGTTCTCAGGTCGCCCCCGCTGGAGCCT	..(((((.((.(((.(((.(((((((((((((((.....(((.....)))....))))))))))))))).))).))).)).)))))..
chr4A	mireap-m0067-3p	-	-47.2	TTTTCGAGACAAGTAATTTTGAA	23	8	191409235	191409340	191409245	191409267	TACTTCCTCCATTTGAAATTACTTATCGCAAAAATGAATGTATCTAGACATATTTTGGTTCTAGATACAGCCATTTTCGAGACAAGTAATTTTGAACGGAGGGAGT	.(((((((((.((..(((((((((.((.(.((((((..((((((((((((.....))..))))))))))..)))))).).)).)))))))))..)).)))))))))
chr4B	mireap-m0068-3p	+	-37.8	ATTATGAATTTAGGTCGAATTTT	23	8	22722924	22723009	22722977	22722999	CCTTATACAGGGAATTTGACCTAAATTCATACTGAATTTCTCTGAACAAATTTATTATGAATTTAGGTCGAATTTTCTCTATAAGC	.((((((.((..(((((((((((((((((((.(((((((........))))))).)))))))))))))))))))..)).)))))).
chr5A	mireap-m0088-5p	-	-59.1	TTGAATTTGAACATAGCATCAG	22	8	691798403	691798516	691798485	691798506	AAACCTCTGGTTGAATTTGAACATAGCATCAGCATCGGCCGTTCAACTGCGGGCGGTGGTAGTGGTTGCTGCCTTTCGGCGCTGGTGCTATGGATAGATTCAACCGAATGGTTG	.((((..((((((((((((..((((((((((((.(((.((((......)))).))).((((((....)))))).......))))))))))))..))))))))))))...)))).
chr5D	mireap-m0102-3p	+	-62.8	ATCTCGGACCAGGCTTCAATCCC	23	8	350379787	350379907	350379875	350379897	TTAGGTTAAGGGGGTTGTTGTCTGGTTCAAGGTCTCCACATACATCATATACATGGAGAGCATGGTATATGGATTGTATGATTTGGTGATCTCGGACCAGGCTTCAATCCCTTTAACCAGC	...((((((((((((((..(((((((((.(((((.((((((((((((((((((((.....))).))))))))..))))))...))).))))).)))))))))..))))))))))))))...
chr6D	mireap-m0128-3p	-	-22.9	ATTCCTTGGGTCGATTGTACTG	22	8	136696614	136696710	136696624	136696645	GTCAATTGGCACAGTAGAGTCACAACTTAATATGTCATCCCTCAGAAGAGATTGTTTGGGAAAGGATTCCTTGGGTCGATTGTACTGGGTTTTAGGA	.((....(((.(((((.((((...((((((...(((.((((.(((......)))...))))...)))...)))))).)))).))))).)))....))
chr7A	mireap-m0134-3p	+	-55.3	TTTCCCCGAGCTGTTTCTCTGC	22	8	712766310	712766445	712766414	712766435	AAAAAAGCTAGCAGAGAAACATCTTGGGGAATCACAAGCTTATCTTGCCTTTTGAATGTGCAGCCTGTAACCAGAGAAGCTTGTTCTAATTATCGTATGCTTATTTTCCCCGAGCTGTTTCTCTGCTAGCTATTAT	.....((((((((((((((((.(((((((((..((((((((....((((........).)))..(((....)))..))))))))..........(....).....))))))))).)))))))))))))))).....
chr7A	mireap-m0136-3p	-	-58.32	TGTGCTCTTTCCTTCTTACCCT	22	8	91920997	91921118	91921007	91921028	GAGTCGCCTCGAGGTAAGAAGCAAAGAGCACATGCATTTAACTGATCTGAATCCTATCCCCCACTTCTCATCAGCCCAAAAATGAATGCGTGTGCTCTTTCCTTCTTACCCTCGAGCCGACT	.(((((.((((((((((((((.((((((((((((((((((.(((((..(((.............)))..)))))........)))))))))))))))))).))))))).))))))).)))))
chr1D	mireap-m0021-5p	-	-50.9	TAATTTTGTCTAAATACGGATGT	23	7	119306312	119306403	119306371	119306393	ATTCTTGTCTTAATTTTGTCTAAATACGGATGTATCTAGTTACGTTTTAGCGTTAGATACATCCGTATCTAGACAAATCTAAGACAAGAATT	((((((((((((..((((((((.(((((((((((((((...((((....))))))))))))))))))).))))))))..)))))))))))).
chr2A	mireap-m0026-3p	-	-39.5	TATTATGGTGCGGAGGGAGTAAA	23	7	14416660	14416772	14416670	14416692	GATTATCGCTAATACCTCCTCTGTATCACAATATATGTTGTTTTAGCAACTTATAAATTAAATTGCTAAAGCTACATAATTATTATGGTGCGGAGGGAGTAAACAATCGTGCT	............(((..(((((((((((.(((((((((.((((((((((.(((.....))).)))))))))).)))))..)))).)))))))))))..)))............
chr2B	mireap-m0030-5p	+	-49.6	CTCTGTCCCAAATTTTAAGATG	22	7	486580781	486580874	486580791	486580812	TAGCTACTACCTCTGTCCCAAATTTTAAGATGTTTTTGGTAAGCTAAATAGCCTACCAAAAACGTCTTATAATTTGGTACAGAGGAAGTACCAT	..(.((((.(((((((.(((((((.((((((((((((((((.(((....))).)))))))))))))))).))))))).))))))).)))).)..
chr3A	mireap-m0044-5p	+	-66.3	GTTGAATTTGTCCATAGCATCA	22	7	658832908	658833018	658832918	658832939	CAATCCTCTGGTTGAATTTGTCCATAGCATCAGCCATCCTGCCATTCAAATGCATTTTTGCACGATGGGGAAGATGGCTGGTGCTATGGATAAATTCAACCCGATGGTTGA	(((((.((.(((((((((((((((((((((((((((((.(.(((((....((((....)))).))))).)..))))))))))))))))))))))))))))).)).))))).
chr4D	mireap-m0078-3p	-	-82	GGTGGGTCTTCTTGGCTAGCC	21	7	82864519	82864668	82864529	82864549	AGAGCCTCCCTTCATCTGGTAGCCAAGAATGACTTGCCTATGCAATGCCTCTGCTAACTGATCCATCTCACCATCGGCTGGGAAGCCCCTGTGATGGATGCAGTGAGTGTGGCTGCATGGGTGGGTCTTCTTGGCTAGCCAGAGTGGCTC	.(((((........(((((((((((((((.((((..((((((((..(((.(.(((.(((((((((((.((.....((((....))))..)).))))))).)))).)))).)))))))))))..))))))))))))).))))))..)))))
chr5B	mireap-m0098-3p	-	-29.9	TTATGAATTTAAGTCGAATTTTC	23	7	531396536	531396630	531396546	531396568	CACTTACACAGAAAATTTAACCTAAATTCATACTGAATTTCTCTGAAGTTAGTAGAAATTTATTATGAATTTAAGTCGAATTTTCTCTATAAGCG	..((((.(.((((((((..((.((((((((((.((((((((((((....))).))))))))).)))))))))).))..)))))))).).))))..
chr6B	mireap-m0121-3p	-	-54.7	TTGGTTGAACTAAGAAGGGCCG	22	7	719718578	719718688	719718588	719718609	AGGGTACCTCCGACCCTCCTTAGTTCAACTAAATCAACTAAACCTTCAGAATTCACCTCACTTTTTGAAGTTAGTTCATTTGGTTGAACTAAGAAGGGCCGAAGGGTACCC	.((((((((.((.((((.((((((((((((((((.((((((..((((((((...........)))))))))))))).)))))))))))))))).)))).))..))))))))
chr7A	mireap-m0131-5p	+	-68.9	GTGAAACACTGTGTGAGAGAAG	22	7	44759091	44759208	44759101	44759122	CATGTGGAGTGTGAAACACTGTGTGAGAGAAGTCATAAGTGTGAAACACTCTCCGATGATGATGACGAAGCTGCAAACACTTATGACTTCTCTCAGACAGTGTTTCACACTCCACCAG	...(((((((((((((((((((.(((((((((((((((((((....((..((.((..........)).)).))...))))))))))))))))))).)))))))))))))))))))...
chr7B	mireap-m0141-3p	+	-62.5	CCGAGCTGTTTCTCTGCTAGCT	22	7	723775488	723775635	723775604	723775625	TAAGGATAAAAAAGCTAGCAGAGAAACAGCTTGGGGAATCACAAGCTTATCTTGCCTTTTGAATGTGCAGCCTGTAACCAGAGAAGCTTGTTCTAATTATCGTATGCTTATTTTTCCCGAGCTGTTTCTCTGCTAGCTATTATTCTCA	..(((((((...((((((((((((((((((((((((((..((((((((....((((........).)))..(((....)))..))))))))..........(....).....)))))))))))))))))))))))))).)))))))..
chr7B	mireap-m0143-3p	-	-50.3	TTCCTGAGCATCTTTAGTGTTG	22	7	666810105	666810258	666810115	666810136	AATGTGAAGAATTAGGACTTTGGATTGTGCAGGGAGATCCATCTCAAGTCTGATGAGCTAAAGGAGCATGAAAGCGTGGCATCCACACGTCATTGATTACCAGGTCAAACTCCTCCTTACCCTTCCTGAGCATCTTTAGTGTTGTCTTCACATC	.(((((((((..(((.(((..((((.((.(((((((...((((........)))).....((((((.......(((((.......)))))..((((((....))))))....))))))...))))))).))))))..))).)))))))))))).
chr7D	mireap-m0148-3p	-	-46.2	TTAACTACAAACTTGGTCAGACT	23	7	457147911	457148063	457147921	457147943	AAATGTACAGTGTCTGACCATGTTTGTAAGAAAAACTATCAACAACTACAATACTTACTGTGTATCTAATAAATATACTGAGTATTAATTTGGTACTGTGGGCTATGGTTCTTCATAGTTTTAACTACAAACTTGGTCAGACTTTGCACCGTT	....((.(((.(((((((((.(((((((...((((((((.((.(((((.....(((((...(((((.(((.(((((.....))))).))).))))).)))))...))))).)).))))))))...))))))).))))))))).))).))....
chrUn	mireap-m0152-3p	+	-30.7	CTTGGGATGATTTGAAACTTGCC	23	7	116097484	116097601	116097569	116097591	AAGGTTGCGGTTGGTTCTTTCACTGGTTATGCTTTGGTTTGGTGGAGTGAATATTGTCGGTTACACCCTGATTATATACCTACTACTTGGGATGATTTGAAACTTGCCATGCGACATA	...((((((..((((..(((((..((((((.((..(((..(((((.((..((((.(((((.......))))).)))))))))))))).)).)))))))))))...))))))))))...
chr1A	mireap-m0005-5p	+	-54.3	TTTTGTAAACTAATATAGGACC	22	6	544172094	544172199	544172104	544172125	ATGTTACCCCTTTTGTAAACTAATATAGGACCGTTTAGACTACTACTTTAGATCACTAAAGTTGTGATCTAAATGGTCTTATATTAGTTTACAAAGGGATTACCTC	........(((((((((((((((((((((((((((((((.(((.(((((((....))))))).))).)))))))))))))))))))))))))))))))........
chr1B	mireap-m0010-3p	+	-37.2	AAAAACGTCTTATATTCTCGGA	22	6	424085379	424085462	424085431	424085452	TACTCCCTCAGTCCCACAATATAAGACGTTTTTGCAAGCTAACATGACTTACAAAAACGTCTTATATTCTCGGACGGAGGAAGT	.(((.((((.((((...(((((((((((((((((.((((......).))).)))))))))))))))))...)))).)))).)))
chr1D	mireap-m0017-3p	+	-46.1	AAGAATGAAGATCATAAAACTT	22	6	393173453	393173606	393173575	393173596	TAGTTGCTGCATTTGCTAGGTTTATAATCTTCATTCTGCCAATCTTTTCACCTGCAATGAATAATACCCCTATTAAGTCAGGCGAAACGATTTTTTTTCGAGAAATCAGGTGAAACAATTGGAAGAATGAAGATCATAAAACTTGTGTCAACCG	..((((..((((.....((.(((((.(((((((((((.(((((..(((((((.((..(((.(((((....)))))..))).)).....((((((((...)))))))).)))))))..))))).))))))))))).))))).)).))))))))..
chr1D	mireap-m0018-3p	+	-28.1	TGCATGGCAACGTTGTAGAGATG	23	6	463538627	463538699	463538667	463538689	GTTGCCGCCGCAACTACTGACGTTGGGTGCCTGGAAGGTGTGCATGGCAACGTTGTAGAGATGGTGGCTCACG	((.(((((((...((((.(((((((.(((((........).))))..)))))))))))...)))))))..)).
chr2A	mireap-m0025-3p	+	-52.3	CCGGCAAGTTGTCTTTGGCTAC	22	6	683720092	683720193	683720162	683720183	GAGAACGGGATGCAGCCAAGGATGACTTGCCGGCTCCTGGTGCTGGGAGTTCGTTGAGCTTTAGAGTTAGCCGGCAAGTTGTCTTTGGCTACACTTAGTTCT	.((((((((.((.(((((((((..(((((((((((......(((.(((((((...)))))))..))).)))))))))))..))))))))).))))).)))))
chr2B	mireap-m0031-5p	+	-34.2	AAATAGATGATCCAATTTTGTA	22	6	666623497	666623581	666623507	666623528	CACCGTTCTAAAATAGATGATCCAATTTTGTACTAACTTTGTACTAAAATTAGTACAAAGTTGAGTCATCTATTTTGAAACAGAG	....(((.((((((((((((..((((((((((((((.(((......)))))))))))))))))..)))))))))))).)))....
chr3B	mireap-m0054-3p	-	-20.9	TTGAGGAACAATATGAAGTGTA	22	6	820580888	820580995	820580898	820580919	AAAAGACAAAGACAATGATATTGGTGTTCTCAATGAGGGCGGGTTGAACGATAACATTGATTGGGGCAATAATGGATTGAGGAACAATATGAAGTGTATTTGAACTGC	......((((.(((.(.((((((...((((((((..(.....((((..((((.......))))...))))..)..)))))))).)))))).)..))).))))......
chr4A	mireap-m0064-3p	+	-70.5	AACCAGCAAAACGGCGGCGGTC	22	6	675800544	675800693	675800662	675800683	ACGATGAGCTTCCCGACGAGGAGCCGGCGTTTTTGCCAGTTGAACGAGCTCACCATGTGGACCGCCTCTTCCTCGACAAGTGCCAGGGAGATCTGCTCGTGCCATGATGAGGTCGTTCAACCAGCAAAACGGCGGCGGTCGTCGTCATCG	.((((((......((((((...((((.((((((.((..(((((((((.((((.((((.(.((.((.(((((((.(.(....)).)))))))...))..)).))))).)))).)))))))))..)))))))).))))..))))))))))))
chr4B	mireap-m0070-3p	+	-21.1	TTACATTTAGAAACAGAGGGTG	22	6	323801603	323801690	323801659	323801680	CTATCTAGTACTACCACTGTCCTAAAATATAAGACGTTTTGGCAGTTTAAATCGTCTTACATTTAGAAACAGAGGGTGTATATTCTAA	.......((((.(((.((((.(((((...(((((((.(((((....))))).)))))))..)))))..))))..))))))).......
chr4B	mireap-m0072-3p	+	-33.9	GTATCTCCAGGTCGTCAATTTGA	23	6	626784664	626784797	626784765	626784787	CTCATTTACTTCAGATTGACTTATTTGGCTATACGGAACTTCATTTACTCTGGCAGATGAGTGTGAACTACTACCTCTCTCTCGGTTTACAGGGCATGCACGTATCTCCAGGTCGTCAATTTGACCAACCTAAT	..........((((((((((..((((((..(((((.....((((((.(....).))))))(((((..((...(((........)))....))..))))).)))))..)))))).))))))))))..........
chr4B	mireap-m0073-5p	-	-49.8	TTGAGGAATAGCGTAGACTGCA	22	6	564449454	564449533	564449502	564449523	GCTTCAAGCCTTGAGGAATAGCGTAGACTGCACAGAGCTATGTGCAGTGCAGTTGACACTATTCCGAAAGGCTTGAAGCA	((((((((((((..(((((((.((.((((((((...((.....)).)))))))).)).)))))))..)))))))))))).
chr5B	mireap-m0091-5p	+	-34.7	CGAGTAGGACATCGCCGGAGC	21	6	167574481	167574562	167574491	167574511	GGGGAGGCAGCGAGTAGGACATCGCCGGAGCCTCTCCAGCAGCGCTGACGAGCTCGGCGATGCGGTCCAGCCAGTCCTCGTA	...((((..((..((.(((((((((((.(((.((..((((...))))..))))))))))))...)))).))..))))))...
chr5B	mireap-m0093-5p	+	-35.8	GTTTGAGAACTATGTAGAATT	21	6	552935165	552935293	552935175	552935195	GATCCTACGGGTTTGAGAACTATGTAGAATTGTAGACATGATCGAGACACATCTCCGATCAATAACCAATAGCGGAACCTAGATGCTCATATTGGCTCCTACATATTCTACGAAGATCTTTATCGGTCA	......((.(((..((((.((.(((((((((((((...(((((((((....))).))))))....(((((((((.........))))...)))))...))))).)))))))).)).)))).))).))..
chr5B	mireap-m0096-5p	+	-62.4	GTTGAGACGAGATCTCCCCATA	22	6	711095913	711096016	711095923	711095944	TGTGGCGGCCGTTGAGACGAGATCTCCCCATAGGCCCATACCACATAGCGGCAGCTCGGCTCCGTGCACGCGTATGGGGAGATCTCGCCTCAACAGCCGCTCCG	.(..(((((.((((((.(((((((((((((((.((.....((.......))..((.((....)).))..)).))))))))))))))).)))))).)))))..).
chr5B	mireap-m0097-5p	-	-49.36	GAGCTCTCCCTCCATATAAGGTT	23	6	203988645	203988809	203988777	203988799	ACTTGCTGCGGAGCTCTCCCTCCATATAAGGTTCCTTCTTGCCAGCTCTCGAGATCCAGGCGATCCCGCCGGATAAAGGCTCTCCCCTCTCAACTCTGGGCATAAAGAAGTGGCGGAAAAGAGCTACATTTGGGTGGACTCCGACAAAGTTTTCGCAGAGATGTG	((((....(((((...(((.((((.((..(((((.((..(((((..(((....((((.((((....))))))))....((((...............))))....)))..)))))..)).)))))..)).)))).))))))))...))))...((((....))))
chr5D	mireap-m0108-3p	-	-68.6	TGGGCAAGTCATCCTGGCTACCC	23	6	549199158	549199276	549199168	549199190	TGGAGGTAAGAGGACATCTTCGATAGCCAAGGATGATTTGCCTGTGAACCTCCCCCGGGAGCCCAGCTCTCGGGAACCTGGTTCCATGGGCAAGTCATCCTGGCTACCCAAGTACCTCT	.(((((((.((((....))))..((((((.((((((((((((((((((((...(((((((((...))))))))).....)))).))))))))))))))))))))))......)))))))
chr6A	mireap-m0109-3p	+	-65.6	CAGATCATGCTGCAGCTTCATT	22	6	149923005	149923139	149923108	149923129	TGGTGTGAGAGACTGAAGCTGCCAGCATGATCTGCTCGTCCAGCATGCGAGCCGAAAACGCGTTCCATCGCGCGGGGTTGTATATTTGGAATTTTGGCTCCATCAGATCATGCTGCAGCTTCATTTTCTCACGGC	.(.(((((((((.(((((((((.(((((((((((..........(((.((((((((..(((((......)))))..(((.((....)).)))))))))))))))))))))))))))))))))).))))))))).)
chr6B	mireap-m0118-5p	-	-45.1	CATTTCTCGGAATGGCCCAAG	21	6	308933267	308933376	308933346	308933366	GGGTGTTAAACATTTCTCGGAATGGCCCAAGTCTTGCCAAGCGGCCTTGGTATAGCACCGGTAGACCGCCTGTCAAGTTTCGTGCCATTTGGAGGTCGTTTGATACTCCA	(((((((((((...((((.((((((((.(((.((((.((.((((.((((((.....))))..)).)))).)).))))))).).))))))).))))..))))))))).)).
chr7A	mireap-m0133-5p	+	-52.9	TTGACGAGCTCTGAGCAAAAAAG	23	6	580475510	580475634	580475520	580475542	GTTTGAACATTTGACGAGCTCTGAGCAAAAAAGACAAATTTTGGGCCTGTGAAAAAGTTTATTGTTTTGCACTGTTCGGACCTGATTTTGTCTCTTTTGCTGAGAGCTCGTCAGATATCCGAATG	(((((...((((((((((((((.(((((((.(((((((..(..((((.(((.((((........)))).))).....)).))..).))))))).))))))).))))))))))))))...))))).
chr7D	mireap-m0145-3p	+	-55	AGTTCAATAAAGCTGTGGGAAA	22	6	84249139	84249247	84249216	84249237	CCTCTTTGCTGTCTTCCACAGCTTTCTTGAACTGCATCTGCAATTGGTGGATGCTAGCTTCTGCTCGCAAGATCTGCAGTTCAATAAAGCTGTGGGAAATTGCAGAGAG	.((((((((.((.((((((((((((.((((((((((((..(.....)..))(((.(((....))).))).....)))))))))).)))))))))))).)).))))))))
chr7D	mireap-m0146-5p	+	-47.1	AAATACGTGTCATCAAAATGGAT	23	6	139071472	139071569	139071482	139071504	CTCCGTCCGAAAATACGTGTCATCAAAATGGATAAAAAAAATACGTCTAGATACATCCCATTTTATTCATTTTGATGACAAGTATTTCCGGACGGAGG	(((((((((.((((((.((((((((((((((((((((.......................)))))))))))))))))))).)))))).))))))))).
chr1A	mireap-m0002-3p	+	-30.5	CATGTGTGTTTGAAGAACTTGCC	23	5	104932225	104932332	104932300	104932322	GTGTTGGTAGCATGGCAATTCTTTCAAGCGAACACTGCAATTTCACAGCAAAATTCTTTGTTTACCAGAATTTGCCATGTGTGTTTGAAGAACTTGCCATAAAAAACA	.((((......((((((((((((.((((((.(((..((((.(((..((((((....)))))).....))).))))..))).))))))))))).)))))))....))))
chr1A	mireap-m0004-3p	+	-60.3	AAGGTTGATCGATTTGAACGGC	22	5	533691640	533691774	533691743	533691764	CGTCCCTTCAAACGGTTCAAATCGATCAACCTTGTTTGGTTTCATTCGACATTATATTTTGACATCTTGTCATTTCTCAAGACGTGGTCAGGAAAAACCAGGCAAGGTTGATCGATTTGAACGGCTTGAAAAGAC	.(((..(((((.(.(((((((((((((((((((((((((((((....)).......(((((((.(((((........)))))....)))))))..))))))))))))))))))))))))))).).)))))..)))
chr1B	mireap-m0012-5p	-	-51.9	TGGAATGTTGTCTGGTTCAAGG	22	5	357916226	357916351	357916312	357916333	AGCTATTTTGCTTCTGGGTGGAATGTTGTCTGGTTCAAGGTCTCGCTCTGGTTTGAGGATGGAAAACTTTCATTTCTCTCAGCTTCCTGCGATCTCGGACCAGGCTTCATTCCCCTCAGAGATAGC	.((((((.....((((((.((((((..(((((((((.(((((..((...((.(((((((..(((....)))...)).)))))...)).))))))).)))))))))..)))))).))))))))))))
chr1D	mireap-m0016-5p	+	-48.4	AATGTTGTCTGGTTCAAGGTCT	22	5	254662232	254662342	254662242	254662263	TTCTGGGTGGAATGTTGTCTGGTTCAAGGTCTCGCTCTGGTTTGAGGATGGAAACCTTTCATTTCTCTCAGCTTCCTGCGATCTCGGACCAGGCTTCATTCCCCTCAGAGA	(((((((.((((((..(((((((((.(((((..((...((.(((((((..(((....)))...)).)))))...)).))))))).)))))))))..)))))).))))))).
chr2A	mireap-m0022-5p	+	-32.7	CAGGATGATGTGCCAAGTCTGC	22	5	310409562	310409649	310409572	310409593	GCGCCCAGTCCAGGATGATGTGCCAAGTCTGCTTAGCAAATGGACACGCCAGGAGCAGGTGTTGGATGGTCTCCGGGTCTTGGTCGCA	(((((.((.((.(((.(((...((((((((((((......(((.....))).)))))))).))))...)))))).)).)).)).))).
chr2D	mireap-m0038-3p	+	-58.8	ATAGGCGGTTACCTTGGCTAGC	22	5	360310980	360311123	360311092	360311113	GGGCCTTGCATGAGGGCCAGAGCCCGCCTCGTCTGGTAGCCAAGGATGACTTGCCTATATGCTCTTTCAGAAGCCCCGGTTATTCCATGGCTGGTTTCAGATGAGTTCCATGATAGGCGGTTACCTTGGCTAGCCTGAGCAGCT	.((((((.....))))))..(((..((.(((...(((((((((((.(((((.((((((..((((..((.((((((..((((((...)))))))))))).)).))))......))))))))))))))))))).)))))))).)))
chr3A	mireap-m0041-5p	+	-61.8	GACCCCTTCGCCGGTCGCGCGTT	23	5	75633391	75633491	75633401	75633423	CGCCCCTGCCGACCCCTTCGCCGGTCGCGCGTTCCCCTTGAGGTGAGCGCGCGCCGTCGAATGGATCGGTGGTGGTGATCTTTGCCCCTGAAAAGGGGTGG	((((.(..((((.((.((((.(((.(((((((((.((....)).)))))))))))).)))).)).))))..).))))....(..(((((....)))))..)
chr3A	mireap-m0042-5p	+	-31.6	GAGTAGTTCACCGCCGGGCTG	21	5	290248950	290249028	290248960	290248980	GATGAGGAGGGAGTAGTTCACCGCCGGGCTGAGGGTATGTACCAGTAGCTATGTGTTTGATCTCTCTCTCTCTCTCGTG	.((((((((((((.((.(((.(((..(((((..(((....)))..)))))..)))..))).))..))))))).))))).
chr3B	mireap-m0053-3p	-	-56.9	TTTGGCCGTGTCTGGCCTTTT	21	5	115897202	115897311	115897212	115897232	GAGGGCTGGGGTTGGGGCCGCATTGCTACGCGTGCTCGGAACATGCCAGGTGGTCTTGGTTGATGTTGCTCCGGGCGCGTTTGGCCGTGTCTGGCCTTTTAACGGCCGGA	...(((((..(..((((((((((.((((.(((((((((((((((((((((....))))))..))))...))))))))))).)))).))))..)))))).)..)))))...
chr3D	mireap-m0059-3p	-	-52.01	TTCGAACCAGGCTTCGTTCCTC	22	5	592993193	592993340	592993203	592993224	GCTGGCGAGATCACTACCCCCGTCCCTAGGAGCGAGCGAGACTGAGCAGGTGTGGTGAGCGGCGGGGGAAGCGCGGCGACCTCCTCAGAATCAGCGGCATCTTCAGCTTCCTCTTCTTCGAACCAGGCTTCGTTCCTCCCTCGCCCTT	...((((.(.........).))))...(((.(((((.(((...((((((((.((((..(.((.(((((((((((.((....((....))....)).)).......))))))))).)).)..)))).)))).))))))).)))))))).
chr4A	mireap-m0061-5p	+	-49.2	TTAAGGGATTTCAAAATGGACT	22	5	34259765	34259865	34259775	34259796	TATAAGTCTTTTAAGGGATTTCAAAATGGACTACATACGGATGTATATAGACATATTTTGCCGTATTTAGTCCATATTGGAATCTCTAGAAAGACTTGTAT	((((((((((((.(((((((((((.((((((((.((((((....((((....))))....)))))).)))))))).))))))))))).)))))))))))).
chr4A	mireap-m0063-5p	+	-58.1	AATTACTTGTCGTCGAAATGGA	22	5	621814964	621815068	621814974	621814995	CTCCGTTCGGAATTACTTGTCGTCGAAATGGATGTATCTAGATGTATTTTAGTTCTAGATACATCCATTTCCGAGACAAGTAATTCCGAACAGAAATTATGGGGG	(((((((((((((((((((((.((((((((((((((((((((...........))))))))))))))))).)))))))))))))))))))).........)))).
chr4D	mireap-m0079-3p	-	-20.3	ATCAACCTAGGATCTGAAGCCTA	23	5	348310562	348310652	348310572	348310594	CCGTGCGGGTTATTCAGTAATCTTTCAGGTCTTATCATGTGTGTGTCACCTCCTTCCAATCAACCTAGGATCTGAAGCCTATTGGCGCATG	.((((((......((((((...((((((((((((...((..((.(..........)))..))...))))))))))))..))))))))))))
chr5A	mireap-m0080-3p	+	-27.3	ACGGAATTGAAGGAGTCGGGCT	22	5	553345522	553345635	553345604	553345625	TTATGTGCGCTAGTGCCTTATTGTTTATTGTTCTGTTTTTTATCTGGACAGGGCCTTTTTATTGTTTCTAATGTGGGTATGGACGGAATTGAAGGAGTCGGGCTGTGCTATTTT	......((((....((((.(((.(((...(((((((((..((((((.(.(((..(........)..)))..).)))))).)))))))))..))).))).)))).))))......
chr5A	mireap-m0082-3p	+	-76.2	TTTGGCTGAGAGCTGCACATAAG	23	5	688730071	688730201	688730169	688730191	AAACATTTGGACTTATGTGCAGCTCTCAGCAAAAAAGACAAATCGGAGGTCTGTAAAAATGTGTACTGTTCATATACTGTTTTGGTCTGATTTGTCTTTTTGGCTGAGAGCTGCACATAAGTCCAAATGTT	.(((((((((((((((((((((((((((((.((((((((((((((((..((...(((...(((((.......)))))..))).)))))))))))))))))).)))))))))))))))))))))))))))))
chr5D	mireap-m0101-3p	+	-106.1	GAGAGATCAATGTGAAGAACAC	22	5	125967666	125967818	125967787	125967808	ACTGTAGCCTGGTGTTCTTCACATTGATCTCTTCGTTGATTCTCAATCGGACGGTGGAATATAGGCGCATGTTACCATACTGTTCACCGGTGACATGCTCATGGCGGATTGAGAATCAACGGAGAGATCAATGTGAAGAACACCAGGCTACAG	.(((((((((((((((((((((((((((((((((((((((((((((((.(.(.((((.........((((((((((............)))))))))))))).)).)))))))))))))))))))))))))))))))))))))))))))))))
chr5D	mireap-m0103-5p	+	-62.9	TTGAGACGAGATCTCCCCATAC	22	5	557480976	557481070	557480986	557481007	GTGGCGGCCGTTGAGACGAGATCTCCCCATACCACATAGCGGCAGCTCGGCTCCGTGCACGCGTATGGGGAGATCTCGCCTCAACAGCCGCTCCG	(..(((((.((((((.((((((((((((((((......((((.(((...)))))))......)))))))))))))))).)))))).)))))..).
chr5D	mireap-m0105-5p	-	-41.7	CAGCGACTGTTTACTGTAGCCTC	23	5	310987124	310987219	310987187	310987209	GGGGTCTTGTCAGCGACTGTTTACTGTAGCCTCGCCCCTGATGACGAGGGCTTTGTCGAGGTAAGCGTGGCTACAGTGTGCCGCCTCGAGGGCTCT	(((.(((((...(((...((.((((((((((.(((.(((..(((((((...))))))))))...))).)))))))))).)))))..))))).))).
chr6B	mireap-m0115-3p	+	-77.42	AAGAACTGAAAGAACTGGCAACT	23	5	606298239	606298398	606298366	606298388	CGTTCCTCTGTAGCTGCCAGTGCTTTCTATTCTTTTGTAGCATCCCTGAAAATATTTATTCTCCCTGAAAACATAAACACCAAAATATAGGAACTGCCATCCATGGAGATGCTCGGGGATGCTACAAAAGAACTGAAAGAACTGGCAACTACAGAGGAAT	.((((((((((((.(((((((.(((((..((((((((((((((((((((..........(((((.((....))................(((.......)))..)))))...))))))))))))))))))))..))))).))))))).))))))))))))
chr6B	mireap-m0116-3p	-	-68	ATAGAAGGCTTTGCAACGCT	20	5	52369971	52370110	52369981	52370000	CAAACCTTTGCAACATGGCAAAGTTTTCTATCTAGAATCTAGGATAAATCCTCATAATTTGTATATTTATGTTTGACAAAAAAATCTGAACGATTTATCCTAGATTCTAGATAGAAGGCTTTGCAACGCTGCAAAGGTTT	.(((((((((((.(...(((((((((((((((((((((((((((((((((.(((...(((((..((....))...)))))......)))..)))))))))))))))))))))))))))))))))...).)))))))))))
chr6B	mireap-m0120-3p	-	-28.31	CGCGGCTTCGTCCACTAGTGAG	22	5	706793964	706794053	706793974	706793995	GATGTTTCCACTTGGGGAAATCACCCTTGGGCGGACATGTTGCGGCTATGTTTGCTAGCGCGGCTTCGTCCACTAGTGAGCCTAAACAAT	..(((((.......(((...((((...((((((((...((((((.(((.(....))))))))))))))))))...)))).))))))))..
chr6D	mireap-m0125-5p	+	-53	GTCCCGGTTGGTGTCTAGAACC	22	5	470723602	470723691	470723612	470723633	CATCTCTTTAGTCCCGGTTGGTGTCTAGAACCGGGACTGAAGACTGACCTCTAGTCCCAGTTCCAGCCACCAACCGAGACTAAAGGGGTT	.((((((((((((.(((((((((.((.((((.(((((((.((......)).))))))).)))).)).))))))))).)))))))))))).
chr6D	mireap-m0129-3p	-	-50.7	ATATTGAAATCGTCTAAAAAGAC	23	5	361524538	361524672	361524548	361524570	TCTAAATAGAACTCTTTTTAGAGATTTCAATGTGGATTAGATACGGATGTATATAGACGGAGTTTAGAGTGAGATTCACCCATTTCGCTCCATATGTAGTCCATATTGAAATCGTCTAAAAAGACTTATATTTAG	.(((((((.((.(((((((((((((((((((((((((((.(((((..((....))..)).......(((((((((......)))))))))..))).))))))))))))))))).)))))))))).)).)))))))
chr6D	mireap-m0130-3p	-	-55.6	TTGAATTTCCTCTATAAGTGCA	22	5	442845517	442845626	442845527	442845548	GTGAAAATAGATGCCCTTATACAGGGAATTTGACCTAAATTCACAGTAAATTTCATAGAAATTTATTATGAATTTAGGTTGAATTTCCTCTATAAGTGCATCTATGTTCA	.((((.((((((((.((((((.((((((((..(((((((((((.((((((((((...)))))))))).)))))))))))..)))))))).)))))).)))))))).))))
chr7B	mireap-m0142-3p	-	-34.2	TTGTCGTTCCATGAGAGGTA	20	5	19133022	19133151	19133032	19133051	ACTGGGCACCCTATTACCTGCCACTTTCTCGTGCAATGACAAGTGAATAAACAATCATCATGAGAATAACTCATCTAGTAGTCAAGATATTGACCACCCCTTGTCGTTCCATGAGAGGTACATGCACACA	....((((..........))))..(((((((((.(((((((((................(((((.....)))))...((.(((((....))))).))..))))))))).)))))))))............
chr7D	mireap-m0147-3p	+	-60	TTCTATAAAGTTGGTCAAAATT	22	5	553216516	553216680	553216649	553216670	AAAATTTTAAAACTTTGACCAATTTTATAGTAAAAAGTAGTAGCATTTATGGCACTAAATTAGTACCACTAGATTCGTTTTGAAATGTAGTTTCATAATGTACTAATTTGATGTCATATATGCTACCATTCTTTTCTATAAAGTTGGTCAAAATTTTAAAACTTT	....((((((((.(((((((((((((((((.(((.(((.(((((((.(((((((.(((((((((((..........(((.((((((...)))))).)))))))))))))).))))))).))))))).))).))).))))))))))))))))).))))))))....
chrUn	mireap-m0153-3p	+	-67.2	ATTTGCCGTAGGCATAGCCCTG	22	5	400836397	400836492	400836461	400836482	TGCATCGTGGCAGAGATATGCCTACGGCAAAGCCGTCGGCATAGATTTCCATCTATGCCGACGGATTTGCCGTAGGCATAGCCCTGCCGCCAAGAG	......(((((((.(.(((((((((((((((.((((((((((((((....)))))))))))))).))))))))))))))).).)))))))......
chrUn	mireap-m0156-5p	-	-51.9	ATGCTGGGAAAACTATTGAACTA	23	5	95021479	95021585	95021553	95021575	GTTGGGGTGGATGCTGGGAAAACTATTGAACTAGATAAGTTACAACTCGTCTCGAAGTAACTTGTCTGGTCCAATGGTTGTTCACAGCATCCACAAAGGGTCTGGCT	((..(((((((((((((((.((((((((.((((((((((((((...(((...))).)))))))))))))).)))))))).))).))))))))))......))..)).
chr1D	mireap-m0019-5p	-	-56.3	CGCCTTTCGTCGGATTCGCGTG	22	4	10209894	10209975	10209941	10209962	CGACGCCGGTGGGCGCCTTTCGTCGGATTCGCGTGCAGATCAAGGTTGCGCGCGGCTCCGTCGACTGGTGCTCGTCGGTGTC	.(((((((..(((((((..(((.((((..(((((((((.......)))))))))..)))).)))..)))))))..)))))))
chr4D	mireap-m0075-3p	+	-51.8	GTGCTATGGATAAATTCGACCAG	23	3	507476544	507476668	507476637	507476659	CCAATCCTCTGCTTGAACTTCTCCATAGCATCATCCATCCTGCCATTCTTCTGAGGTAGCCTCTGCCCTTTTGCACGATGGGTACAATGGCTGGTGCTATGGATAAATTCGACCAGATGGTTGGC	((((((.((((.(((((.((.((((((((((((.((((..((((..((....((((...)))).((......))..))..))))..)))).)))))))))))).)).))))).)))).)))))).
chr6B	mireap-m0117-3p	-	-41.26	TCGTTATCGCCGTCGCTGCCG	21	3	118938737	118938851	118938782	118938802	ATGGGGCACCTTATTGATGTCGATGGCGAGATGCCTGCGCCGCTTCCGCTCGTTATCGCCGTCGCTGCCGTGGTCTTGAGCGTCGGCTACTACCTTTGCCTTGCCGGTGCTCTTG	..(((.(((..((.(((((.((((((((((.((...((...))...)))))))))))).))))).))..))).))).((((..((((...............))))..))))...
chr6D	mireap-m0123-3p	+	-55.31	TTGAAGAAGATTTTCAGGTCGT	22	3	95858603	95858710	95858674	95858695	CAAGCTGGAGTACCTGAACGTCTTCTTCAAGTACTCCACTTTTTTTTCTCGCGGAGAAAAAGGTGGAATACTTGAAGAAGATTTTCAGGTCGTCCATTAGAAAGCTCA	..(((((((..(((((((.((((((((((((((.((((((((((((((.....)))))))))))))).)))))))))))))).)))))))..))).......))))..
chr1D	mireap-m0015-3p	+	-51.2	TGTTATGATCTGCTTCTCATCT	22	2	51038107	51038201	51038172	51038193	AAGTCTTTAGATGAGAAGGTAGATCATAATAGCTGAGCGAAATGAAAGTGATATTGTTGCTCAATTGTTATGATCTGCTTCTCATCTGAAGACTA	.(((((((((((((((((.(((((((((((((.(((((((((((.......)))).))))))).)))))))))))))))))))))))))))))).
chr5D	mireap-m0107-5p	-	-61.9	GGGAATGACGCCGGGTCCGAAA	22	2	458932211	458932311	458932277	458932298	CATGGTTGTCGAGGGGAATGACGCCGGGTCCGAAAGAGAGACGCGCGCATGGCGTGCGTGTGGCGCGTTTCGGACCAGGCTTCATTCCCCATGACTCCATC	.((((..((((.(((((((((.(((.((((((((((.(..((((((((.....))))))))..).).))))))))).))).))))))))).)))).)))).
chr7A	mireap-m0133-3p	+	-52.9	CTTTTGCTGAGAGCTCGTCAGAT	23	2	580475510	580475634	580475603	580475625	GTTTGAACATTTGACGAGCTCTGAGCAAAAAAGACAAATTTTGGGCCTGTGAAAAAGTTTATTGTTTTGCACTGTTCGGACCTGATTTTGTCTCTTTTGCTGAGAGCTCGTCAGATATCCGAATG	(((((...((((((((((((((.(((((((.(((((((..(..((((.(((.((((........)))).))).....)).))..).))))))).))))))).))))))))))))))...))))).
chr3A	mireap-m0046-3p	-	-67.1	TGCTCAACTTGTCTGCAACAAC	22	1	150728396	150728520	150728406	150728427	CAGTTCAGGTTGTTGCATGACAAGTTGAGCACACCTGAGTCCGGTTCTGAGCACATCTTCTACCTCCAGACTTCAACAACCTGAACTCAGGTGTGCTCAACTTGTCTGCAACAACCTTAACCTGT	..(((.(((((((((((.(((((((((((((((((((((((.((((.((((....(((.........))).))))..)))).).))))))))))))))))))))))))))))))))).)))....
chr4B	mireap-m0071-3p	+	-65.6	CGGAACCGCCTCGGAAGGGAAA	22	1	573577514	573577612	573577582	573577603	TTGTGTTTTTGCCCTTCCGGGGCAGTTCTGACCAATGAGCAGTCGCCACGTGGTGAACCATGATTGGTCGGAACCGCCTCGGAAGGGAAAAAACACAAG	((((((((((.((((((((((((.((((((((((((.(....(((((....)))))....).)))))))))))).)))))))))))).)))))))))).
chr5D	mireap-m0106-5p	-	-66	GACAGTCGTGGTGTCCTAGGTGA	23	1	370732160	370732267	370732233	370732255	GCGATGCTTAATGACAGTCGTGGTGTCCTAGGTGAAGACGATGCTTAATGGCCAGCGTAGACAGTCGCCTGGCTCTTCTAGGATACCACGACTGTCATTAAGCATCAT	..((((((((((((((((((((((((((((((..(((......)))...((((((((........)).))))))..))))))))))))))))))))))))))))))..

## Sheet: PSUSFL2
Novel miRNAs in PSUSFL2
Chromosome	miRNA ID	Strand	MFE	Sequence	Mature miRNA length	Read Count	Precursor Start	Precursor End	Mature Start	Mature End	Precursor Sequence	Precursor Structure
chr2A	mireap-m0024-5p	+	-75.2	GCTGCATTTGCACCTGCACCTA	22	423	559072013	559072165	559072023	559072044	ATGGGATAGAGCTGCATTTGCACCTGCACCTAGAGAGGAAGAAAGGTCGAGGGCTTGGAACTTGGCCATGCATGCGATTGCGATGCATGCAACGTTCTCCTTGACCCTCTCGCTCTTCCTGTAGGTGCAGTGGCATATGCAACTCTATCACAG	.((.(((((((.(((((.(((..(((((((((.((((((.((..((((((((....(((((...((.((((((((....)).))))))))...)))))))))))))...))..)))).)).)))))))))..))).))))).))))))).)).
chr4A	mireap-m0066-3p	+	-76	CTACGGCAAAGCCGTCGGCATA	22	216	564693657	564693775	564693744	564693765	TAGATTTTCATCTATGCCGACGGCTTTGCCATAGGCATAGCCCTGCCGCCAGGAGAAACCAGGGAAAGACACGTGGCAGGACTATGCCTACGGCAAAGCCGTCGGCATAGATTCCATCT	.((((....(((((((((((((((((((((.(((((((((.((((((((..((.....))..(......)..)))))))).))))))))).)))))))))))))))))))))...))))
chr5D	mireap-m0113-3p	-	-65.2	TTCGGACCAGGCTTCATTCCCCA	23	216	458932201	458932316	458932221	458932243	CGCGTCATGGTTGTCGAGGGGAATGACGCCGGGTCCGAAAGAGAGACGCGCGCATGGCGTGCGTGTGGCGCGTTTCGGACCAGGCTTCATTCCCCATGACTCCATCATGGTTCAGG	.(..(((((((.((((.(((((((((.(((.((((((((((.(..((((((((.....))))))))..).).))))))))).))).))))))))).))))...)))))))..)...
chr5B	mireap-m0102-3p	+	-57.4	CTCGGACCAGGCTTCAATCCCTT	23	206	411091735	411091853	411091823	411091845	TTAGGTTAAGGGGGTTGTTGTCTGGTTCAAGGTCTCCACATACATCATATACATGGAGAGCATGATATGGATTGTACGGTTTGGTGATCTCGGACCAGGCTTCAATCCCTTTAACCAGC	...((((((((((((((..(((((((((.(((((.((((.((((((((((.((((.....))))))))))..)))).)...))).))))).)))))))))..))))))))))))))...
chr7A	mireap-m0137-5p	-	-75.9	AGAAAGCAATGTCAGAGGAGTTT	23	200	688193394	688193558	688193526	688193548	ATTACTCAAGAGAAAGCAATGTCAGAGGAGTTTTAGCAACAGTCTGAAGAGAAGCTGATTATGTATATGTGAGGAGAGTGTATATTCGGCAGCAGTATATTCGAGGAGAGTGTATATTCAGACTGCTGTTGAAGCTCATTTGGCATTGCTTTCCCTTGAAGTGTA	..((((((((.(((((((((((((((.(((((((((((.(((((((((.....((((...((((((((.........))))))))....)))).((((((((.....)))))))).))))))))).))))))))))).))))))))))))))).)))).))))..
chr2A	mireap-m0025-5p	+	-82.6	GTTTTGCTGGTTGTCATCTAACC	23	170	593354656	593354814	593354666	593354688	CTCTGAACTTGTTTTGCTGGTTGTCATCTAACCATCGTTCAGTCTGCCGTCTGTAAGCTTGGTGCATGGATGGATGCCTGGGTCTGGGTGCATGGCGATTGCGCCGACAGACAGACGGTGGTGATGGTTAGATGACCATCAGCAAACATGTTCATGAGG	((((((((.(((((.((((((.(((((((((((((((......(..((((((((..(((..(.((((......)))))..)))...((((((.......)))))).....))))))))..)))))))))))))))).))))))))))).))))).))).
chr5A	mireap-m0095-3p	-	-56.7	TTCGGACCAGGCTTCATTCCCC	22	167	578021254	578021349	578021264	578021285	CATGGTTGTCGAGGGGAATGACGCCGGGTCCGAAAGAGAGACGCATGGCGTGCGTGTGGCGCGTTTCGGACCAGGCTTCATTCCCCATGACACCAT	.(((((.((((.(((((((((.(((.(((((((((..(...((((((.....))))))...).))))))))).))).))))))))).)))))))))
chr1A	mireap-m0001-5p	+	-68	ATAATAAACAAGTCTTTAGATG	22	154	49996667	49996800	49996677	49996698	ATGTTTAGATATAATAAACAAGTCTTTAGATGGGAAGGCAGATCATAATAGCTGAGCGAAATGTAAGTGATACCGTTGCTCAATTGTTATGATCTGCTTCTCATCTGAAGACTAGTTTATTACATATAAGCATA	(((((((.((.((((((((.(((((((((((((((((.(((((((((((((.(((((((...(((.....)))..))))))).)))))))))))))))))))))))))))))).)))))))).)).))))))).
chr3A	mireap-m0054-5p	-	-72	GGTTGTTGCATGACAAGTTGAGCA	24	128	150728393	150728535	150728490	150728513	GAGCACACCCGAGTCCAGTTCAGGTTGTTGCATGACAAGTTGAGCACACCTGAGTCCGGTTCTGAGCACATCTTCTACCTCCAGACTTCAACAACCTGAACTCAGGTGTGCTCAACTTGTCTGCAACAACCTTAACCTGTGCT	.((((((...(....).(((.(((((((((((.(((((((((((((((((((((((.((((.((((....(((.........))).))))..)))).).))))))))))))))))))))))))))))))))).))).))))))
chr2D	mireap-m0049-3p	+	-54.2	GATCAGTGCAATCCCTCTGGAAT	23	113	650221327	650221424	650221392	650221414	CTAGTGGAGGATTCCAAAGGGATCGCATTGATCGATCTCTCCGTCATCGGCGTGCAAGGTCGATGGATCAGTGCAATCCCTCTGGAATTCTCCGCTCG	..((((((((((((((.((((((.((((((((((((((..((((.....))).)..)))))))....))))))).)))))).))))))))))))))..
chr6B	mireap-m0125-5p	-	-53.3	TCGCTTGGTGCAGATCGGGACC	22	103	103294148	103294237	103294206	103294227	CGCCTCGGGCTCGCTTGGTGCAGATCGGGACCCTCCGCCCGCCCCGACGGGCCGGATCCCGCCTTGCACCAAGTGAATCGGAGCCGGCGC	((((((.(..(((((((((((((..(((((...((((((((......)))).)))))))))..)))))))))))))..).))...)))).
chr3A	mireap-m0054-3p	-	-72	CTCAACTTGTCTGCAACAACCTT	23	95	150728393	150728535	150728403	150728425	GAGCACACCCGAGTCCAGTTCAGGTTGTTGCATGACAAGTTGAGCACACCTGAGTCCGGTTCTGAGCACATCTTCTACCTCCAGACTTCAACAACCTGAACTCAGGTGTGCTCAACTTGTCTGCAACAACCTTAACCTGTGCT	.((((((...(....).(((.(((((((((((.(((((((((((((((((((((((.((((.((((....(((.........))).))))..)))).).))))))))))))))))))))))))))))))))).))).))))))
chr5A	mireap-m0092-3p	-	-58.81	TCATGCTGGAGTTTCATCTGCTG	23	92	53588806	53588914	53588816	53588838	GGTGCACCACAAGCTGGTGAAGCTGCCAGCATGATCTGATGACCTAACTCATGGATCAGAATCCATGTCAATCAGGTCATGCTGGAGTTTCATCTGCTGGTCGGAGCAC	.((((.((((.(((.(((((((((.((((((((((((((((((.......((((((....))))))))).)))))))))))))))))))))))).))).)).)).))))
chr5B	mireap-m0105-3p	-	-62.1	TTCGGACCAGGCTTCATTCCCC	22	82	562984074	562984173	562984084	562984105	CATGGTTGTCGAGGGGAATGACGCCGGGTCCGAAAGAGAGACGCGCGCATGGTGTGCGTGTGGCGCGTTTCGGACCAGGCTTCATTCCCCATGACTCCAT	.((((..((((.(((((((((.(((.((((((((((.(..((((((((.....))))))))..).).))))))))).))).))))))))).)))).))))
chrUn	mireap-m0152-3p	+	-104.9	CTGCGCCCTGCAGTACGTCAGA	22	79	471088175	471088295	471088254	471088275	CCTCATCAGACTCGGCTCCCCTGACGTACTGCAGGGCGCAGTTGGGCCACTGACAGGTGGGCACCTGTCAGTGGCCCAACTGCGCCCTGCAGTACGTCAGAGGAGCCTCGTCATCCTCATC	........(((..((((((.((((((((((((((((((((((((((((((((((((((....)))))))))))))))))))))))))))))))))))))).))))))..))).........
chr6D	mireap-m0130-3p	-	-29.5	ATAGCATTTGGTGATCATGGCCT	23	74	304897928	304898000	304897938	304897960	AGTGGTATCAGAGCTTTGGTCTCCATTTGCCTTGATTTCCATAGCATTTGGTGATCATGGCCTTGGTTTCACA	.((((.(((((.(((.(((((.(((..(((..((.....))..)))..))).))))).))).))))).)))).
chr6A	mireap-m0117-3p	+	-65.6	CAGATCATGCTGCAGCTTCATT	22	69	149923005	149923139	149923108	149923129	TGGTGTGAGAGACTGAAGCTGCCAGCATGATCTGCTCGTCCAGCATGCGAGCCGAAAACGCGTTCCATCGCGCGGGGTTGTATATTTGGAATTTTGGCTCCATCAGATCATGCTGCAGCTTCATTTTCTCACGGC	.(.(((((((((.(((((((((.(((((((((((..........(((.((((((((..(((((......)))))..(((.((....)).)))))))))))))))))))))))))))))))))).))))))))).)
chr1D	mireap-m0017-3p	+	-46.8	ATATTATGGTGCGGAGGGAGTA	22	54	465150564	465150670	465150639	465150660	TATATTAGTATATACTCCCTCCGTCCCATAATATAAGAACTTTTTTGACAGTAATGTAGTGTAAAAAATGCTCTTATATTATGGTGCGGAGGGAGTAGATTATTTGT	.....((((...(((((((((((..(((((((((((((.(.(((((.(((.((...)).))).))))).).)))))))))))))..))))))))))).)))).....
chr5D	mireap-m0110-3p	-	-71.9	TTGAGACGAAAACAGACCAACC	22	48	83923024	83923155	83923044	83923065	CGCGCCCTGGAGTCTCTGGTTGGTCTGTGTTTGTTTCAAACAAGGTGGTCAGGCGTACGTCCTGTGCCTCTCTTTGTTGCTGCACCTCGTTTGAGACGAAAACAGACCAACCGGAGTCTCCTGGCATAGCAT	.(((((..((((.(((((((((((((((.((((((((((((.(((((..(((((....).)))).((..(.....)..))..))))).)))))))))))).))))))))))))))).)))).)))...))..
chr2B	mireap-m0035-5p	+	-86.4	AACATTTGGACTTATGTGCAGCT	23	47	494162603	494162752	494162613	494162635	CAATTTTCAAAACATTTGGACTTATGTGCAGCTCTCAGCAAAAAAGACAAATCAGACCAAAACAGTATATGAACAGTACACATTTTTACAGACCTCCGATTTGTCTTTTTTGCTGAGAGCTGCACATAAGTCCAAATGTTTTGAAAATTA	.((((((((((((((((((((((((((((((((((((((((((((((((((((.((......((.....))....(((........))).....)).)))))))))))))))))))))))))))))))))))))))))))))))))))).
chr4D	mireap-m0086-5p	+	-51.8	GCTTGAACTTCTCCATAGCATC	22	45	507476544	507476668	507476554	507476575	CCAATCCTCTGCTTGAACTTCTCCATAGCATCATCCATCCTGCCATTCTTCTGAGGTAGCCTCTGCCCTTTTGCACGATGGGTACAATGGCTGGTGCTATGGATAAATTCGACCAGATGGTTGGC	((((((.((((.(((((.((.((((((((((((.((((..((((..((....((((...)))).((......))..))..))))..)))).)))))))))))).)).))))).)))).)))))).
chr2A	mireap-m0031-5p	-	-67.3	TCCACAGGCTTTCTTGAACTGTG	23	42	758894507	758894628	758894596	758894618	GGGCATGCTCTCCACAGGCTTTCTTGAACTGTGAACTCGCGGGCGGATTGTGGCGCTCCCGCCTTCTCTTCGGCCGCCTCCGCCTGTTGATGGTTCAAGAAAGCCCATGGAAACCATGCCCG	(((((((...((((..((((((((((((((((.(....(((((((((....((((.....(((........))))))))))))))))).))))))))))))))))..))))...))))))).
chr3D	mireap-m0064-3p	-	-52.01	TTCGAACCAGGCTTCGTTCCTC	22	42	592993193	592993340	592993203	592993224	GCTGGCGAGATCACTACCCCCGTCCCTAGGAGCGAGCGAGACTGAGCAGGTGTGGTGAGCGGCGGGGGAAGCGCGGCGACCTCCTCAGAATCAGCGGCATCTTCAGCTTCCTCTTCTTCGAACCAGGCTTCGTTCCTCCCTCGCCCTT	...((((.(.........).))))...(((.(((((.(((...((((((((.((((..(.((.(((((((((((.((....((....))....)).)).......))))))))).)).)..)))).)))).))))))).)))))))).
chr7A	mireap-m0137-3p	-	-75.9	GCTCATTTGGCATTGCTTTCCCT	23	41	688193394	688193558	688193403	688193425	ATTACTCAAGAGAAAGCAATGTCAGAGGAGTTTTAGCAACAGTCTGAAGAGAAGCTGATTATGTATATGTGAGGAGAGTGTATATTCGGCAGCAGTATATTCGAGGAGAGTGTATATTCAGACTGCTGTTGAAGCTCATTTGGCATTGCTTTCCCTTGAAGTGTA	..((((((((.(((((((((((((((.(((((((((((.(((((((((.....((((...((((((((.........))))))))....)))).((((((((.....)))))))).))))))))).))))))))))).))))))))))))))).)))).))))..
chr5D	mireap-m0113-5p	-	-65.2	GAATGACGCCGGGTCCGAAAGA	22	37	458932201	458932316	458932275	458932296	CGCGTCATGGTTGTCGAGGGGAATGACGCCGGGTCCGAAAGAGAGACGCGCGCATGGCGTGCGTGTGGCGCGTTTCGGACCAGGCTTCATTCCCCATGACTCCATCATGGTTCAGG	.(..(((((((.((((.(((((((((.(((.((((((((((.(..((((((((.....))))))))..).).))))))))).))).))))))))).))))...)))))))..)...
chr3B	mireap-m0057-3p	+	-58	GTTTAATTTGTCCATAGCATCCG	23	36	691444704	691444864	691444832	691444854	GATGGGAATGATGGCTGGTGCTATGGATAAATTCAACCCGATGGTCGTGCATACACGACTGAAAGAAGAAGCCTTGCTTGGAGTTCAGTGAGCCGGCAATCAGTTTGAAAGAGGGAGCCAGTTATCCGGTTTAATTTGTCCATAGCATCCGCGATCCCGCC	...((((....(.((.(((((((((((((((((.((((.((((((((((....)))))))..........(.(((.(((....((((((((........)))..))))).))).))).)....))).)))).))))))))))))))))).)).)))))...
chr2A	mireap-m0023-3p	+	-55	ATAGGCGGTCACCTTGGCTAGC	22	35	485771042	485771161	485771130	485771151	TGCCTGGTCTGGTAGCCAAGGATGACTTGCCTATATGCTCTTTCAGAAGCCCCGGTTATTACATGGCTGGTTTCGGATGAGTTCCATGATAGGCGGTCACCTTGGCTAGCCTGAGCAGCT	.((.((.((.(((((((((((.(((((.((((((..((((.(((.((((((..((((((...))))))))))))))).))))......))))))))))))))))))).))).)).)))).
chr4D	mireap-m0084-3p	+	-71.3	TGGTGCTATGGATAAATTCAAC	22	33	507434637	507434751	507434720	507434741	CCAATCCTCTGGCTGAATTTGTCCATAGCATCAGCACCGGCCGTTCAACTCGGACGGCGGTAGTAGTTGCTGCCTTTCGGCGCTGGTGCTATGGATAAATTCAACCGGATGGTTG	.(((((.(((((.((((((((((((((((((((((.((((((((((.....)))))))((((((....))))))...))).)))))))))))))))))))))).))))).)))))
chr5A	mireap-m0096-3p	-	-50.5	GTAGGATGGCCGGTGCTATGGG	22	32	691798566	691798663	691798576	691798597	GGTTGAAATTGTCCATAGCATCATCCATCCTACCATTCAACGGCGACAGCTGCTGCCCCACGGTGGGTAGGATGGCCGGTGCTATGGGTAGCTTCAAC	.((((((.((..((((((((((..((((((((((......((((....))))..(((....))).))))))))))..))))))))))..)).))))))
chr3B	mireap-m0061-3p	-	-24	GCGCCTGAAGCTCATTGAAG	20	31	789503467	789503554	789503477	789503496	AGGCAAGCGACAGAAGGCGTCCCGAACGAGCACTTCGAGCGCATAAGATGAAGATGATGCGCCTGAAGCTCATTGAAGACGATAGCCA	.(((...(....)....((((.(((..((((..((((.((((((............)))))).)))))))).)))..))))...))).
chr1B	mireap-m0011-5p	+	-45.8	ATGAGAAGGTAGATCATAATAGC	23	29	77543735	77543829	77543745	77543767	AAGTCTTTTGATGAGAAGGTAGATCATAATAGCTGAGCGAAATGAATGTGATACAGTTGCTCAATTGTTATGATCTGCTTCTCATTTGAAGACTA	.(((((((.(((((((((.(((((((((((((.(((((((......((.....)).))))))).)))))))))))))))))))))).))))))).
chr3B	mireap-m0058-3p	+	-79.8	ATCTCAGATCCAAGGGCTGCTAT	23	29	763879980	763880142	763880110	763880132	ATACGGGCTTCCGAGAGCCCTTGGATCTGAGATCGAACGGTTGCATGGCGTGATTCTAGACCTATGGGTTAATATCCTATCCTGGAGGGTTATTATTCAAATTTTCAGCAATTTAGCATGTAACCATTTGATCTCAGATCCAAGGGCTGCTATCAGCCCGTAC	.((((((((....((((((((((((((((((((((((.(((((((((..(((((((..((((....))))....(((......)))))))))).....(((((......)))))..))))))))).)))))))))))))))))))))).))...)))))))).
chr5D	mireap-m0111-3p	-	-76.26	GCTCACCCTCTCTCTGTCAGCTC	23	29	339371548	339371703	339371558	339371580	CGGTGGAGGGTTGATGATGGTGCGAATGGCTGACAGAAGAGAGTGAGCACACAGCGGCAGACTACGTCTGGTAAAGAGGACGGATGGATGCGAAGAGAGATATAGACGCAGCTGCTGTTGCGTGCTCACCCTCTCTCTGTCAGCTCTCTCTCCGCC	.(((((((((.................((((((((((((((.((((((((.(((((((((.((.((((((..........((........))..........)))))).))))))))))).)))))))).)))).))))))))))..)))))))))
chr5B	mireap-m0098-3p	+	-51.2	ATATTATGAGACATAGGGAGTA	22	28	56186494	56186598	56186567	56186588	AGAAAGGAACTACTCCCTCTGTCCCATAATATAAGAGCATTTTTGACACTAATGTAGTGTTAAAAGCGCTCTTATATTATGAGACATAGGGAGTATATGCTACTT	....((.(..((((((((.((((.((((((((((((((.((((((((((((...)))))))))))).)))))))))))))).)))).))))))))..).))....
chr1A	mireap-m0003-3p	+	-29.3	TTTCCAGAAGATCGCGAGATTA	22	27	462393745	462393832	462393801	462393822	TTAGCTATTATGACTTGCCTTCTTATCTGAGAACATGTTTATTATATCTAAGCATGTTTCCAGAAGATCGCGAGATTATGAAAGATCA	....((.(((((((((((..(((..((((..((((((((((.......))))))))))..)))))))..))))).)))))).))....
chrUn	mireap-m0152-5p	+	-104.9	CTGACGTACTGCAGGGCGCAGT	22	26	471088175	471088295	471088195	471088216	CCTCATCAGACTCGGCTCCCCTGACGTACTGCAGGGCGCAGTTGGGCCACTGACAGGTGGGCACCTGTCAGTGGCCCAACTGCGCCCTGCAGTACGTCAGAGGAGCCTCGTCATCCTCATC	........(((..((((((.((((((((((((((((((((((((((((((((((((((....)))))))))))))))))))))))))))))))))))))).))))))..))).........
chr2B	mireap-m0041-5p	-	-69.2	TCCGAATTAGTCGACTCAGATTT	23	24	63782861	63782983	63782951	63782973	CTACCTCCGTTCCGAATTAGTCGACTCAGATTTGTCTAGATACGGATATATCTAGACATGTTTTAGTGTTAGATAGATCCGTATCTAGATAAATCCAAGTCAACTAATTTGAAACGGAGGGAG	...((((((((.(((((((((.((((..(((((((((((((((((((.(((((.(((((......)))))))))).)))))))))))))))))))..)))).))))))))).))))))))...
chr6B	mireap-m0125-3p	-	-53.3	TCCCGCCTTGCACCAAGTGAAT	22	24	103294148	103294237	103294160	103294181	CGCCTCGGGCTCGCTTGGTGCAGATCGGGACCCTCCGCCCGCCCCGACGGGCCGGATCCCGCCTTGCACCAAGTGAATCGGAGCCGGCGC	((((((.(..(((((((((((((..(((((...((((((((......)))).)))))))))..)))))))))))))..).))...)))).
chr2B	mireap-m0034-3p	+	-31.2	CGGGCCCTGTAGCTCATAGGC	21	23	293169513	293169593	293169563	293169583	GCGCGCGACAGCCTGTGATGAGGAGGACGACGTGGCTAGGTGGGCTGGGCCGGGCCCTGTAGCTCATAGGCCTAAGTGCAC	..((((....((((((((...(.(((..(.(.(((((.((....)).))))).))))).)...))))))))....))))..
chr2B	mireap-m0037-3p	+	-50	TATTCCTGAAGGCTTGAAGCTA	22	23	621013784	621013893	621013862	621013883	GTGCAATGCTCGTTAATTTGCTTCAAGCCTTTCGGAATAGTGTAAACTGCACTGCGCATAGCTCCGTGCAGTCTACCGTATTCCTGAAGGCTTGAAGCTAAGCAATGTGA	..(((.((((.........(((((((((((((.((((((..(((.(((((((.((.....))...))))))).)))..)))))).)))))))))))))..)))).)))..
chr6B	mireap-m0124-3p	+	-33.6	GTCGGAGACGGGAGGCTCGACCC	23	23	688823013	688823086	688823054	688823076	ACCCCGGTGGGTTGAAGTGCTCCGCGTCTTCGTCAGATGGCGTCGGAGACGGGAGGCTCGACCCGTACCCATAA	.....((((((((((.((.((((.((((((((.(.......).)))))))))))))))))))))..))).....
chr5A	mireap-m0088-3p	+	-80.5	CTTTGCCGTAGGCATAGCCCTG	22	22	502029379	502029500	502029469	502029490	GCCCTGCCGCCAGGAGAAACCAGGGGCCGACACGTGGCAATGCTATGCCTACGGCAAAGCCGTCGGCATAGATTATGTCTATGCCTACGGCTTTGCCGTAGGCATAGCCCTGCCACCAGGAG	..((((((.((.((.....)).)))))......((((((..((((((((((((((((((((((.(((((((((...))))))))).))))))))))))))))))))))..)))))).)))..
chr6A	mireap-m0116-5p	+	-51.1	TTTAGAGGTTTCAATACGGACT	22	21	112005029	112005153	112005039	112005060	TATAAGACCTTTTAGAGGTTTCAATACGGACTACATACGGATGTATATAGACGTATTTTAGAGTGTAGATTCACTCATTTTGCTTCATATGTAGTCTGTATTGGAATCTCTAAAAAGGATTATAT	(((((..(.((((((((((((((((((((((((((((.(((.(((..((((.....))))(((((......)))))....)))))).)))))))))))))))))))))))))))).)..))))).
chr7A	mireap-m0135-5p	-	-38.1	TAAGCCTTAGTGAATATCTACAC	23	21	72700583	72700686	72700654	72700676	AAGCACTAATTAAGCCTTAGTGAATATCTACACTAGTAAGTTTTTCTTCATGTTGGAAATGCTTAGCACTGTAGATACTCCCTAAGGCTTGGGTGGTATTGCGT	..((((((.(((((((((((.((.((((((((....(((((.(((((.......))))).)))))....)))))))).)).))))))))))).))))...))..
chr2A	mireap-m0030-3p	-	-47.1	TGAGCCGAACCAATATCACTCA	22	20	656835639	656835737	656835649	656835670	AGAAGAAGACGACATGCTGGTATTGTTTCGGCTCATGTCCTCGTCGAGCACATCGTCGGATGAGATGTGAGCCGAACCAATATCACTCATGTATTCTTC	.((((((....(((((.((((((((.(((((((((((((.(((((..((.....))..)))))))))))))))))).))))))))..))))).))))))
chr3D	mireap-m0062-3p	+	-58.9	GGTGCTATGGATAAATTCAACC	22	20	524000747	524000870	524000839	524000860	CCAGTTATCCGGTTTAATTTGTCCATAGCATCCGCGATCCCGCCATTCAGCTGTGATAGCTGCTGCCCTATTGCACGGTGTGGAAGATAGCTGGTGCTATGGATAAATTCAACCCGATGGCTGT	.((((((((.((((.(((((((((((((((((.((..(((((((...((((((...)))))).(((......))).)))).))).....)).))))))))))))))))).)))).)))))))).
chr4A	mireap-m0065-5p	+	-49.5	TTTGTAAACTAATATAAGACCG	22	20	430271423	430271527	430271433	430271454	AGGTAATCCCTTTGTAAACTAATATAAGACCGTTTAAATCACAACTTTAGTGATCTAAAGTAGTAGTCTAAACGGTCCTATATTAGTTTACAAAAGGGGTAACAT	..((.(((((((((((((((((((((.(((((((((.((.((.(((((((....))))))).)).)).))))))))).))))))))))))).)))))))).))..
chr5B	mireap-m0102-5p	+	-57.4	GGGGTTGTTGTCTGGTTCAAGGT	23	20	411091735	411091853	411091745	411091767	TTAGGTTAAGGGGGTTGTTGTCTGGTTCAAGGTCTCCACATACATCATATACATGGAGAGCATGATATGGATTGTACGGTTTGGTGATCTCGGACCAGGCTTCAATCCCTTTAACCAGC	...((((((((((((((..(((((((((.(((((.((((.((((((((((.((((.....))))))))))..)))).)...))).))))).)))))))))..))))))))))))))...
chr2B	mireap-m0042-5p	-	-33.9	GGGATTGTAGTTCAATTGGTCA	22	19	110646598	110646692	110646661	110646682	ACACCCCGCGGGGATTGTAGTTCAATTGGTCAGAGCACCGCCCTGTCAAGGCGGAAGCTGCGGGTTCGAGCCCCGTCATTCCCGAACTAGGGTTC	..((((..(((((((((..((((((((.(.(((....(((((.......)))))...)))).)))).))))..))..))))))).....))))..
chr5A	mireap-m0089-3p	+	-78.3	GGTTTATCACCGCCTCTTTCTC	22	19	679655582	679655751	679655720	679655741	AGAGAGGGAGAAGAGAAAGAGTAGCGTTGATACACCGTCGAATCGAATCGAATCGGATCGAGACCGGTCGCCGCCATATCGGAATCGCATTCGCATCTCCCTCGCCCCACTCGATTGGTTCGATTGCGTGATTCGTACGGTTTATCACCGCCTCTTTCTCTTCCGCTCTC	.(((((.(.((((((((((((..(((.(((((.((((((((((((((((((((((.((((((...(((....))).....(((...((....))...))).........))))))))))))))))...))))))).))))).))))).)))))))))))))))).)))))
chr5A	mireap-m0094-3p	-	-42.6	TTGTTTTCCCAGGTCACCCCTT	22	19	505603309	505603417	505603319	505603340	GAAGCCGCGTCCAGAGGAGTGTCACTGAGAACACAAGTGCGGATTCCTTTTTTGATTCGTCGTATTTTGAATCGCAGTTGTTTTCCCAGGTCACCCCTTTGGGCTGCTT	.((((...(((((((((.(((.(.(((.(((.((((.((((.((((......(((....)))......)))))))).)))).))).)))).))).))))))))).))))
chr6B	mireap-m0126-3p	-	-42.8	ATATCAAGCACTCATCGACAGT	22	19	584582760	584582861	584582770	584582791	ATTTTTTACCACTGCCGGTGAGTGCTTTATATCTTCTTGATAATTTTGGCTAAACACAAGAAGAAAGAAGATATCAAGCACTCATCGACAGTGATAATATTT	.........(((((.((((((((((((.((((((((((.....(((((........)))))...)))))))))).)))))))))))).))))).........
chr7D	mireap-m0147-3p	-	-50.5	AGCGCACCGCCGTCGAGGGACT	22	19	421468212	421468290	421468222	421468243	CGCCGTGGCCATCCTCCTCGCCGGTCGCGCGTTCTCCCTCAGCGGTGAGCGCACCGCCGTCGAGGGACTTGGCCGCGGT	.((((((((((...((((((.((((.(.((((((.((......)).)))))).).)))).))))))...))))))))))
chr1A	mireap-m0002-5p	+	-27	TATTTCCGAGTGGTGTTTGTGTT	23	18	173299123	173299198	173299133	173299155	CTAACCATTGTATTTCCGAGTGGTGTTTGTGTTTGCTCTTTTTGCATGTGTACCACTCCGGAGACACCTTGGGGTA	....(((..((.(((((((((((((..(((((...........)))))..))))))).)))))).))..)))....
chr1D	mireap-m0018-5p	-	-52.6	ATATTCGAGGAGCTCTGTACAA	22	18	31413718	31413830	31413799	31413820	TGGTCAAATGATATTCGAGGAGCTCTGTACAAAAAAATTACTCAAAATGTATGGGCACTGTTTGAGCAGAATTTGTATTTTTTTACAGAGCTCCTTGGATGTCTTTTGACCAC	((((((((.((((((((((((((((((((.(((((((((.((((((.(((....)))...))))))...))))....))))).)))))))))))))))))))).)))))))).
chr6D	mireap-m0131-3p	-	-32.4	GGGGATGTAGCTCAAATGGTA	21	18	469389741	469389892	469389751	469389771	TCTGGGTAGCACTATTTTTGTATCATCTCCTATTTAAACGCCCGTAAGAAAAAATATCTCCCGTTTAAGCATGTAGTTCAATAGGATTGTTAATTGGGGATAATATATCAAGATAATAAAAGGGGATGTAGCTCAAATGGTAGATCACTTAG	.((((((..((((((((..((..((((((((.((((.((....)).........((((.((((.((((.....((((((....)))))))))).))))))))..............))))))))))))..))..))))))).)...))))))
chr7B	mireap-m0142-3p	+	-65.1	TCGATTGGTGCTCGTCGGTGAC	22	18	473399936	473400046	473400015	473400036	CCGCAGCAGAGGAAGACGACGTCGCCGGCGAGCGCCTTTCGCCGGAATCTCGTGCAGCTCTGGCCGGCGCGCGGCTCCGTCGATTGGTGCTCGTCGGTGACATCTGCGACG	.((..((((((.....)...((((((((((((((((..(((.((((..(.(((((.((....))..))))).)..)))).)))..)))))))))))))))).)))))..))
chr7D	mireap-m0144-3p	+	-45.7	AGTCTCTGCCAATTCTTCGTGTT	23	18	150757010	150757096	150757064	150757086	AAGATTGCGAAGAGCGCGAAGGATTTGCAGATACTCCGTAAAATCACTTTATGGAGTCTCTGCCAATTCTTCGTGTTCTTAACGTCT	.((((....((((((((((((((((.(((((.((((((((((.....)))))))))).))))).))))))))))))))))...))))
chr1D	mireap-m0016-5p	+	-52.7	GTATTGGCTCGGCTCACTCAGG	22	17	293792179	293792277	293792189	293792210	CGCAGCTGCGGTATTGGCTCGGCTCACTCAGGTCATCGTGTTGCAGAAGCATATGCTTCTCGGTATAATCTGATTGAGCCGCGCCAATATCTCAGTGCC	.(((.(((.(((((((((.(((((((.((((((....(((..(.((((((....)))))))..))).)))))).))))))).))))))))).)))))).
chr2B	mireap-m0033-3p	+	-85.7	CTTATGAAACTTGGCAAGCACTC	23	17	40754847	40755003	40754971	40754993	CCAATGTTTTGAGTGCTCGCCATGTTTCATAAGGGAATGTCATTGGCGGAAGTCATGGTAAAAAATGAAATTTTGGAGCACTGTTTTTTTGTTTTTTTGCCACGACTTCCACGAATGTCACTCCCTTATGAAACTTGGCAAGCACTCAAAACATTGC	.((((((((((((((((.((((.(((((((((((((.((.((((.(.(((((((.((((((((((..(((...(((....)))...)))..).))))))))).))))))).).)))).)).))))))))))))).)))).)))))))))))))))).
chr2B	mireap-m0036-3p	+	-69.4	AAGTAATTTTGGACGGAGGGAG	22	17	501613050	501613173	501613142	501613163	CGAATCTTGTACCCCCTCCGTTCGAAAATACTTCTCATTGAAATGGATGTATCTAGATGTATTTTAGTTCTAGACACATCCATTTTGATGACAAGTAATTTTGGACGGAGGGAGTACTTGGTTC	.(((((..((((.((((((((((((((.(((((.((((..((((((((((.((((((...........)))))).))))))))))..)))).))))).)))))))))))))).))))..)))))
chr2B	mireap-m0043-5p	-	-42.7	TTTCCAGAGTGACGTCGTCGACT	23	17	186050049	186050186	186050154	186050176	ACCATCCATCTTTCCAGAGTGACGTCGTCGACTGCTTCTGGATGGACTCTAGTCTCGTCTTCAGTCCCACAGTACAACCACATGCAGTGGCTCCGGAATTGAAGGGGTTGGATGCGACGCCTGAGGAAGACCTCCAGA	........(((((((((.(((.(((..((((((.((((((((.(((((..((......))..)))))..........((((.....)))).)))))).....)).))))))..))).)))))).))))))........
chr3A	mireap-m0053-5p	-	-48	GAGCCCCGTCAGTCCTGCCGG	21	17	31579109	31579251	31579221	31579241	TTCTCGAGTCGAGCCCCGTCAGTCCTGCCGGTCGACGATTGGGATTCTTAGAACGTCAGTCTCGGGGGATCCCTGCATCCACCTTCCCCTTTTGACCCCGTCGAGCATTCGGTCACGGTCGGGCTCTGGGGCCAGCAAGTATT	.......((.(.((((((..(((((.(((((((((.(((.((((((((..((((....)).))..))))))))...)))...........((((((...))))))...)))).).)))).))))).))))))).)).......
chr4D	mireap-m0081-5p	+	-30.2	AAATATGACTAGGTATTGTACT	22	16	37262588	37262735	37262598	37262619	TTTTTGAACCAAATATGACTAGGTATTGTACTCATATAAAAAGTTTGGCCAAGGAATGATTCTCGTTGATTTCAGGGCAAAAAAGACAAATTTATGACGACAATATAGCATGAATAGTACTTATATCTAGCATTTTTTGAAAAATCTC	.........((((.(((.((((((((.((((...........((((.(((..(((((.(.......).)))))..))).....))))..(((((((.(.........)))))))).))))..)))))))))))..)))).........
chr5A	mireap-m0089-5p	+	-78.3	GAAAGAGTAGCGTTGATACACCGT	24	16	679655582	679655751	679655596	679655619	AGAGAGGGAGAAGAGAAAGAGTAGCGTTGATACACCGTCGAATCGAATCGAATCGGATCGAGACCGGTCGCCGCCATATCGGAATCGCATTCGCATCTCCCTCGCCCCACTCGATTGGTTCGATTGCGTGATTCGTACGGTTTATCACCGCCTCTTTCTCTTCCGCTCTC	.(((((.(.((((((((((((..(((.(((((.((((((((((((((((((((((.((((((...(((....))).....(((...((....))...))).........))))))))))))))))...))))))).))))).))))).)))))))))))))))).)))))
chr5D	mireap-m0112-3p	-	-47.73	TGTTTTCCCAGGTCACCCCTTT	22	16	400265109	400265217	400265119	400265140	CGAGCTAGCGAATCCGGAGGAGTGACACTGAGAAAACAAGTGCGGATTCCTTTTTTGACTCGTATTTGGATCGCAGTTGTTTTCCCAGGTCACCCCTTTGGGCTGCTTC	.((((.(((....(((((((.(((((.(((.((((((((.(((((..(((.................)))))))).)))))))).)))))))).)))))))))))))).
chr6A	mireap-m0119-5p	+	-70.6	AACTTCTGTGCAGCTCTCAGCA	22	16	410889642	410889776	410889652	410889673	AAAACATTTGAACTTCTGTGCAGCTCTCAGCAAAAAAGACAAATCAGACCAGAACAGTATATGAACAGTACACATTTTTACAGACCTCTGATTTGTCTTTTTTGCTGAGAGCTGCACAAAAGTCCAAATGTTTTG	((((((((((.((((.((((((((((((((((((((((((((((((((......((.....))....(((........))).....)))))))))))))))))))))))))))))))).)))).)))))))))).
chr2B	mireap-m0039-3p	+	-57.8	GATTGAACTAAGGAGGGGTGGA	22	15	720801619	720801722	720801691	720801712	ATGGGCAACCTTCAACCCTCTTTAGTTCAATCAAGTGGATTAAATTTCCAAAATTACAGATTTAGTTCATTTGATTGAACTAAGGAGGGGTGGAGGGCACCCTC	..(((...((((((.((((((((((((((((((((((((((((((((..........)))))))))))))))))))))))))))))))).))))))...)))..
chr4A	mireap-m0068-5p	+	-58.6	GTTGGTGGCTTGAACCGGGACT	22	15	677600573	677600652	677600583	677600604	ATTAGTACCGGTTGGTGGCTTGAACCGGGACTAAAGGTCTAACCTTTAGTCTCGGTTGGTGCCACGAACCGGTACTAATG	(((((((((((((.(((((.(.(((((((((((((((.....))))))))))))))).).))))).))))))))))))).
chr4A	mireap-m0069-3p	+	-64	GCTCCGTCGAGCTGGCCGGACC	22	15	699840128	699840211	699840180	699840201	TCGGCGTCGCGGCCGGCTGGCTCGCCGGCGCGCGCGTGCTTCGATGCGCGCCGCTCCGTCGAGCTGGCCGGACCACGACGGCAT	..(.(((((.(((((((..(((((.(((.(((.((((((......))))))))).))).)))))..))))).)).))))).)..
chr4B	mireap-m0074-5p	+	-76	CGCGCGGCTCCGTCGACTGGTGC	23	15	57441842	57441988	57441852	57441874	ATCAAGGTTGCGCGCGGCTCCGTCGACTGGTGCTCGTCGGTGTCCGCGAGGCGGGCGCGGACGCGGACGCGCACGAGCGTCCAAAACCGGCACGGCGACGGGCCTCCAACGCCGACAAGCGAGCGAGGAGGCGCAGCGAACCCGAGC	.....((((.((((((.((((.(((.((.((....(((((((((((((.......)))))))..((((((......))))))...)))))).(((((..((....))..)))))....)).))))))))).))).))))))).....
chr5D	mireap-m0108-5p	+	-41.2	TTTAGAGATTTCAATGTGGACT	22	15	183928715	183928839	183928725	183928746	TGTAAGTCTTTTTAGAGATTTCAATGTGGACTACATATGGAGCAAAATGAGTTATTGTACACTCTGAAATATGTCTATATACATCCGTATGTACTTTTTATTGGAATCGCTAAAAAGACATATAT	((((.((((((((((.((((((((((..((.((((((((((.......((((........))))....((((....))))...)))))))))).))..)))))))))).)))))))))).)))).
chr7B	mireap-m0139-5p	+	-42.5	AGAGGAGTCGGTCCTGCTGGCCT	23	15	32024881	32024982	32024891	32024913	GCGTTGGGGCAGAGGAGTCGGTCCTGCTGGCCTGTTGTGCTGCGGGTCGGGACGACTGGGCCGTTTGCTCGTTTTTTTTCCTTGGACATTGGCGCCAATGTC	......(((((((((..((((((.(.(((((((((......))))))))).).)))))).)).)))))))..............(((((((....)))))))
chr1A	mireap-m0006-5p	+	-64.4	AGGGCGCTTCTCCCTTGGCACG	22	14	534201163	534201303	534201173	534201194	TGTGAATCACAGGGCGCTTCTCCCTTGGCACGGTGACATGCATGTACGGATGATGGTGTGGTAGCCTGGTCCCTGGTGAGTGTGCGGTGCATGCAAGTAGTTAGCCATTCGTGCCAAAGGAGAATTGCCCTGCCATTCGCC	.((((((..(((((((.((((((.((((((((((.((.(((((((((((((.(.(((......)))).))))...((......)).))))))))).)).....)))....))))))).)))))).)))))))..)))))).
chr5D	mireap-m0114-3p	-	-68.6	TGGGCAAGTCATCCTGGCTACCC	23	14	549199158	549199276	549199168	549199190	TGGAGGTAAGAGGACATCTTCGATAGCCAAGGATGATTTGCCTGTGAACCTCCCCCGGGAGCCCAGCTCTCGGGAACCTGGTTCCATGGGCAAGTCATCCTGGCTACCCAAGTACCTCT	.(((((((.((((....))))..((((((.((((((((((((((((((((...(((((((((...))))))))).....)))).))))))))))))))))))))))......)))))))
chr7B	mireap-m0141-3p	+	-43.4	TTCGAGACACGTCTAGATACATC	23	14	380709098	380709181	380709149	380709171	TCGCAGAAATGGATGTATCTAGACGTATTTTAGTTCTAGATACATCCATTTTTCGAGACACGTCTAGATACATCCATTTCTGCG	.(((((((((((((((((((((((((.(((..(....((((......)))).)..))).)))))))))))))))))))))))))
chr7B	mireap-m0143-5p	+	-62.1	TAACATCCGTGGAGCTCTCACT	22	14	680115166	680115289	680115176	680115197	CAGCCAGAAATAACATCCGTGGAGCTCTCACTAAAAAAAAAATCAATTCTCAAAAAGTGCACAAAACTTTGAACATTGATTTTGTTTTTTTCAGTGGGAGCTCCTTGGATGTTATTTTTGGCAG	..(((((((((((((((((.(((((((((((((((((((((((((((..((((..(((.......)))))))..))))))))..))))))).)))))))))))).)))))))))))))))))..
chr1A	mireap-m0007-3p	+	-44.5	AAACGATTGGAAGAATGAAGAT	22	13	574188481	574188581	574188550	574188571	CTAGGTTTATAATCTTCATTCTGCCAATCTTTTCACCTGCAATGAATAATACCCCTATTAAGTCAGGCGAAACGATTGGAAGAATGAAGATTATAAACTTG	.(((((((((((((((((((((.((((((.((((.((((.....((((.......))))....)))).)))).)))))).)))))))))))))))))))))
chr3A	mireap-m0056-5p	-	-50.9	GGGGTCGAGCTGGGAACACATGA	23	13	658244028	658244121	658244089	658244111	AAATTCCTGCGGGGTCGAGCTGGGAACACATGAGATATGAACCGCTTGATTGAATATCAACTCATGTGTTCTCAGGTCGCCCCCGCTGGAGCCT	...((((.((((((.(((.(((((((((((((((...........(((((.....)))))))))))))))))))).))).)))))).))))...
chr3B	mireap-m0060-3p	-	-39.7	ATATCTCATTTTCAACTATCCCT	23	13	247570353	247570447	247570363	247570385	CCAAATCTTCAGGAACAGTTGAAGATGAGATATTGAACGAAGATTTTATTTCTTTTTGTCCAATATCTCATTTTCAACTATCCCTGATGATACCC	....(((.(((((...(((((((((((((((((((.(((((((.........))))))).)))))))))))))))))))...))))).)))....
chr4A	mireap-m0067-5p	+	-43.1	CTTCGCCGGTCGCGCGTTCT	20	12	656485965	656486033	656485975	656485994	CTGCCGACCCCTTCGCCGGTCGCGCGTTCTCCTTGCGGTGAGCGCGCCGCCGTCGAATGGATCGGTGGT	(..((((.((.((((.((((.((((((((.((....)).)))))))).)))).)))).)).))))..).
chr4B	mireap-m0079-5p	-	-57.7	AAACCCCGTCTGACATCAGCTT	22	12	599553184	599553296	599553265	599553286	CTACAGGAAGAAACCCCGTCTGACATCAGCTTGATAATTACCTTAGTTTGCGAGTTAGATATTTTTCTATAGTAACTATTGAGCTGATGTCTGATGGGGTGTCCTCCTGTAGC	((((((((.((.((((((((.((((((((((..(((.((((..(((.....((((.....))))..)))..)))).)))..)))))))))).)))))))).)).)))))))).
chr5B	mireap-m0104-3p	-	-62.92	TAAGATACCACGACTGTCATTAA	23	12	440019090	440019206	440019100	440019122	GAAGGCGATGCTTAATGACAGTCGTGGTGTCCTAGGCGAAGACGATGCTTAATGGCCAGCATAGACATAGTCGCCTGGCTCTTCTAAGATACCACGACTGTCATTAAGCATCATCTT	.(((..(((((((((((((((((((((((((((((((((.....(((((........)))))........)))))))).........)))))))))))))))))))))))))..)))
chr6A	mireap-m0115-3p	+	-92.14	CTTTGCCGTCAACTGTTGATGT	22	12	51950023	51950193	51950162	51950183	GCAGATCTCCTAGACAACATCTACAGTAGATGGCAAAGAAAAACCTTTAGAAAAGAACACAAGAAGCCGACAAGGCCGAATGAAAATCCGGCTGACGATTTACCAGTGTCGGCTTCTTGTCTTTCTTCTGAAGGTTTCTCTTTGCCGTCAACTGTTGATGTTGTCGATCTG	.((((((.....(((((((((.(((((.(((((((((((.(((((((((((..((((.((((((((((((((.(((((.((....)).))))).............))))))))))))))..))))))))))))))).))))))))))).))))).)))))))))))))))
chr6D	mireap-m0129-3p	-	-49.4	TCTCCTGTAGATATAGGCACCG	22	12	97353576	97353658	97353586	97353607	TTCTTAAGCACCGGTGCTTATTTGTACAAGGTAGACGCTTAACTAAGCGTCTCTCCTGTAGATATAGGCACCGGTGCTTCAGA	.(((.((((((((((((((((.(.((((.((.((((((((....))))))))..)))))).).)))))))))))))))).)))
chr1A	mireap-m0008-5p	-	-50.5	ATTAGATGACTCTCAAACAGAT	22	11	445261380	445261472	445261441	445261462	TCCGTCTGGAATTAGATGACTCTCAAACAGATGTATCTAGACGTATTTCAGTGCTAGATACATCCGTTTGAGCGTCAACTAATTTCGGATGAA	..(((((((((((((.((((.(((((((.(((((((((((((........)).))))))))))).))))))).)))).)))))))))))))..
chr2A	mireap-m0028-5p	-	-48.9	ATGAGATCAACTGCTGCGGAAGG	23	11	118667971	118668106	118668074	118668096	AATTTAATCAATGAGATCAACTGCTGCGGAAGGAAAAATTATACCGGAAAAATTATATAATTGAAAACTTCTTTTGAATACGAATTCACTGGTATAACTTCTGCTCCCGCCGCAGTCAATCTCATTGGTTAAATTT	(((((((((((((((((..(((((.((((.((.(.((.(((((((((...((((...((.(..(((.....)))..).))..))))..))))))))).)).).)).)))).)))))..))))))))))))))))).
chr3A	mireap-m0052-5p	+	-73.7	TCCTAAATGTTTGTCTTTCTAG	22	11	429257115	429257276	429257125	429257146	CTCCCTCCGTTCCTAAATGTTTGTCTTTCTAGACATTTGAAATGGACTACCACACACGGATGTATGTAGACATATTTTAGAGTGTAGATTCACTCATTTTGTTCCGTATGTAGTCACTTGTTAAAATATCTAGAAAGAAAAATATTTAGGAATGGAGGGAGT	((((((((((((((((((((((.((((((((((..(((((...(((((((.....(((((.(((((....)))))....(((((......))))).......)))))..)))))).)...)))))...)))))))))).)))))))))))))))))))))).
chr5A	mireap-m0090-5p	+	-48.1	TCGTTTCTCCTTCTTTTCCTTGT	23	11	682230177	682230266	682230187	682230209	GTCGTGGGGGTCGTTTCTCCTTCTTTTCCTTGTGCTAGACCTTTGTTATGCACTAGGGAAAGAAGGAGTGACGACCATCACCAACGGTCA	(((((((.(((((((.((((((((((((((.((((..(((....)))..)))).)))))))))))))).)))))))....)).)))).).
chr5A	mireap-m0091-5p	-	-61.4	TAATTGGCCTGAAATTGAGTCT	22	11	11061237	11061352	11061321	11061342	CACTGATGTTTAATTGGCCTGAAATTGAGTCTCAAAAGCATGACGAGTATGACACATTGAACTGGCGTGTCCGTACGCTTTTGGGCCTCAATTTCAGGCCAATTAAGCATTAATGA	((.((((((((((((((((((((((((((.(((((((((...(((..((((...((......)).))))..)))..))))))))).)))))))))))))))))))))))))).)).
chr5B	mireap-m0099-3p	+	-40.9	AGATCATGACTGACAGCCTCATT	23	11	66743164	66743262	66743230	66743252	CATGTGAATGAGTGAAGCTGCCAGCATGATCTATCTTTGATTCGCTTCTGCGTGTGAATCCTTGTTAGATCATGACTGACAGCCTCATTTCTTCCCAGC	..((.(((.((((((.((((.((((((((((((.(...(((((((........)))))))...).))))))))).))).)))).)))))).))).))..
chr7A	mireap-m0136-3p	-	-36.8	AAGTTCCGGTTGTTGTGATT	20	11	363573802	363573876	363573812	363573831	GGGAAGGCGGAAGGTCCGGGGGCCGGAATGTTCGGGCTGGACCGGAAGTTCCGGTTGTTGTGATTCTGCCAAGAA	.....((((((..((((((.(((((((((.(((((......))))).))))))))).))).))))))))).....
chr3A	mireap-m0055-3p	-	-49.5	ATGTAGAAGCACCAGGGTAAGAA	23	10	373156079	373156185	373156089	373156111	ATTTTCTTTTTTTCTTACCTTGATGCTTCTACATTGTAAGCATTTTGTTTTGACCGTCTAGAAAAATGCTTACTATGTAGAAGCACCAGGGTAAGAAGCATGAAAAA	.(((((....((((((((((((.(((((((((((.(((((((((((.....(.....)....))))))))))).))))))))))).))))))))))))...))))).
chr4B	mireap-m0080-3p	-	-49.4	TAGAATGGCTGGTGCTATGGAT	22	10	654095134	654095238	654095144	654095165	TGGTTTGACTTGTCCATAGCATCATCCATCCTGCCATTCTGCTGAGGTAGCTGCTGCCCTTTTGCACGATGGGTAGAATGGCTGGTGCTATGGATGAATTCGACC	.((((.((.(..((((((((((((.((((.((((((((.(((.((((..((....))))))..))).))).))))).)))).))))))))))))..).)).))))
chr7A	mireap-m0138-5p	-	-73.3	GCGTAGAATTCACACGAGTGAAT	23	10	731458577	731458680	731458648	731458670	TTCAACTTCGGCGTAGAATTCACACGAGTGAATTGCTCTGCGCCGGCCCATATGAGGGTGTGCACGAGCGATTCACTCGTGTGAATTCTGCGGGGAAGTTGAAT	(((((((((..((((((((((((((((((((((((((((((((..((((......))))))))).)))))))))))))))))))))))))))..))))))))).
chr7D	mireap-m0145-3p	+	-44.42	ATATTTGTTTGCAGAGGGAGTA	22	10	575407369	575407466	575407435	575407456	GTGGTTAATTAGTACTCCCTTTGCAAATAAATATAAAAGGTTTTAGGTCATTAAATAAACCATTTTATATTTGTTTGCAGAGGGAGTACATGATACTA	.((((..((((((((((((((((((((((((((((((((((((.............))))).))))))))))))))))))))))))))).))))))))
chr1B	mireap-m0012-5p	+	-47.1	CCACGGCATAGAGGCACTGCAAA	23	9	341933723	341933820	341933733	341933755	GTTAACGAAACCACGGCATAGAGGCACTGCAAACATCCGAGATGAGCAAACTAAGCTTGTCCGTAGTTTGCAGTCCTCGATGTCGTAGTTTTGTTTTT	...((((((((.(((((((.((((.(((((((((...((.((..(((.......)))..))))..))))))))))))).))))))).))))))))...
chr2A	mireap-m0026-3p	+	-52.3	CCGGCAAGTTGTCTTTGGCTAC	22	9	683720092	683720193	683720162	683720183	GAGAACGGGATGCAGCCAAGGATGACTTGCCGGCTCCTGGTGCTGGGAGTTCGTTGAGCTTTAGAGTTAGCCGGCAAGTTGTCTTTGGCTACACTTAGTTCT	.((((((((.((.(((((((((..(((((((((((......(((.(((((((...)))))))..))).)))))))))))..))))))))).))))).)))))
chr2B	mireap-m0040-3p	+	-56.8	ATCAGTGCAATCCCTCTGGAATT	23	9	786139769	786139860	786139828	786139850	AGCTAGTGGAGGATTCCAAAGGGATCGCATTGATCGATCTCTCCGTGCAAGGTCGATGGATCAGTGCAATCCCTCTGGAATTCTCCGCTTGC	.((.((((((((((((((.((((((.(((((((((.(((...((......))..))).))))))))).)))))).)))))))))))))).))
chr5D	mireap-m0109-5p	+	-59.9	CCGAGGATGAGTAGGCCACGGG	22	9	212007343	212007448	212007353	212007374	GTTGACTCCTCCGAGGATGAGTAGGCCACGGGAGGCGGCATGGCTTGGTGTCCCATATGGGTCAGTCCGTCTCTCGTGTTCTACTCTTCCTCGCGCGGAGACCGCA	((.(.((((.(((((((.((((((..((((((((((((..((((((((....)))....)))))..))))))))))))..)))))).)))))).).)))).).)).
chr6D	mireap-m0128-5p	+	-31	AAGAAGAGGGTCAAGAAAGCTGT	23	9	450527571	450527685	450527581	450527603	CAGGAGCAGCAAGAAGAGGGTCAAGAAAGCTGTGGGAAGAAATGGCATATCCAGGACTTTCAATTGCAACTAATTTCCAATTGCTGGGAGCGGGAGATTTCATGTTAATCTCCAC	.....((.((((...(((((((..((..(((((........)))))...))...)))))))..)))).......(((((.....))))))).(((((((.......)))))))..
chr1A	mireap-m0005-3p	+	-41.3	ACATTTTCCTATAGACTTGGTC	22	8	515547476	515547634	515547603	515547624	CTTTAAGTTTGGCCAAGTCTAGAGAATAATGTATCAACAGCCACAGCGCAAAATCAGCTTCACCATAAAAATGTACTTTCGTAATATATATATATATATATATATATTTGATGTTGTAGTTATTAGCACATTTTCCTATAGACTTGGTCAAATTTCTTT	....(((((((((((((((((..(((.(((((......(((.(((((................(((....))).....(((.(((((((((((....)))))))))))))).))))).)))......))))))))...)))))))))))))))))....
chr2B	mireap-m0032-5p	+	-77.3	ACCATGTTACTCCCTCCGTTCCA	23	8	13424230	13424358	13424240	13424262	ATTTTCCCATACCATGTTACTCCCTCCGTTCCAAAATAGATGACTCCACTTTCTATTAATTTTATACTAAAGTTAGTATAAAGTGGAGTCATCTATTTTGAAACGGAGGGAGTATATGTTAGGGAAAGG	.(((((((.((.(((((.((((((((((((.(((((((((((((((((((((.(((((((((((...))))))))))).))))))))))))))))))))).))))))))))))))))).))))))))).
chr2B	mireap-m0046-3p	-	-64.8	TAGGACACGTAATTCAGGATGG	22	8	465132312	465132443	465132322	465132343	TAGTATTACCTCCGTCCCAAAAAGCTTGTCTTAGATTTTTCTAGATACGGATGTATCGAACACTAAAACGTGTCTAGATAGATCCGTAACTAGATAAATCTAGGACACGTAATTCAGGATGGGGGGAGTACT	.((((((.(((((((((..((..((.((((((((((((.(((((.(((((((.((((..((((......))))...)))).))))))).))))).)))))))))))).))..))..))))))))).))))))
chr3B	mireap-m0060-5p	-	-39.7	GAACAGTTGAAGATGAGATATTG	23	8	247570353	247570447	247570413	247570435	CCAAATCTTCAGGAACAGTTGAAGATGAGATATTGAACGAAGATTTTATTTCTTTTTGTCCAATATCTCATTTTCAACTATCCCTGATGATACCC	....(((.(((((...(((((((((((((((((((.(((((((.........))))))).)))))))))))))))))))...))))).)))....
chr3D	mireap-m0063-3p	-	-57.1	GGTGCTATGGATAATTTCAACC	22	8	524220993	524221103	524221003	524221024	CCAATCCTCTGGTTGAATTTGTCCATAGCATCATCCATCTTGCATTCAACTGCATTTTTGCACGATGGGGAAGATGGCTGGTGCTATGGATAATTTCAACCCGATGGTTGT	.(((((.((.(((((((.(((((((((((((((.(((((((.(..((...((((....)))).))...).))))))).))))))))))))))).))))))).)).))))).
chr4A	mireap-m0070-3p	+	-32	TATTCTTTAGATCCAAGGCTCTA	23	8	718561424	718561574	718561542	718561564	AATCTCCGTATGGACTTTGGAAGAGCATATATATATGAAGGTCCTGTCAAATCCACATATTTCAAATGGCACAACAACCCAATGTTGTTGATATCTTTTTGACTAATTTTAAACCATGTATTCTTTAGATCCAAGGCTCTAAGCATCCTCA	.......((.(((((((((((((((.((((((.....(((((...((((((....(((.......)))...(((((((.....))))))).......))))))..))))).....)))))).))))...))))))).)))).)).......
chr4B	mireap-m0075-3p	+	-58.8	CCTTTTTGTCCATTTTGATGAC	22	8	124142653	124142751	124142720	124142741	CGGAATACTTGTCATCAAAATGAATAAAAGGGGATGTATCTAGATATATTTTAGTTCTAGATACATCCCTTTTTGTCCATTTTGATGACAAGTATTTTC	.(((((((((((((((((((((.(((((((((((((((((((((...........))))))))))))))))))))).))))))))))))))))))))).
chr4B	mireap-m0077-3p	+	-73.3	ATCTCAGATCCAAGGGCTGCCTT	23	8	651596292	651596454	651596422	651596444	ATACGGGCTTCCGAGAGCCCTTGGATCTGAGATCGAACGGTTGAATGGCGTGATTCTAGACCTATGGGTGAATATCCTATCCTGGAGGGTTATTCTGCAAATTTTCAGCAACTTAGCATGCGAACGTTTGATCTCAGATCCAAGGGCTGCCTTCAGCCCATAT	....(((((...(..((((((((((((((((((((((((((.(((((((....((((((....(((((.......))))).)))))).))))))).)).........(((........)))...))))))))))))))))))))))))..)...)))))....
chr5A	mireap-m0093-5p	-	-33.9	GGCGGATGTAGCTAAGGGGTA	21	8	312719742	312719871	312719841	312719861	ATCTAGACCCGGCGGATGTAGCTAAGGGGTACCCTACCATGAAGGAAGACAAGACTCTATTTGAGCAAGGTGACTTCATTGCCTGCGTGAGGGAAGTTCGACCTCAAGCTACCATCATTGGAGATGAGAC	.(((...(((((..(((((((((..(((((.((((..((((.(((.......(.(((.....))))..((((....)))).))).)))))))).......))))).))))).)))).)))).)...))).
chr6B	mireap-m0123-5p	+	-61.8	CCCTCCGTTCCAATTTACTCGT	22	8	624787732	624787836	624787742	624787763	GGGTTATACTCCCTCCGTTCCAATTTACTCGTCGTGGTTTTAGTTCAAATTCAAATTTAAACTAAAACCACGACGAGTAAATCGAAATGGAGGGAGTACTACTTT	((((..(((((((((((((.(.(((((((((((((((((((((((.((((....)))).))))))))))))))))))))))).).)))))))))))))..)))).
chr7D	mireap-m0148-5p	-	-71.2	CCGCCGTCGTCGGGAGGCGCCG	22	8	524326073	524326175	524326144	524326165	CGGCGCGACGCCGCCGTCGTCGGGAGGCGCCGGGGCATCGCGTCGTGCCTGCTGGCCGCGCTCGCGCTGGCCGGCTCCTCCTCCGCCGGCGGCGCCGCGCGGG	(.(((((.((((((((.((..((((((.((((.(.((.((((.((((((....)).))))..)))).)).))))).)))))).)).)))))))).))))).).
chr1A	mireap-m0009-5p	-	-60.1	CCTGTCACATTTTAAAGGGTGA	22	7	472149385	472149508	472149477	472149498	CACATTTTGTCCTGTCACATTTTAAAGGGTGATGTTGATGGCTCAATCCTTGACAGGGCGGGCCACCGGACAACACATCAACATCACCCTTTAAAATGTGACAAGACAATTAAATACCATGTGT	(((((.(((((.((((((((((((((((((((((((((((.......(((....))).(((....))).......)))))))))))))))))))))))))))).))))).........))))).
chr1D	mireap-m0019-5p	-	-28.5	CGCCTGTCTGAGCGCCGCCA	20	7	490575563	490575629	490575600	490575619	GCCTCGTGGCCGCCTGTCTGAGCGCCGCCATCGACCGTCGCCGGCCTGCGGACAGTTGGTTAGGGAC	..(((.((((((.(((((((((.((((.(..(....)..).)))))).))))))).)))))))))..
chr2A	mireap-m0021-5p	+	-49.4	CTCTGTCCCAAATTACAAGATG	22	7	413452111	413452204	413452121	413452142	TAGCTACTACCTCTGTCCCAAATTACAAGATGTTTTTGGTAAGCTAAATAGCCTACCAAAAACGTCTTATAATTTGGTACAGAGGAAGTACCAT	..(.((((.(((((((.((((((((.(((((((((((((((.(((....))).))))))))))))))).)))))))).))))))).)))).)..
chr2B	mireap-m0045-3p	-	-28.7	AAAATTGTTGACACTGTAGATGT	23	7	417385704	417385778	417385714	417385736	AAGGATTCGCACACCTACAGAGTCTTCAACATTGTTCTTCACAAAATTGTTGACACTGTAGATGTGCGGTTCGAT	...((..((((((.((((((.(((..(((..((((.....))))..)))..))).)))))).))))))..))...
chr2B	mireap-m0047-5p	-	-63	CCGTCCCACAATAGAAGATTGT	22	7	482720677	482720765	482720734	482720755	TGTACTCCCTCCGTCCCACAATAGAAGATTGTTTTTCAAGCTTACATAGCTTGAAAAACGATCTTCTATCGTGGGACGAAGGGAGTAGT	..((((((((.((((((((.((((((((((((((((((((((.....)))))))))))))))))))))).)))))))).))))))))..
chr2D	mireap-m0048-5p	+	-69	CATTTGGATATCTGAGCAGGCCT	23	7	620617637	620617783	620617647	620617669	AAATTCAACTCATTTGGATATCTGAGCAGGCCTCGGCAAAAAAGACAAATCGGGTCAAAACAGTTTGTGAACAGTAAACTTTTTCACAGACCCCGATTTTGTCTTTTTTGCACAGACTTGCTCAAATGTCCAAACGAGTTGCATTTT	((((.((((((.(((((((((.((((((((.((..(((((((((((((((((((........(((((((((.((....))..)))))))))))))).))))))))))))))..)).)))))))).))))))))).)))))).)))).
chr3B	mireap-m0059-3p	+	-28.7	GATGATATTGACTTATGAAGCT	22	7	817016586	817016710	817016679	817016700	ATGCCTTTGTTTGGTTGTGTGCAGTATTGTCGGCTTGGCGTATCGATGTTGAAGGCGTAGTAACCTTTTGTCTTGTTGATTAGCTCAACTATGGATGATATTGACTTATGAAGCTCAAAAGGAAA	...(((((((((.((...((.((((((..((.(.(((((..(((((((..(((((........))))).....)))))))..)).)))...).))..))))))))..)).))))...)))))...
chr4B	mireap-m0078-5p	+	-41.9	GACATATGACTAGCTCTCGGCA	22	7	658547261	658547398	658547271	658547292	AGATCATTTAGACATATGACTAGCTCTCGGCAAAAAAAAAAAACAAATTTGGGGTCTATAAAAGAGTGTAATGTTCATGTATTGTTCTGATTCAATTTGTGTTTTTATTGAGAGTTACTCATATGTCCAAGTGACCTG	((.((((((.(((((((((.((((((((((.(((((......((((((...(((((.((((....(((.......)))...))))...))))).)))))).))))).)))))))))).))))))))).)))))).)).
chr4D	mireap-m0085-3p	+	-68.2	TGGTGCTATGGATAAATCCAAC	22	7	507476326	507476438	507476407	507476428	CCAATCCTCTGGTTGAATTTGTCCATAGCATCAGCGTCGGCCGTTCAACTGCGGGCGGTGGTAGTTGCTGCCTTTTGGCGCTGGTGCTATGGATAAATCCAACCGGATGGTTG	.(((((.((((((((.((((((((((((((((((((((.(((((((......)))))))(((((...)))))....)))))))))))))))))))))).)))))))).)))))
chr5D	mireap-m0110-5p	-	-71.9	TGGTCTGTGTTTGTTTCAAACA	22	7	83923024	83923155	83923114	83923135	CGCGCCCTGGAGTCTCTGGTTGGTCTGTGTTTGTTTCAAACAAGGTGGTCAGGCGTACGTCCTGTGCCTCTCTTTGTTGCTGCACCTCGTTTGAGACGAAAACAGACCAACCGGAGTCTCCTGGCATAGCAT	.(((((..((((.(((((((((((((((.((((((((((((.(((((..(((((....).)))).((..(.....)..))..))))).)))))))))))).))))))))))))))).)))).)))...))..
chr6D	mireap-m0127-3p	+	-49.1	ACTGAAATCTCTAAAAGGGCTT	22	7	57999657	57999794	57999763	57999784	TTCTAAATATAAGACCTTTTAGAGATTCCAATATGGACTACATATGGAGCAAAATGAGTGAATCTACATTCTAAAATATGTCTATATACATCTGTACGTAGTCTGTACTGAAATCTCTAAAAGGGCTTATATTTAAAA	...((((((((((.(((((((((((((.((.((((((((((.((((((.......(((((......)))))....((((....))))...)))))).)))))))))).)).))))))))))))).))))))))))...
chr2A	mireap-m0022-3p	+	-73.1	GACCCTTCGGCCGTAGTACCGC	22	6	444778388	444778495	444778464	444778485	AGCCAGACTGCCCAACGGTACTACGGCAGTGGGGTCAAGGGCGGTAGTACTGCTGTGGAGCGATACTACCGCTTGTGACCCTTCGGCCGTAGTACCGCAGGCAGTGCG	.((...((((((...((((((((((((...(((((((..((((((((((.((((....)))).))))))))))..)))))))...))))))))))))..)))))))).
chr2B	mireap-m0038-3p	+	-54.8	CAGCTGCACATCCACTTCCAAG	22	6	680766691	680766780	680766749	680766770	CCTAGTTAGAGTTTGGACGAGGATGTGCAGCTGCGGTAGGACGTTCAGCTACGACCGGCAGCTGCACATCCACTTCCAAGCGCTAGCTAG	.((((((((.(((((((.(.((((((((((((((....((.(((......))).)).)))))))))))))).).))))))).))))))))
chr2B	mireap-m0044-5p	-	-34.8	TGAGAAGGGAGATAATGATAGCA	23	6	232733091	232733250	232733218	232733240	TGATTCGAGTTGAGAAGGGAGATAATGATAGCAGGAATGGTAGTGTAATTAAGAGCAAACTGTTCAGTTTTGATATACGAAGGTTCTGAGAAACATGCAACCTTTGCAAAAGGACATGTAAAGAAAAGATGCATATCATCCTCTTTTTCACCACATCTAG	........(.((((((((..((...((((((((.(((((((..(((........))).))))))).(((((.....((....)).....))))).......(((((((........)))))))......))).)))))))..)))))))).)........
chr3A	mireap-m0051-5p	+	-58.51	AATATTTGTCTTTTTAGAGATT	22	6	263768331	263768490	263768341	263768362	TGACTACTCAAATATTTGTCTTTTTAGAGATTCAAATGGACTGCTACATACGGATGTATATAGACATATTTTAGAGTGTAGATTCACTCATTTTGCTCCGTATGTAGTCACTTGTTGAAATCTCTAGAAAGACAAATATTTAGCAACGGAGGGAGTACAC	(((((.((((((((((((((((((((((((((..((..(...((((((((((((.(((.(((....)))....(((((......)))))....)))))))))))))))...)..))..))))))))))))))))))))))).......)))..))).)).
chr4A	mireap-m0071-5p	-	-47.7	ATACTCTTGGACGATTCTTGGA	22	6	2779361	2779492	2779461	2779482	TATGCACACGATACTCTTGGACGATTCTTGGACGATAGTGCAAATCAGACCATCTATATAAAGGACTAGGTGCAACACAGCCAGTGGATTAAACATATCGTCTCTGAATCGTCCAGCAGTATCGTCTATGAA	.......((((((((.(((((((((((..((((((((((...((((....((((((..........))))))...(((.....)))))))..)).))))))))..))))))))))).)))))))).......
chr4A	mireap-m0072-5p	-	-38.36	TTAAAAGAGGAAAGGCTTGCGGA	23	6	204982713	204982870	204982838	204982860	ATGGCGAGGTTTAAAAGAGGAAAGGCTTGCGGAGGATACCGAGGCACCCAGAGAAGAGGAAGGGTGTAGCAAAAAGCGACAAAATGCTTTGAGGAGTTGAAAATAAGCATAGATCCGGAGATTCCCAAATAGGTCAACCTTTTAAAACTGCTTGCTGA	..((((((((((..((((((...((((((.((.((((.(((..((((((............)))))).((.....))......((((((...............)))))).....)))..))))))...))))))..)))))).))))..))))))..
chr4D	mireap-m0083-3p	+	-64	TTCGGACCAGGCTTCATTCCCCC	23	6	450196290	450196409	450196377	450196399	CGGTGCATGGCAGTTGAGGGGAATGTTGTCTGGTTGGAGACCTGGCTCGCACGACGGATCGATCGGCGGCGGGCGTGCGCGCGCGGTTTCGGACCAGGCTTCATTCCCCCCAACTCAACC	.(((.....(.(((((.((((((((..((((((((.((((((..((.((((((.(.(.(((.....)))).).)))))).))..)))))).))))))))..)))))))).)))))).)))
chr5A	mireap-m0087-3p	+	-85.2	TATGGAGTGATGATTCTGGGAGA	23	6	143024141	143024261	143024229	143024251	CCTCCCCAGCTTCTCCTAGAATCGCCACTCCATATTTTTTTACAATCCTATCTAGTTAAGGTCTAATTAGCTAGGATTGTAAAAAACATATGGAGTGATGATTCTGGGAGAAGCTGGGGAG	.(((((((((((((((((((((((.(((((((((((((((((((((((((.(((((((.....))))))).))))))))))))))).)))))))))).)))))))))))))))))))))))
chr5B	mireap-m0106-3p	-	-41.2	ACAACAAGATCAAGAAGGGTTTG	23	6	661866188	661866340	661866198	661866220	CTAAAGAAGAGAAGCTTTCTTGTATTGTTGGATGATATTTGGGGCCAAATTGATCTACAAGCAGTTGGCATACCATATCCTCTTGGATATGCAAATCAAATTTGGAGAAAGGTGGTGCTCACAACAAGATCAAGAAGGGTTTGTGGTCAAATG	.....((...(((.((((((((..((((((((.(.(((((....((((((((((......((.....))....(((((((....)))))))...))).)))))))....)))))...))).))))))...)))))))).)))....)).....
chr5D	mireap-m0107-3p	+	-107.6	GAGAGATCAATGTGAAGAACACC	23	6	125967665	125967819	125967787	125967809	CACTGTAGCCTGGTGTTCTTCACATTGATCTCTTCGTTGATTCTCAATCGGACGGTGGAATATAGGCGCATGTTACCATACTGTTCACCGGTGACATGCTCATGGCGGATTGAGAATCAACGGAGAGATCAATGTGAAGAACACCAGGCTACAGT	.((((((((((((((((((((((((((((((((((((((((((((((((.(.(.((((.........((((((((((............)))))))))))))).)).))))))))))))))))))))))))))))))))))))))))))))))))
chr7A	mireap-m0132-5p	+	-36.5	GTATTGTGGTACAGAGGGAGTA	22	6	580470293	580470436	580470303	580470324	CCAGCTACAAGTATTGTGGTACAGAGGGAGTAAAATGCAGATACTAGCGAAAGGTTGAAGGGTAGAGACTAACTTTTGTGATGCACTATTTTATTTCTCTAGAGGAAAACAGTGCTCCTTAATGCTTCAGTGGTGCTTGTCTGA	.(((..((((((((..(((((...((((((((...((((.......(((((((.......(((....)))..)))))))..))))........(((((....))))).....))))))))..))))...)..))))))))))).
chr7A	mireap-m0133-3p	+	-62.6	AAGGCAGGTCCCTTAAGGCACC	22	6	604737084	604737202	604737171	604737192	ATGCTGCTTCGGTGCCTTAAAGGCAACTACGTTTGGGTCACTGACATGTGGGCCAGCCACCTGTTGGGCCCATATGTCATGGACACAAAGGCAGGTCCCTTAAGGCACCGATGCATAGT	....(((.((((((((((((.((...((.(.((((.(((..((((((((((((((((.....))).)))))))))))))..))).)))).).))..)).)))))))))))).)))....
chr7A	mireap-m0134-5p	+	-64.25	GTCAAATAATATTCAAGGAGCT	22	6	734665602	734665755	734665612	734665633	AAGTTTGGTGGTCAAATAATATTCAAGGAGCTCCATGCAAAAATGAAAATATCTCTGAGAATTACTCAAAATGTAAGCGTACTGTTTGAGCAGATTTTGTAATTTTGTCTTTTTTGTCCAGAGCTCCTCGAATGTTGTTTGACCACCAAACTTT	((((((((((((((((((((((((.((((((((...(((((((.((...........((((((.((((((..(((....)))..))))))..)))))).........)).)))))))...)))))))).)))))))))))))))))))))))).
chr7B	mireap-m0140-3p	+	-65.3	TTTGAGCGTCAAGTAATTCTGGA	23	6	58435120	58435224	58435192	58435214	TACTCCCTCCGTCCGGACTTACTTGATGCTCAAATGGATGTATATAGCACTAAATATGTCTAGATACAACCGTTTGAGCGTCAAGTAATTCTGGACGGAGGAAGT	.(((.((((((((((((.(((((((((((((((((((.(((((.(((.((.......))))).))))).))))))))))))))))))).)))))))))))).)))
chr7D	mireap-m0146-5p	+	-97.17	CATGAAGAGCGCGGGCAGCACA	22	6	631615287	631615437	631615297	631615318	CCGTTGCTACCATGAAGAGCGCGGGCAGCACAACCGAAGGCACTAGCGTTGCGTAGGAGGGGCTGCATCGCAGCATGCGTCGGCGCCACCGTGCGCTTCATACCAGCGTCCGGTTGTGCTGCCCGCGCTCTTCATGGTAGCGTCTGCTGGC	((((((((((((((((((((((((((((((((((((.(.((.........(((((((.((.((((...(((.....))).)))).)).)).))))).........)).).))))))))))))))))))))))))))))))))...)).)).
chr1A	mireap-m0004-3p	+	-74.5	CGAGGAGGAGGAGCAGGACAAG	22	5	492271816	492271938	492271907	492271928	TCAAGCTCGCCGCCCTGTGCCTGCTCTTCCTCGTCGCCGTCTCCTCCCTCCCCCTGCTCGCCCGCGCCGAGTGCGAGTGCGAGGCCGGCGGCGAGGAGGAGGAGCAGGACAAGGCGGGCTCGC	...((((((((....(((.(((((((((((((.((((((((.((((((((.(...((((((....).)))))).))).).))))..)))))))).)))))))))))))))).))))))))...
chr1B	mireap-m0010-3p	+	-46.8	ATATTAGTTTACGGAGGAAGTA	22	5	24159496	24159580	24159549	24159570	CCAAAGTGGTACTTCCTCCGTAAACTAATATAAGTGTGTTTGTAAACGCTCTTATATTAGTTTACGGAGGAAGTATATTCTAGTC	....((..((((((((((((((((((((((((((.(((((....))))).))))))))))))))))))))))))))...))....
chr1B	mireap-m0011-3p	+	-45.8	TGTTATGATCTGCTTCTCATTT	22	5	77543735	77543829	77543800	77543821	AAGTCTTTTGATGAGAAGGTAGATCATAATAGCTGAGCGAAATGAATGTGATACAGTTGCTCAATTGTTATGATCTGCTTCTCATTTGAAGACTA	.(((((((.(((((((((.(((((((((((((.(((((((......((.....)).))))))).)))))))))))))))))))))).))))))).
chr1B	mireap-m0013-5p	+	-58.6	GTTTGAGACAGGAACCGGGACT	22	5	648110328	648110411	648110338	648110359	TTTAGTCCCGGTTTGAGACAGGAACCGGGACTAAAGGGTGTGATGCCTTTTAGTCCCGATTCGTGTTACAAACCGGGACTAAAG	(((((((((((((((.((((.(((.((((((((((((((.....)))))))))))))).))).)))).))))))))))))))).
chr1B	mireap-m0014-3p	-	-70	TGTGACTCCGCTGACATAGTTGC	23	5	326926706	326926856	326926716	326926738	CACTGCTGCTGGGAACTTTGTCAGTGGTGCCTCGGCCCAGGGCCTCGGCAGGGGCACAGCAGCCGGGACTGCTCCACGTGCACATCTGGCCATGTACAGCATGTGCACGCTTCGTGGGTGTGACTCCGCTGACATAGTTGCCGGGATAGAT	..(((.(.((((.((((.(((((((((.(.(.((.((((.((((((....)))))..(((((......)))))...((((((((((((........))).)))))))))...).)))))).).).))))))))).)))).)))).))))..
chr1B	mireap-m0015-5p	-	-48.3	ACCGGATCTCCTGCTCGACGGG	22	5	474754500	474754576	474754545	474754566	CAGAGCTAGCACCGGATCTCCTGCTCGACGGGCCGCGGCGGCCGTGCCCGTCTAGCAGTAATCTGGTGCGCGCTCCC	..((((..(((((((((...(((((.(((((((.((((...))))))))))).)))))..)))))))))..))))..
chr2A	mireap-m0020-5p	+	-80.2	CATTTGGACTTATGTGCAGCTCT	23	5	198905380	198905526	198905390	198905412	ATTTCCAAAACATTTGGACTTATGTGCAGCTCTCAGCAAAAAAGACAAATCAGACCAAAACAGTATATGAACAGTACACATTTTTACAGACCTCCGATTTGTCTTTTTTGCTGAGAGCTGCACATAAGTCCAAATGTTTTGAAAATT	.....((((((((((((((((((((((((((((((((((((((((((((((.((......((.....))....(((........))).....)).))))))))))))))))))))))))))))))))))))))))))))))......
chr2A	mireap-m0027-5p	-	-81.5	AACATTTGGACTTCTGTGCAGCT	23	5	12333061	12333211	12333179	12333201	CAATTTTCAAAACATTTGGACTTCTGTGCAGCTCTCAGCAAAAAAGACATATCAGACCAGAACAGTATATGAACAGTACACATTTTTACAGACCTCCGATTTGTCTTTTTTTCTGAGAGCTGCACAGAAGTCCAAATGTTTTGAAAATTGG	((((((((((((((((((((((((((((((((((((((.((((((((((.(((.((......((.....))....(((........))).....)).))).)))))))))).)))))))))))))))))))))))))))))))))))))).
chr2A	mireap-m0029-5p	-	-52.2	TTCCGTCCGACAATATAAGATT	22	5	285632923	285633015	285632984	285633005	CAGTTACTCCTTCCGTCCGACAATATAAGATTGTTTTGCAAACTATGTTAGCTTGCAAAATGATCTTATATTATGGGACGGAGGGAGTAGTGT	...(((((((((((((((.(.((((((((((..((((((((.(((...))).))))))))..)))))))))).).)))))))))))))))...
chr3A	mireap-m0050-5p	+	-54.9	CTCCGTTCCAAAATGTAAGACC	22	5	112940897	112940989	112940907	112940928	GTTGTACTCGCTCCGTTCCAAAATGTAAGACCACTTTTGACACGACGATAGTGTCAAAAATGATCTTACATTTTGGGACGGAGGGAGTAGTAG	....(((((.((((((((((((((((((((.((.(((((((((.......))))))))).)).)))))))))))))))))))).)))))....
chr4A	mireap-m0073-5p	-	-71.1	TAGCCAAGAATGACTTGCCTAT	22	5	494638276	494638414	494638383	494638404	CTTCATCTGATAGCCAAGAATGACTTGCCTATGCAATGCCTCTGCTAACTGATCCATCTCACCATCGGCTGGGAAGCCCCTGTGATGGATGCAGTTTGTGTGGTTGCATGGGTGGGTCTTCTTGGCTAACCAGAGGGGC	((((.((((.((((((((((.((((..((((((((..(((.(.((.((((((((((((.((.....((((....))))..)).))))))).))))).))).)))))))))))..))))))))))))))..)))))))).
chr4B	mireap-m0076-3p	+	-71.5	GTTTTTGTTTCCGCCGTAGTTG	22	5	633138088	633138194	633138163	633138184	CCAACGAGACCGACTGCAGCGGGAGCAAAAATTATGCCATTGAATTCGTACTGAAAGAGTGAATTCAGTGGTATAGTTTTTGTTTCCGCCGTAGTTGGTCTTGTTGT	.((((((((((((((((.((((((((((((((((((((((((((((((..(.....)..)))))))))))))))))))))))))))))).)))))))))))))))).
chr4D	mireap-m0082-5p	+	-63.5	GGGAGTGACATTCGTGGAAGTC	22	5	111354434	111354545	111354444	111354465	AGTTTTATCAGGGAGTGACATTCGTGGAAGTCGTGGCAAAAAAATAATCTATTTTGGAGTGTTGATTGTTTTTTGCCACGACTTACATGAATGTCATTCCCTAATAAAACTT	((((((((.(((((((((((((((((.((((((((((((((((.(((((.((........)).))))))))))))))))))))).))))))))))))))))).)))))))).
chr5B	mireap-m0097-5p	+	-66.2	AATCGGTTGACGCTCAAACGGA	22	5	55370944	55371039	55370954	55370975	CTCCGTCCGGAATCGGTTGACGCTCAAACGGATGTATCTAGACGTATTTCAGTGCTAGATACATCCGTTTGAGCATCAACTAATTCAGGACGGAGG	((((((((.((((..(((((.((((((((((((((((((((((........)).)))))))))))))))))))).)))))..)))).)))))))).
chr5B	mireap-m0100-5p	+	-55.1	GTTCCGAAATAGATGACTGAAC	22	5	147155573	147155645	147155583	147155604	TACTCCCTCCGTTCCGAAATAGATGACTGAACTTTGTACTGTTGAGTCATCTATTTTGGAACGGAGGGAGTAA	((((((((((((((((((((((((((((.(((........))).)))))))))))))))))))))))))))).
chr5B	mireap-m0101-5p	+	-66.1	GTGAAACACTGTCTGAGAGAAG	22	5	324298521	324298638	324298531	324298552	CTGGTAGAGTGTGAAACACTGTCTGAGAGAAGTCATAAGTGTTTGCAGCTTCGTCATCATCATCGGAGAGTGTTTCACACTTATGACTTCTTTCACACAGTGTTTCACACTCCACATG	...((.((((((((((((((((.(((((((((((((((((((..(((.(((((..........)))))..)))...))))))))))))))))))).)))))))))))))))).))...
chr5B	mireap-m0103-3p	-	-69.5	TTTCCGAGACAAGTAATTTTGAA	23	5	382298125	382298230	382298135	382298157	TACTCCCTCCGTTCGGAATTACTTGTCGCAAAAATGGATGTATCTAGATGTGTTTTAGTTCTAGATACATCCATTTCCGAGACAAGTAATTTTGAACGGAGGGAGT	.((((((((((((((((((((((((((.(..(((((((((((((((((...........)))))))))))))))))..).))))))))))))))))))))))))))
chr6A	mireap-m0118-3p	+	-59	CACATGCCATTGACCCAACTGC	22	5	201366884	201366968	201366937	201366958	TAACTGCACCTACAGTTGGGCCAGTGACATGTGGGCCTAACAGACGGCTGGCCCACATGCCATTGACCCAACTGCAGGTGCAGTT	.((((((((((.((((((((.(((((.((((((((((...(....)...)))))))))).))))).)))))))).))))))))))
chr6A	mireap-m0120-5p	-	-50.1	TTTCTGAAGGGTTTATCGAGGA	22	5	29948421	29948505	29948474	29948495	ATATTGTGGATTTCTGAAGGGTTTATCGAGGAAGAGGTGGGTTGTGCATCTCTCCTCGATGAAACCTTCGGATATCTACAATGTA	(((((((((((.((((((((.(((((((((((.((((((.......))))))))))))))))).)))))))).))))))))))).
chr6A	mireap-m0121-5p	-	-68.2	TCGGCTACTTCCTTTCCCTTGCC	23	5	62918764	62918868	62918836	62918858	GTCTCAGGCGTCGGCTACTTCCTTTCCCTTGCCGGTGCGCCGGTCATGCCGGTGGGTGCACCCCTCTTGCATGGCAAGGGAAGGAAGTAGCCAACGTCTTGGGCG	((((.((((((.((((((((((((.(((((((((.(((.((((.....)))).(((....))).....)))))))))))))))))))))))).)))))).)))).
chr6A	mireap-m0122-3p	-	-55.8	TTGTACACACCTCCTCGGATGT	22	5	403323091	403323211	403323101	403323122	GTGGTCAAATGGCATTCGAGGAGCTCTGTACAAAAAAAAAACTCAAAATGTACGTGCACTGTTTGAGCAAAATTTCTAATTTTGTTTTTTTGTACACACCTCCTCGGATGTCATTTGACCA	.((((((((((((((((((((((...((((((((((((...((((((.(((....)))...))))))((((((.....))))))))))))))))))...))))))))))))))))))))))
chr7D	mireap-m0149-5p	-	-65.9	AAGAGAAAGCAATGTCAGAGGA	22	5	595084538	595084702	595084671	595084692	GTTATTACTCAAGAGAAAGCAATGTCAGAGGAGCAACAGTCTGAAGAGAAGCTGATTATGTATATGTGAGGAGAGTGTATATTCGACAGCAGTATATGCGGGAGTGTATATTCAGACTGCTGTTGAAGCTCATCTGGCATTGCTTTCCCTTGAAGTGTAGTCTCA	(..((((((((((.(((((((((((((((.((((..(((.((.......)))))...((((((((.........))))))))(((((((((((((((((....))))))......))))))))))).)))).))))))))))))))).)))))...)))))..).
chrUn	mireap-m0150-5p	+	-34.3	GTTCCATATTAAGTGTCGCTAA	22	5	95221924	95221998	95221934	95221955	AATCACCTCTGTTCCATATTAAGTGTCGCTAATTTAGTACTAAATCAACGCCACTTAATATGGAATGGAGGGAGT	..((.((((((((((((((((((((.((...(((((....)))))...)).))))))))))))))))))))))..
chrUn	mireap-m0151-5p	+	-36.16	GTGTTTGAACATTTGAGGAGCT	22	5	252429576	252429726	252429586	252429607	GAATTTCAAGGTGTTTGAACATTTGAGGAGCTCACGAGAAAAAAAGACAAAATCAGTTGCAAATAGTGTTGTTTTCAAAAGTTTCTTACACACACGAAATTTGTCTTTTTTTGCCACGAGGTCTTCGTATGTCTAAACTCCCCCAAATTTT	((((((...((.(((((.((((.((((((.(((..(..(((((((((((((..(....)......(((((((...............))).))))....)))))))))))))..)..))).)))))).)))).))))).))...)))))).
chr3D	mireap-m0063-5p	-	-57.1	TTGAATTTGTCCATAGCATCAT	22	4	524220993	524221103	524221070	524221091	CCAATCCTCTGGTTGAATTTGTCCATAGCATCATCCATCTTGCATTCAACTGCATTTTTGCACGATGGGGAAGATGGCTGGTGCTATGGATAATTTCAACCCGATGGTTGT	.(((((.((.(((((((.(((((((((((((((.(((((((.(..((...((((....)))).))...).))))))).))))))))))))))).))))))).)).))))).
chr5A	mireap-m0095-5p	-	-56.7	GGAATGACGCCGGGTCCGAAAG	22	3	578021254	578021349	578021314	578021335	CATGGTTGTCGAGGGGAATGACGCCGGGTCCGAAAGAGAGACGCATGGCGTGCGTGTGGCGCGTTTCGGACCAGGCTTCATTCCCCATGACACCAT	.(((((.((((.(((((((((.(((.(((((((((..(...((((((.....))))))...).))))))))).))).))))))))).)))))))))
chr1A	mireap-m0004-5p	+	-74.5	CCCTGTGCCTGCTCTTCCTCGTCGCC	26	2	492271816	492271938	492271828	492271853	TCAAGCTCGCCGCCCTGTGCCTGCTCTTCCTCGTCGCCGTCTCCTCCCTCCCCCTGCTCGCCCGCGCCGAGTGCGAGTGCGAGGCCGGCGGCGAGGAGGAGGAGCAGGACAAGGCGGGCTCGC	...((((((((....(((.(((((((((((((.((((((((.((((((((.(...((((((....).)))))).))).).))))..)))))))).)))))))))))))))).))))))))...
chr6A	mireap-m0120-3p	-	-50.1	CTCGATGAAACCTTCGGATATC	22	2	29948421	29948505	29948430	29948451	ATATTGTGGATTTCTGAAGGGTTTATCGAGGAAGAGGTGGGTTGTGCATCTCTCCTCGATGAAACCTTCGGATATCTACAATGTA	(((((((((((.((((((((.(((((((((((.((((((.......))))))))))))))))).)))))))).))))))))))).
chr2A	mireap-m0025-3p	+	-82.6	TTAGATGACCATCAGCAAACAT	22	1	593354656	593354814	593354783	593354804	CTCTGAACTTGTTTTGCTGGTTGTCATCTAACCATCGTTCAGTCTGCCGTCTGTAAGCTTGGTGCATGGATGGATGCCTGGGTCTGGGTGCATGGCGATTGCGCCGACAGACAGACGGTGGTGATGGTTAGATGACCATCAGCAAACATGTTCATGAGG	((((((((.(((((.((((((.(((((((((((((((......(..((((((((..(((..(.((((......)))))..)))...((((((.......)))))).....))))))))..)))))))))))))))).))))))))))).))))).))).
chr4D	mireap-m0083-5p	+	-64	GGGAATGTTGTCTGGTTGGAGAC	23	1	450196290	450196409	450196308	450196330	CGGTGCATGGCAGTTGAGGGGAATGTTGTCTGGTTGGAGACCTGGCTCGCACGACGGATCGATCGGCGGCGGGCGTGCGCGCGCGGTTTCGGACCAGGCTTCATTCCCCCCAACTCAACC	.(((.....(.(((((.((((((((..((((((((.((((((..((.((((((.(.(.(((.....)))).).)))))).))..)))))).))))))))..)))))))).)))))).)))
chr4D	mireap-m0085-5p	+	-68.2	TGAATTTGTCCATAGCATCAGC	22	1	507476326	507476438	507476339	507476360	CCAATCCTCTGGTTGAATTTGTCCATAGCATCAGCGTCGGCCGTTCAACTGCGGGCGGTGGTAGTTGCTGCCTTTTGGCGCTGGTGCTATGGATAAATCCAACCGGATGGTTG	.(((((.((((((((.((((((((((((((((((((((.(((((((......)))))))(((((...)))))....)))))))))))))))))))))).)))))))).)))))
chr4D	mireap-m0086-3p	+	-51.8	TGCTATGGATAAATTCGACCAG	22	1	507476544	507476668	507476638	507476659	CCAATCCTCTGCTTGAACTTCTCCATAGCATCATCCATCCTGCCATTCTTCTGAGGTAGCCTCTGCCCTTTTGCACGATGGGTACAATGGCTGGTGCTATGGATAAATTCGACCAGATGGTTGGC	((((((.((((.(((((.((.((((((((((((.((((..((((..((....((((...)))).((......))..))..))))..)))).)))))))))))).)).))))).)))).)))))).
chr7A	mireap-m0138-3p	-	-73.3	TCACTCGTGTGAATTCTGCGGGG	23	1	731458577	731458680	731458586	731458608	TTCAACTTCGGCGTAGAATTCACACGAGTGAATTGCTCTGCGCCGGCCCATATGAGGGTGTGCACGAGCGATTCACTCGTGTGAATTCTGCGGGGAAGTTGAAT	(((((((((..((((((((((((((((((((((((((((((((..((((......))))))))).)))))))))))))))))))))))))))..))))))))).
chr7D	mireap-m0148-3p	-	-71.2	GCTCCTCCTCCGCCGGCGGCG	21	1	524326073	524326175	524326082	524326102	CGGCGCGACGCCGCCGTCGTCGGGAGGCGCCGGGGCATCGCGTCGTGCCTGCTGGCCGCGCTCGCGCTGGCCGGCTCCTCCTCCGCCGGCGGCGCCGCGCGGG	(.(((((.((((((((.((..((((((.((((.(.((.((((.((((((....)).))))..)))).)).))))).)))))).)).)))))))).))))).).

## Sheet: PSTCPFL2
Novel miRNAs in PSTCPFL2
Chromosome	miRNA ID	Strand	MFE	Sequence	Mature miRNA length	Read Count	Precursor Start	Precursor End	Mature Start	Mature End	Precursor Sequence	Precursor Structure
chr5A	mireap-m0182-3p	+	-64.3	TCGGACCAGGCTTCAATCCCTT	22	27292	450881176	450881294	450881265	450881286	TTAGGTTAAGGGGGTTGTTGTCTGGTTCAAGGTCTCCACATACATCATATACATGGAGAGCATGATATGGATTGTATGATTTGGTGACCTCGGACCAGGCTTCAATCCCTTTAACCAGC	...((((((((((((((..(((((((((.(((((.(((((((((((((((.((((.....))))))))))..))))))...))).))))).)))))))))..))))))))))))))...
chr2B	mireap-m0061-5p	+	-56.8	TTCCAAAGGGATCGCATTGATCG	23	2544	786139769	786139860	786139782	786139804	AGCTAGTGGAGGATTCCAAAGGGATCGCATTGATCGATCTCTCCGTGCAAGGTCGATGGATCAGTGCAATCCCTCTGGAATTCTCCGCTTGC	.((.((((((((((((((.((((((.(((((((((.(((...((......))..))).))))))))).)))))).)))))))))))))).))
chr4A	mireap-m0149-3p	-	-67	TTCGGACCAGGCTTCATTCCCCC	23	1057	16475397	16475523	16475407	16475429	CGGTGCATGGCAGTTGAGGGGAATGTTGTCTGGTTGGAGACCTGGCTCGCACGACGGCCGGACCCCGGATCGATCGACGGCGTGCGTGCGCGGTTTCGGACCAGGCTTCATTCCCCCCAACTCAACC	.(((.....(.(((((.((((((((..((((((((.((((((..((.((((((.((.((((...)))).........)).)))))).))..)))))).))))))))..)))))))).)))))).)))
chr1B	mireap-m0030-3p	-	-53.6	TCGGACCAGGCTTCATTCCCCTC	23	681	357916225	357916352	357916235	357916257	AAGCTATTTTGCTTCTGGGTGGAATGTTGTCTGGTTCAAGGTCTCGCTCTGGTTTGAGGATGGAAAACTTTCATTTCTCTCAGCTTCCTGCGATCTCGGACCAGGCTTCATTCCCCTCAGAGATAGCT	.(((((((.....((((((.((((((..(((((((((.(((((..((...((.(((((((..(((....)))...)).)))))...)).))))))).)))))))))..)))))).)))))))))))))
chr3A	mireap-m0099-5p	-	-53.2	TCGAGCCCCGTCAGTCCTGCCGG	23	594	31579092	31579253	31579221	31579243	ACTTCTCGAGTCGAGCCCCGTCAGTCCTGCCGGTCGACGATTGGGATTCTTAGAACGTCAGTCTCGGGGGATCCCTGCATCCACCTTCCCCTTTTGACCCCGTCGAGCATTCGGTCACGGTCGGGCTCTGGGGCCAGCAAGTATTGGAACGCCGGGCAAGTC	((((((((.((.(.((((((..(((((.(((((((((.(((.((((((((..((((....)).))..))))))))...)))...........((((((...))))))...)))).).)))).))))).))))))).))..((......))..)))).)))).
chr5A	mireap-m0192-3p	-	-59.5	TTCGGACCAGGCTTCATTCCCCA	23	530	578021243	578021354	578021263	578021285	CGCGTCATGGTTGTCGAGGGGAATGACGCCGGGTCCGAAAGAGAGACGCATGGCGTGCGTGTGGCGCGTTTCGGACCAGGCTTCATTCCCCATGACACCATCATGGTTCAGG	..(((.(((((.((((.(((((((((.(((.(((((((((..(...((((((.....))))))...).))))))))).))).))))))))).))))))))).))).......
chr5B	mireap-m0210-3p	-	-62.1	TTCGGACCAGGCTTCATTCCCC	22	473	562984074	562984173	562984084	562984105	CATGGTTGTCGAGGGGAATGACGCCGGGTCCGAAAGAGAGACGCGCGCATGGTGTGCGTGTGGCGCGTTTCGGACCAGGCTTCATTCCCCATGACTCCAT	.((((..((((.(((((((((.(((.((((((((((.(..((((((((.....))))))))..).).))))))))).))).))))))))).)))).))))
chr6B	mireap-m0265-5p	-	-65	GCGGCTCTGTGGTGTTCAAGCA	22	465	176770218	176770337	176770306	176770327	GGGGAGCCCGGCGGCTCTGTGGTGTTCAAGCAGGAACCTCATGCTACCGGCAGGATGCGGCGCTTGCTTGAACATCCCAGAGCCACCGGCGTGCCAAAATTCACGCAGAAGGAGACCCCT	((((..((.((.(((((((.((((((((((((((..((.(((.((......)).))).))..)))))))))))))).))))))).)).(((((........)))))....))...)))).
chr5D	mireap-m0226-3p	-	-71.9	TTTGAGACGAAAACAGACCAACC	23	436	83923024	83923155	83923044	83923066	CGCGCCCTGGAGTCTCTGGTTGGTCTGTGTTTGTTTCAAACAAGGTGGTCAGGCGTACGTCCTGTGCCTCTCTTTGTTGCTGCACCTCGTTTGAGACGAAAACAGACCAACCGGAGTCTCCTGGCATAGCAT	.(((((..((((.(((((((((((((((.((((((((((((.(((((..(((((....).)))).((..(.....)..))..))))).)))))))))))).))))))))))))))).)))).)))...))..
chr5D	mireap-m0231-3p	-	-61.9	TTCGGACCAGGCTTCATTCCCCA	23	413	458932211	458932311	458932221	458932243	CATGGTTGTCGAGGGGAATGACGCCGGGTCCGAAAGAGAGACGCGCGCATGGCGTGCGTGTGGCGCGTTTCGGACCAGGCTTCATTCCCCATGACTCCATC	.((((..((((.(((((((((.(((.((((((((((.(..((((((((.....))))))))..).).))))))))).))).))))))))).)))).)))).
chr2B	mireap-m0061-3p	+	-56.8	ATCAGTGCAATCCCTCTGGAATT	23	365	786139769	786139860	786139828	786139850	AGCTAGTGGAGGATTCCAAAGGGATCGCATTGATCGATCTCTCCGTGCAAGGTCGATGGATCAGTGCAATCCCTCTGGAATTCTCCGCTTGC	.((.((((((((((((((.((((((.(((((((((.(((...((......))..))).))))))))).)))))).)))))))))))))).))
chr6B	mireap-m0266-3p	-	-74.9	AGATCATGCTGCAGCTTCATTCT	23	322	214030449	214030586	214030459	214030481	TGGTGTGAGAGACTGAAGCTGCCAGCATGATCTGCTCGTCGAGCATGCGAGCCGAAAACGCGTTCGGTCGCGCGGGGTTATATATCTTGGAATTTTGGCTCCATCAGATCATGCTGCAGCTTCATTCTCTCACGGCCA	.(((((((((((.(((((((((.((((((((((((((...)))).((.(((((((((.((((......))))((((((.....))))))...)))))))))))..))))))))))))))))))).)))))))).))).
chr3A	mireap-m0102-5p	-	-76.7	TGTTGCATGACAAGTTGAGCACA	23	286	150728384	150728530	150728488	150728510	CACCCGAGTCCAGTTCAGGTTGTTGCATGACAAGTTGAGCACACCTGAGTCCGGTTCTGAGCACATCTTCTACCTCCAGACTTCAACAACCTGAACTCAGGTGTGCTCAACTTGTCTGCAACAACCTTAACCTGTGCTCGATCTAGT	....((((..(((((.(((((((((((.(((((((((((((((((((((((.((((.((((....(((.........))).))))..)))).).))))))))))))))))))))))))))))))))).)).)))..)))).......
chr6D	mireap-m0282-3p	-	-29.5	ATAGCATTTGGTGATCATGGCCT	23	279	304897928	304898000	304897938	304897960	AGTGGTATCAGAGCTTTGGTCTCCATTTGCCTTGATTTCCATAGCATTTGGTGATCATGGCCTTGGTTTCACA	.((((.(((((.(((.(((((.(((..(((..((.....))..)))..))).))))).))).))))).)))).
chr4D	mireap-m0170-3p	+	-59.5	CTCCTGTGCCTGCCTCTTCCATT	23	268	483166516	483166623	483166591	483166613	GAGCAGCAGCGGTGGAAGGGGCATGCAGAGGAGCGGCCATGGCCCATGATGGGAGCTTTATTTGCCTCTCGCTCTCTCCTGTGCCTGCCTCTTCCATTCCTGCGGCTA	.(((.((((..((((((((((((.(((.(((((.(((....)))...(((((((((.......).)))))).)).))))).))).))))))))))))..)))).))).
chr2A	mireap-m0056-5p	-	-55.7	TTCCAAAGGGATCGCATTGATC	22	230	774802388	774802488	774802454	774802475	AGCTAGTGGAGGATTCCAAAGGGATCGCATTGATCCATCTCTCCGTAACCGGCGCTCAAGATCGATGGATCAGTGCAATCCCTCTGGAATTCTCCCCTTGC	.((.((.(((((((((((.((((((.(((((((((((((((((((....)))......)))..))))))))))))).)))))).))))))))))).)).))
chr7A	mireap-m0297-3p	-	-36.8	AAGTTCCGGTTGTTGTGATT	20	225	363573802	363573876	363573812	363573831	GGGAAGGCGGAAGGTCCGGGGGCCGGAATGTTCGGGCTGGACCGGAAGTTCCGGTTGTTGTGATTCTGCCAAGAA	.....((((((..((((((.(((((((((.(((((......))))).))))))))).))).))))))))).....
chr6A	mireap-m0246-5p	-	-63.9	TTCCACAGCTTTCTTGAACTGCA	23	179	596076897	596077029	596076997	596077019	CTCTGTGATCTTCCACAGCTTTCTTGAACTGCATGCGCGCATGGATCTGCTTCGCTAGATCGCTTCGGCTTGCTAGCTGCACGATCGAGAGGCCGGCCGCGCAGTTCAATAAAGCTGTGGGAAGTCTCAGTGA	(.(((.((..((((((((((((.(((((((((..(((.((.((.....(((((....(((((...(((((....)))))..)))))..))))))))))))))))))))).))))))))))))..)).))).).
chr6A	mireap-m0250-5p	-	-68.4	TCCACAGGCTTTCTTGAACTGT	22	175	614539092	614539252	614539221	614539242	GGCCATGCTCTCCACAGGCTTTCTTGAACTGTCAACACGCGCGCGCCGGCCAGCCATGGCTTTCCTTTGCCGCCCAACTCGATCGCATATGCTCTTGCATGTCTCGATCTCTGCCTGCCTTGTTGATGGTTCAAGAAAGTCCTTGGAAACCATGCCCGCCT	(((((((...((((..(((((((((((((((((((((.(((.(((..((..(((....)))..))..)))))).......(((((.((((((....))))))..)))))...........)))))))))))))))))))))..))))...))))...))).
chr2A	mireap-m0052-3p	-	-39.5	TATTATGGTGCGGAGGGAGTAAA	23	151	14416660	14416772	14416670	14416692	GATTATCGCTAATACCTCCTCTGTATCACAATATATGTTGTTTTAGCAACTTATAAATTAAATTGCTAAAGCTACATAATTATTATGGTGCGGAGGGAGTAAACAATCGTGCT	............(((..(((((((((((.(((((((((.((((((((((.(((.....))).)))))))))).)))))..)))).)))))))))))..)))............
chr3A	mireap-m0101-5p	-	-109.4	TGACGTACTGCAGGGCGCAGTCG	23	151	114431480	114431595	114431563	114431585	GAGGCTCCTCTGACGTACTGCAGGGCGCAGTCGGGCCACTGACAGGTGGGCCCGAAAGCAAGTTGGCCCACCTGTCAGTGACCCAACTGCGCCCTGCAGTACGTCAGGGGAGCCGA	..(((((((((((((((((((((((((((((.(((.(((((((((((((((((....)......)))))))))))))))).))).)))))))))))))))))))))))))))))..
chr6A	mireap-m0242-5p	-	-64.5	CGGCTACTTCCTTTCCCTTGCCG	23	115	62918765	62918867	62918835	62918857	TCTCAGGCGTCGGCTACTTCCTTTCCCTTGCCGGTGCGCCGGTCATGCCGGTGGGTGCACCCCTCTTGCATGGCAAGGGAAGGAAGTAGCCAACGTCTTGGGC	.(((((((((.((((((((((((.(((((((((.(((.((((.....)))).(((....))).....)))))))))))))))))))))))).))).)))))).
chr6B	mireap-m0264-5p	-	-69.4	TCGCTTGGTGCAGATCGGGACCC	23	115	103294139	103294247	103294205	103294227	CCGTCGCCGCCGCCTCGGGCTCGCTTGGTGCAGATCGGGACCCTCCGCCCGCCCCGACGGGCCGGATCCCGCCTTGCACCAAGTGAATCGGAGCCGGCGCAGCGACCTC	..((((((((((.(((.(..(((((((((((((..(((((...((((((((......)))).)))))))))..)))))))))))))..).))).)))))..)))))...
chr5D	mireap-m0225-3p	-	-58.9	TCATGCTGGAGTTTCATCTGCTG	23	112	63632601	63632709	63632611	63632633	GGTGCACCACAAGCTGGTGAAGCTGCCAGCATGATCTGATGACCTAAGTCATGGATCAGAATCCATGTCAATCAGGTCATGCTGGAGTTTCATCTGCTGGTCGGAGCAC	.((((.((((.(((.(((((((((.(((((((((((((((.......(.(((((((....))))))).).)))))))))))))))))))))))).))).)).)).))))
chr4A	mireap-m0143-3p	+	-79.4	CTTTGCCGTAGGCATAGCCCTG	22	108	602163973	602164066	602164035	602164056	TGACACGTGGCAGGGCTATGCCTATGGCAAAGCCGTCGACATAGATTCATCTATGCCTACGGCTTTGCCGTAGGCATAGCCCTGCCACGTGGCA	...(((((((((((((((((((((((((((((((((.(.((((((....)))))).).)))))))))))))))))))))))))))))))))...
chr3D	mireap-m0130-3p	-	-52.01	TTCGAACCAGGCTTCGTTCCTC	22	103	592993193	592993340	592993203	592993224	GCTGGCGAGATCACTACCCCCGTCCCTAGGAGCGAGCGAGACTGAGCAGGTGTGGTGAGCGGCGGGGGAAGCGCGGCGACCTCCTCAGAATCAGCGGCATCTTCAGCTTCCTCTTCTTCGAACCAGGCTTCGTTCCTCCCTCGCCCTT	...((((.(.........).))))...(((.(((((.(((...((((((((.((((..(.((.(((((((((((.((....((....))....)).)).......))))))))).)).)..)))).)))).))))))).)))))))).
chr3B	mireap-m0111-3p	+	-58	GTTTAATTTGTCCATAGCATCCG	23	102	691444704	691444864	691444832	691444854	GATGGGAATGATGGCTGGTGCTATGGATAAATTCAACCCGATGGTCGTGCATACACGACTGAAAGAAGAAGCCTTGCTTGGAGTTCAGTGAGCCGGCAATCAGTTTGAAAGAGGGAGCCAGTTATCCGGTTTAATTTGTCCATAGCATCCGCGATCCCGCC	...((((....(.((.(((((((((((((((((.((((.((((((((((....)))))))..........(.(((.(((....((((((((........)))..))))).))).))).)....))).)))).))))))))))))))))).)).)))))...
chr5D	mireap-m0212-3p	+	-84.76	CTTATGAAACTTGGCAAGCACTC	23	100	6834937	6835094	6835062	6835084	ACCAATGTTTTGAGTTCTTGCCAAGTTTCATATGGGAATAACATTCGTGGAAGTCATGGCAAAAAAACAAAAATCAATGGTCCAAAATTTCATTTTTTTACCACGACTTCCATGAATGCCATTCCCTTATGAAACTTGGCAAGCACTCAAAACATTGG	.((((((((((((((.((((((((((((((((.((((((..((((((((((((((.(((.(((((((..(((...............)))..))))))).))).))))))))))))))..)))))).)))))))))))))))).))))))))))))))
chr2A	mireap-m0043-3p	+	-55	ATAGGCGGTCACCTTGGCTAGC	22	98	485771042	485771161	485771130	485771151	TGCCTGGTCTGGTAGCCAAGGATGACTTGCCTATATGCTCTTTCAGAAGCCCCGGTTATTACATGGCTGGTTTCGGATGAGTTCCATGATAGGCGGTCACCTTGGCTAGCCTGAGCAGCT	.((.((.((.(((((((((((.(((((.((((((..((((.(((.((((((..((((((...))))))))))))))).))))......))))))))))))))))))).))).)).)))).
chr2D	mireap-m0080-3p	-	-47.9	TGAGCCGAACCAATATCACTCAT	23	93	513024134	513024233	513024144	513024166	AGAAGAAGACGACATGCTGGTATTGTTTCGGCTCATGTCCTCGTCGAGCACATCGTCGGATGAGATGTGAGCCGAACCAATATCACTCATGTATTCTTCC	.((((((....(((((.((((((((.(((((((((((((.(((((..((.....))..)))))))))))))))))).))))))))..))))).)))))).
chr7A	mireap-m0298-5p	-	-76.6	TTGAGGAGTGTTTGAGGCGCCC	22	90	412723086	412723189	412723158	412723179	ACCCGGGCGTTTGAGGAGTGTTTGAGGCGCCCGGCTATCGCCTGGGGCATGGTTGTAAGAGCATCTATAGCCGGGCGCCTCAAACCCTCCTCAAACGCCCGAGC	...(((((((((((((((.(((((((((((((((((((.((((...(((....))).)).))....))))))))))))))))))).)))))))))))))))...
chr1A	mireap-m0002-3p	+	-53.1	ATATTATGAGACATAGGGAGTA	22	89	97180528	97180633	97180602	97180623	AAAGAAGGGAACTACTCCCTCTGTCCCATAATATAAGAGCGTTTTGACACTAATGTAGTGTTAAAAGCGCTCTTATATTATGAGACATAGGGAGTATATGCTACTT	.(((.((.(...((((((((.((((.((((((((((((((((((((((((((...))))))).))))))))))))))))))).)))).))))))))..).)).)))
chr2B	mireap-m0064-3p	-	-46.1	CACCGTCCGTCGTAGTCTAGG	21	88	77761770	77761924	77761780	77761800	AAGGAAATTATAGAGCACTAACCGGCGGAGGGTCAAACGTAGCAGATGAGGTCACTCGTATACGATTTGAAGATGCCGCAAACATTGTGCTCAGTAACTAGAAGCGAGATTTGCAAATGTTCATCACCGTCCGTCGTAGTCTAGGTGGTTAGGAT	.....((((((..((.((((..(((((((.(((....((((....(((((....))))).))))...((((.((...(((((..((((..((........)).))))..)))))..)).))))..))).)))))))))))))..)))))).....
chr6A	mireap-m0238-5p	+	-60	CTTTGGCATTCTGTCCACCTCC	22	88	467774407	467774533	467774417	467774438	ACCGGGAGCTCTTTGGCATTCTGTCCACCTCCTTGTGAATCTTGCGGGGGAGATCTCACGATCTGCCGAGCTTGCGGGTTGCTTGGAGGTGGGCATACTGCCAATGGAGCTGTGTAGGCCTCCCTTT	...(((((((((((((((.(.(((((((((((..(..(..(((((((((((((((....))))).))...)))))))))..)..))))))))))).).)))))).)))))..........))))...
chr3A	mireap-m0102-3p	-	-76.7	CTCAACTTGTCTGCAACAACCT	22	87	150728384	150728530	150728404	150728425	CACCCGAGTCCAGTTCAGGTTGTTGCATGACAAGTTGAGCACACCTGAGTCCGGTTCTGAGCACATCTTCTACCTCCAGACTTCAACAACCTGAACTCAGGTGTGCTCAACTTGTCTGCAACAACCTTAACCTGTGCTCGATCTAGT	....((((..(((((.(((((((((((.(((((((((((((((((((((((.((((.((((....(((.........))).))))..)))).).))))))))))))))))))))))))))))))))).)).)))..)))).......
chr7A	mireap-m0285-5p	+	-60.4	GTTGGTGGCTTGAACCGGGACC	22	84	186506556	186506634	186506566	186506587	ATTGGTCCCGGTTGGTGGCTTGAACCGGGACCACAGGCTTCCCTTTGGTACCGGTTCATGCCACGAACCGGGACCAATG	(((((((((((((.(((((.((((((((.((((.(((....))).)))).)))))))).))))).))))))))))))).
chr6B	mireap-m0267-3p	-	-42.8	ATATCAAGCACTCATCGACAGT	22	83	584582760	584582861	584582770	584582791	ATTTTTTACCACTGCCGGTGAGTGCTTTATATCTTCTTGATAATTTTGGCTAAACACAAGAAGAAAGAAGATATCAAGCACTCATCGACAGTGATAATATTT	.........(((((.((((((((((((.((((((((((.....(((((........)))))...)))))))))).)))))))))))).))))).........
chr2D	mireap-m0074-5p	+	-72.2	GACACCGACGCCGATCAGATGGG	23	75	151985095	151985205	151985115	151985137	GTCCTGTGATCAGGAGAGATGACACCGACGCCGATCAGATGGGTCGGCTTAACCAACCAGGCCATGCATCCGTCTGGTCGGAGTTGGTGTCACCTCGCCTGAACATAGGGC	((((((((.(((((.(((.((((((((((.((((((((((((((.(((((........)))))....)))))))))))))).)))))))))).))).))))).))))))))
chr7A	mireap-m0286-5p	+	-76.6	GATTTCTGTGCAGCTCTCAGCA	22	73	269081583	269081717	269081593	269081614	AAAACATTTGGATTTCTGTGCAGCTCTCAGCAAAAAAGACAAATCATACCAGAACAGTATATGAACAGTACACATTTTTACAGACCTCCGATTTGTCTTTTTTGCTGAGAGCTGCACAGAAGTCCAAATGTTTTG	(((((((((((((((((((((((((((((((((((((((((((((.........((.....))....(((........)))........))))))))))))))))))))))))))))))))))))))))))))).
chr1A	mireap-m0009-5p	+	-64.4	CAGGGCGCTTCTCCCTTGGCACG	23	72	534201162	534201304	534201172	534201194	GTGTGAATCACAGGGCGCTTCTCCCTTGGCACGGTGACATGCATGTACGGATGATGGTGTGGTAGCCTGGTCCCTGGTGAGTGTGCGGTGCATGCAAGTAGTTAGCCATTCGTGCCAAAGGAGAATTGCCCTGCCATTCGCCT	..((((((..(((((((.((((((.((((((((((.((.(((((((((((((.(.(((......)))).))))...((......)).))))))))).)).....)))....))))))).)))))).)))))))..))))))..
chr3B	mireap-m0112-3p	+	-79.8	ATCTCAGATCCAAGGGCTGCTAT	23	70	763879980	763880142	763880110	763880132	ATACGGGCTTCCGAGAGCCCTTGGATCTGAGATCGAACGGTTGCATGGCGTGATTCTAGACCTATGGGTTAATATCCTATCCTGGAGGGTTATTATTCAAATTTTCAGCAATTTAGCATGTAACCATTTGATCTCAGATCCAAGGGCTGCTATCAGCCCGTAC	.((((((((....((((((((((((((((((((((((.(((((((((..(((((((..((((....))))....(((......)))))))))).....(((((......)))))..))))))))).)))))))))))))))))))))).))...)))))))).
chr7A	mireap-m0295-5p	-	-38.1	TAAGCCTTAGTGAATATCTACAC	23	69	72700583	72700686	72700654	72700676	AAGCACTAATTAAGCCTTAGTGAATATCTACACTAGTAAGTTTTTCTTCATGTTGGAAATGCTTAGCACTGTAGATACTCCCTAAGGCTTGGGTGGTATTGCGT	..((((((.(((((((((((.((.((((((((....(((((.(((((.......))))).)))))....)))))))).)).))))))))))).))))...))..
chr1A	mireap-m0003-5p	+	-27	TATTTCCGAGTGGTGTTTGTGTT	23	65	173299123	173299198	173299133	173299155	CTAACCATTGTATTTCCGAGTGGTGTTTGTGTTTGCTCTTTTTGCATGTGTACCACTCCGGAGACACCTTGGGGTA	....(((..((.(((((((((((((..(((((...........)))))..))))))).)))))).))..)))....
chr4A	mireap-m0138-3p	+	-60.5	GCCCTGGTGGGTTATGCTCTCC	22	65	439116516	439116602	439116571	439116592	CGGGGGGCACCTGAGGTGAGCACAACCCACCAGGCGCGCCTAGGCCTCCTAGCGCGCCCTGGTGGGTTATGCTCTCCTCGGAGCACC	.((...((.((.((((.(((((.(((((((((((.(((((((((...))))).))))))))))))))).))))).)))))).)).))
chr5A	mireap-m0187-5p	-	-41.2	GCTCACCCTCTCTCTGTCAGCTC	23	65	440504180	440504337	440504305	440504327	GCTGTTGCGTGCTCACCCTCTCTCTGTCAGCTCTCTCTCCCCCTTGGGACTTGTTCCGCCATCAATCAATCTATCCATCCATCTCCCCTTGCCGTTCCCATCGCTTCGCAGCCATCTTTGCCTGCATCGACTGCCGAGAGAGGAGGCAGGACGAGGCT	(((....(((.(((..((((((((.(.(((.((....((((....))))..........................................................((((.((....)).))))...)))))).))))))))..).)).))).))).
chr4A	mireap-m0144-3p	+	-59.9	GTAATCTCACCTCAACAGCCGCT	23	62	609396058	609396167	609396135	609396157	TGCTCTCGGTAGCAGCCGTTGAGATGAGATTACCCCATACCCTGGAGCGTCAGCTCGATGCCGTACACGCGTATGGGGTAATCTCACCTCAACAGCCGCTCCCTGTGAGC	.((((.(((.(((.((.((((((.(((((((((((((((((.((..(((((.....)))))....)).).)))))))))))))))).)))))).)).))).)).).))))
chr2A	mireap-m0055-5p	-	-67.3	TCCACAGGCTTTCTTGAACTGT	22	60	758894507	758894628	758894597	758894618	GGGCATGCTCTCCACAGGCTTTCTTGAACTGTGAACTCGCGGGCGGATTGTGGCGCTCCCGCCTTCTCTTCGGCCGCCTCCGCCTGTTGATGGTTCAAGAAAGCCCATGGAAACCATGCCCG	(((((((...((((..((((((((((((((((.(....(((((((((....((((.....(((........))))))))))))))))).))))))))))))))))..))))...))))))).
chr3A	mireap-m0104-3p	-	-47.5	CGAGGACCTTCGTTGACCCTGC	22	60	237950658	237950788	237950668	237950689	AGTAGAGCACGGGAGGCCACCGCCACTTGGGTCCCATGAAGGCCGCCGCCGAGGCGATGACTGCACATTCAGGTGGTTTCTTTGCTGCTTCGTCTCTTCCGAGGACCTTCGTTGACCCTGCAAGTGTCTGC	.(((((.(((....(((....)))....(((((..(((((((((..((..(((((((...(((......)))(..((......))..).)))))))...)).)).))))))).))))).....))))))))
chr1A	mireap-m0013-3p	+	-45.1	AAACGATTGGAAGAATGAAGATT	23	56	574188481	574188582	574188550	574188572	CTAGGTTTATAATCTTCATTCTGCCAATCTTTTCACCTGCAATGAATAATACCCCTATTAAGTCAGGCGAAACGATTGGAAGAATGAAGATTATAAACTTGT	.(((((((((((((((((((((.((((((.((((.((((.....((((.......))))....)))).)))).)))))).))))))))))))))))))))).
chr3A	mireap-m0089-5p	+	-43.89	GAATTAACTGTCGCTGAAATGA	22	55	485606937	485607036	485606947	485606968	CCTCAGTCCGGAATTAACTGTCGCTGAAATGAGTGAATTTACACACTGAAACACATCTAAATACAGTTATTTCAGCAACAGTTAATTTCAGGACGGAGGT	((((.((((((((((((((((.((((((((((.((.(((((................))))).)).)))))))))).)))))))))))).)))).)))).
chr7B	mireap-m0306-3p	+	-65.1	TCGATTGGTGCTCGTCGGTGAC	22	55	473399936	473400046	473400015	473400036	CCGCAGCAGAGGAAGACGACGTCGCCGGCGAGCGCCTTTCGCCGGAATCTCGTGCAGCTCTGGCCGGCGCGCGGCTCCGTCGATTGGTGCTCGTCGGTGACATCTGCGACG	.((..((((((.....)...((((((((((((((((..(((.((((..(.(((((.((....))..))))).)..)))).)))..)))))))))))))))).)))))..))
chr2D	mireap-m0077-3p	+	-47.4	CGGCAAGTCCGTCCTTGGCTACA	23	52	540313617	540313713	540313681	540313703	AGAGAGTGGAATGCAGCCAAGGATGACTTGCCGACAGCACACAACAAGGTGGTAGTAATCTTGCCGGCAAGTCCGTCCTTGGCTACACCTTGCTCTC	.(((((..(..((.(((((((((((((((((((.((((.(((......)))))........)).)))))))).))))))))))).))..)..)))))
chr5A	mireap-m0189-3p	-	-46.1	TGTTTTCCCAGGTCACCCCTTTG	23	49	505603307	505603418	505603317	505603339	AGAAGCCGCGTCCAGAGGAGTGTCACTGAGAACACAAGTGCGGATTCCTTTTTTGATTCGTCGTATTTTGAATCGCAGTTGTTTTCCCAGGTCACCCCTTTGGGCTGCTTCC	.(((((...(((((((((.(((.(.(((.(((.((((.((((.((((......(((....)))......)))))))).)))).))).)))).))).))))))))).))))).
chr6A	mireap-m0239-5p	+	-52.7	GTCGGACCAGGCTTCATTCCTTT	23	49	560691699	560691843	560691709	560691731	GGGTAGAGGCGTCGGACCAGGCTTCATTCCTTTCAAACCGCCGCGTCCATCCATGGCGTACGTCCACATATATATATATGCTTAGTTTGTAGCTGCCTATGCCTGGATTAGGTTAAGGGGTATGTTGTCTGGCTCGGTGCCCCCG	(((....(((..((..((((((..(((((((((..((((.....(((((..(((((((((((..(.(((((....)))))....)..))))..)))).)))..)))))..)))))))))).)))..))))))..))..)))))).
chr3B	mireap-m0116-3p	-	-37.1	CCAATATCTCATTTTCAACTAT	22	48	247570359	247570441	247570367	247570388	CTTCAGGAACAGTTGAAGATGAGATATTGAACGAAGATTTTATTTCTTTTTGTCCAATATCTCATTTTCAACTATCCCTGATG	..(((((...(((((((((((((((((((.(((((((.........))))))).)))))))))))))))))))...)))))..
chr5A	mireap-m0192-5p	-	-59.5	GAATGACGCCGGGTCCGAAAGA	22	48	578021243	578021354	578021313	578021334	CGCGTCATGGTTGTCGAGGGGAATGACGCCGGGTCCGAAAGAGAGACGCATGGCGTGCGTGTGGCGCGTTTCGGACCAGGCTTCATTCCCCATGACACCATCATGGTTCAGG	..(((.(((((.((((.(((((((((.(((.(((((((((..(...((((((.....))))))...).))))))))).))).))))))))).))))))))).))).......
chr1A	mireap-m0016-5p	-	-50.5	ATTAGATGACTCTCAAACAGAT	22	46	445261380	445261472	445261441	445261462	TCCGTCTGGAATTAGATGACTCTCAAACAGATGTATCTAGACGTATTTCAGTGCTAGATACATCCGTTTGAGCGTCAACTAATTTCGGATGAA	..(((((((((((((.((((.(((((((.(((((((((((((........)).))))))))))).))))))).)))).)))))))))))))..
chr3A	mireap-m0091-3p	+	-30.9	AAGACACTTATTTTGGACGGAG	22	45	575500848	575500953	575500922	575500943	CTCTCGTACTCCCTTCATCCCAAAACAAGTGTCTTAATTTTATACTAGCTCCAGTACGAATTTGTATTAAGCTCAAGACACTTATTTTGGACGGAGAAAGTAGGGA	.((((.((((..((((...((((((.(((((((((...........((((..((((((....)))))).)))).))))))))).))))))..))))..))))))))
chr5B	mireap-m0209-3p	-	-62.92	TAAGATACCACGACTGTCATTAA	23	45	440019090	440019206	440019100	440019122	GAAGGCGATGCTTAATGACAGTCGTGGTGTCCTAGGCGAAGACGATGCTTAATGGCCAGCATAGACATAGTCGCCTGGCTCTTCTAAGATACCACGACTGTCATTAAGCATCATCTT	.(((..(((((((((((((((((((((((((((((((((.....(((((........)))))........)))))))).........)))))))))))))))))))))))))..)))
chr6A	mireap-m0249-3p	-	-51.5	TATCCTGTAGAAATAGGCACCG	22	43	614480086	614480167	614480096	614480117	CTTTAAGCACCGGTGCCTATTTGTACAAGATAGACACTTAGTTAAGCGTCTATCCTGTAGAAATAGGCACCGGTGCTTCAAA	....((((((((((((((((((.((((.(((((((.(((....))).))))))).)))).))))))))))))))))))....
chr7D	mireap-m0323-3p	+	-43.72	TATATTTGTTTGCAGAGGGAGT	22	40	575407373	575407465	575407434	575407455	TTAATTAGTACTCCCTTTGCAAATAAATATAAAAGGTTTTAGGTCATTAAATAAACCATTTTATATTTGTTTGCAGAGGGAGTACATGATACT	...((((((((((((((((((((((((((((((((((((.............))))).))))))))))))))))))))))))))).))))...
chr4D	mireap-m0172-3p	+	-28.9	AAGTAATTTTGGACGGAGGGAG	22	39	500094155	500094291	500094260	500094281	ATAAAATAGAATATATACTCCCGTCTCACATTACATGTCATAAAAATTGATAAAAATGTATATATGTAGAACTAAAATACATATCAATACATCTATTTTCGCGACAAGTAATTTTGGACGGAGGGAGTCTGAGTTAC	.(((..((((.......(((((((((.(.(((((.((((...(((((.((......((((((((((((.........)))))))..))))))).)))))...)))).))))).).)))))).)))..))))..))).
chr5A	mireap-m0190-5p	-	-70.8	AACGAATGACGTACGGACACCTT	23	38	548794297	548794393	548794361	548794383	CGAACGAACGAACGAATGACGTACGGACACCTTCATTAGGAGTAGAGATCTCTACTCCTAATGGAGGAGTCCGTACGTTGTTTCGTTCGTTCGCTCA	.((.((((((((((((..((((((((((.(((((((((((((((((....))))))))))))))))).))))))))))..).))))))))))).)).
chr5D	mireap-m0223-5p	-	-63.32	TTTGGACATCTGACAAGCTCTC	22	38	6108216	6108358	6108327	6108348	TTTCAACTAATTTGGACATCTGACAAGCTCTCCGCAAAAAATACAAATCGGGTCAAAACAGTGCGTGAACAGTAAGCATTTTTACATACCCCAATTTTGTGTTTTTTGCCAGGAGCTGCTCAGATGTCTAAATGAGTTGAAAT	((((((((.((((((((((((((..((((((..((((((((((((((..((((......(((((...........))))).......))))....))))))))))))))..))))))..)))))))))))))).)))))))).
chr6B	mireap-m0261-3p	+	-33.6	GTCGGAGACGGGAGGCTCGACCC	23	37	688823013	688823086	688823054	688823076	ACCCCGGTGGGTTGAAGTGCTCCGCGTCTTCGTCAGATGGCGTCGGAGACGGGAGGCTCGACCCGTACCCATAA	.....((((((((((.((.((((.((((((((.(.......).)))))))))))))))))))))..))).....
chr1A	mireap-m0001-3p	+	-73.9	TATGGAGTGATGATTCTGGGAGA	23	36	80553887	80554004	80553972	80553994	TTCCCCAGCTTCTCCCAGAATCGCCACTACATTTTTTTACAATCCTATCTAGTTAAGGTCTAATTAGCTAGGATTGTAAAAAACATATGGAGTGATGATTCTGGGAGAAGCTGGGGGC	.((((((((((((((((((((((.((((.((((((((((((((((((.(((((((.....))))))).)))))))))))))))...))).)))).)))))))))))))))))))))).
chr5D	mireap-m0218-3p	+	-66.7	CTCGGACCAGGCTTCAATCCCT	22	36	350379780	350379918	350379877	350379898	GTTGAAGTTAGGTTAAGGGGGTTGTTGTCTGGTTCAAGGTCTCCACATACATCATATACATGGAGAGCATGGTATATGGATTGTATGATTTGGTGATCTCGGACCAGGCTTCAATCCCTTTAACCAGCATCTGCACAAT	((.((.(((.((((((((((((((..(((((((((.(((((.((((((((((((((((((((.....))).))))))))..))))))...))).))))).)))))))))..))))))))))))))))).)).)).....
chr6D	mireap-m0278-5p	-	-65.2	TTTGGATATCTGAGCAGGCCTC	22	36	87080752	87080893	87080862	87080883	ATTCAACTCATTTGGATATCTGAGCAGGCCTCGGCAAAAAAGACAAATCGGGTCAAAACAGTTTGTGAACAGTAAACTTTTTCACAGACCCCGATTTTGTCTTTTTTGCACAGACTTGCTCAAATGTTCAAACGAGTTGCAT	...((((((.(((((((((.((((((((.((..(((((((((((((((((((........(((((((((.((....))..)))))))))))))).))))))))))))))..)).)))))))).))))))))).))))))...
chr5D	mireap-m0226-5p	-	-71.9	TGGTCTGTGTTTGTTTCAAACAA	23	34	83923024	83923155	83923113	83923135	CGCGCCCTGGAGTCTCTGGTTGGTCTGTGTTTGTTTCAAACAAGGTGGTCAGGCGTACGTCCTGTGCCTCTCTTTGTTGCTGCACCTCGTTTGAGACGAAAACAGACCAACCGGAGTCTCCTGGCATAGCAT	.(((((..((((.(((((((((((((((.((((((((((((.(((((..(((((....).)))).((..(.....)..))..))))).)))))))))))).))))))))))))))).)))).)))...))..
chr6B	mireap-m0268-5p	-	-23.1	ACTCATTAGACAATGGACGCTTT	23	34	621329573	621329731	621329699	621329721	AGGGTTATGAACTCATTAGACAATGGACGCTTTTCTTTCATATTTTATTCATTCTTTTGTTTATTTTTCTTCTTCCGAGAAAAAACTGTTAGACCAAAACTCTTTTAGGAAATCAAAAAATCCAGATACAAATGTGCATTTTTTGTTGGGGATTCCCTG	((((.......((((.((((.((((.(((.(((....((........................((((((((.....)))))))).(((..(((.......)))..)))................))...)))))).)))).)))).))))....)))).
chr5D	mireap-m0222-5p	+	-62.7	TAAAGAAGCAAATCCTGAACAGA	23	33	557983189	557983335	557983199	557983221	TATACACTTTTAAAGAAGCAAATCCTGAACAGAAAAGTGTGCAAAACAATTGATATAACATGACAATAAATCTTTCAGAGATGGACTTGTTATGTCAATAGTTTTGCACTTTTTTATTTTTAGGATTTGCTTCTTTAAAAGATTAAG	......(((((((((((((((((((((((...(((((.(((((((((.((((((((((((.(.(.....(((((...))))).).).)))))))))))).))))))))).)))))...)))))))))))))))))))))))......
chr7D	mireap-m0328-3p	-	-36.7	TGACCTCGAGCTCTTGATTGGAG	23	33	563288017	563288133	563288027	563288049	GCTGTCCAGGACGAGAAGAGGAGCAGCAAGAATCAAGCCCAATACAAAGAGGAGAGGAGCAGCAGAAGTGGACAGCGCAGCGGCTGACCTCGAGCTCTTGATTGGAGTTGGGGGAGG	(((((((............))).)))).....((((..(((((...(((((..((((..((((.(..(((.....)))..).)))).))))...))))).)))))..))))......
chr4A	mireap-m0133-5p	+	-72	CCCTCCGTTCCAATTTACTCGT	22	32	154508891	154508988	154508901	154508922	GCGAACTACTCCCTCCGTTCCAATTTACTCGTCGTGGTTTTAGTTCAAATTTGAACTAAAACCATGACGAGTAATTTGGAACGGAGGGAGTATCTGCC	(((...(((((((((((((((((.(((((((((((((((((((((((....))))))))))))))))))))))).)))))))))))))))))..))).
chrUn	mireap-m0336-3p	+	-45	AAGTCCTCGTGTTGCATTCCA	21	32	452107852	452108010	452107980	452108000	ATAAGGGACGAAGGCGGGGGTAACATGTCGGATGCGATCATACCAGTACTAAAGCACCGGATCCCATCAGAACTCCGTAGTTAAGCGTGCTTGGGCGAGAGTAGTACTAGGATGGGTGACCTCCTGGGAAGTCCTCGTGTTGCATTCCATTTTTACTTA	.((((....(((((.((((((((((((..((((((..((...(((((((...(((..((((((......))..))))..)))....)))).)))..))..))....((((((.((....))))))))...)))).)))))))).)))).))))).))))
chr2B	mireap-m0068-5p	-	-63	CCGTCCCACAATAGAAGATTGT	22	31	482720677	482720765	482720734	482720755	TGTACTCCCTCCGTCCCACAATAGAAGATTGTTTTTCAAGCTTACATAGCTTGAAAAACGATCTTCTATCGTGGGACGAAGGGAGTAGT	..((((((((.((((((((.((((((((((((((((((((((.....)))))))))))))))))))))).)))))))).))))))))..
chr5D	mireap-m0233-3p	-	-68.6	TGGGCAAGTCATCCTGGCTACCC	23	31	549199158	549199276	549199168	549199190	TGGAGGTAAGAGGACATCTTCGATAGCCAAGGATGATTTGCCTGTGAACCTCCCCCGGGAGCCCAGCTCTCGGGAACCTGGTTCCATGGGCAAGTCATCCTGGCTACCCAAGTACCTCT	.(((((((.((((....))))..((((((.((((((((((((((((((((...(((((((((...))))))))).....)))).))))))))))))))))))))))......)))))))
chr5D	mireap-m0218-5p	+	-66.7	GTTGTTGTCTGGTTCAAGGTCT	22	30	350379780	350379918	350379800	350379821	GTTGAAGTTAGGTTAAGGGGGTTGTTGTCTGGTTCAAGGTCTCCACATACATCATATACATGGAGAGCATGGTATATGGATTGTATGATTTGGTGATCTCGGACCAGGCTTCAATCCCTTTAACCAGCATCTGCACAAT	((.((.(((.((((((((((((((..(((((((((.(((((.((((((((((((((((((((.....))).))))))))..))))))...))).))))).)))))))))..))))))))))))))))).)).)).....
chr4B	mireap-m0166-5p	-	-57.7	AAACCCCGTCTGACATCAGCTT	22	29	599643833	599643945	599643914	599643935	CTACAGGAAGAAACCCCGTCTGACATCAGCTTGATAATTACCTTAGTTTGCGAGTTAGATATTTTTCTATAGTAACTATTGAGCTGATGTCTGATGGGGTGTCCTCCTGTAGC	((((((((.((.((((((((.((((((((((..(((.((((..(((.....((((.....))))..)))..)))).)))..)))))))))).)))))))).)).)))))))).
chr7B	mireap-m0314-5p	-	-38.6	TTTCTGACACATGGGACCCGATT	23	29	135772481	135772643	135772611	135772633	ATTTAATCACTTTCTGACACATGGGACCCGATTGTAAGGAGCTGACTTGGCTGAATAATCATACCCAGACCCCTAGTAGATTTTAAAAAAAGCAATCAGCCCCCTGGCCATGCTCGACAGAGCCCGTTGCCTCGATCCCATCCGATCGAGAGAGCCCGAGCTG	.........(((((((((..((((((..(((......((.(((((....(((....((((.(((..((....)).)))))))........)))..))))).))..(((.((((((....))))..)).)))))).))))))..).)).)))))).........
chr3D	mireap-m0122-5p	+	-23	GGCTTGGAGGGATGTAACGCC	21	28	534364041	534364109	534364051	534364071	TCGTATGTACGGCTTGGAGGGATGTAACGCCCACGATGCGGCTATATCTCCCACGTGTCGAGGCACGAC	((((.(.(.((((.(((.((((((((.(((.......)))..)))))))))))...))))).).)))).
chr7B	mireap-m0316-5p	-	-67	AACATCCGAGGAGCTCTCATTAA	23	28	720479606	720479717	720479685	720479707	ATCCAAAACTAACATCCGAGGAGCTCTCATTAAAAAGAACAAAATCGCTGCAAAACATTGAGGAGTGATTTTGTTCTTTTTGGTGAGAGCTCCTCCGAGGTTAGTTTTGAAT	...((((((((((.((.((((((((((((((((((((((((((((((((.(..........).)))))))))))))))))))))))))))))))).)).))))))))))...
chr7D	mireap-m0320-3p	+	-61.8	CTTTTGAAATAGTTTGAGGACCT	23	28	111108013	111108161	111108129	111108151	GGTGTTAAGTAGGTCCTCAAACTATGGAAAGTGTCATCCAGGTCCTCAAAAATCCTTGAAGTGTAATAAGTGTGTGTATATGTGACACCTCTGAAATAGTTCAAGGACGTACGACACTTTTGAAATAGTTTGAGGACCTGAATGACACG	.((((((..((((((((((((((((.(((((((((......(....).....((((((((.(((....((.(.((((.......))))).))...))).)))))))).....)))))))))...))))))))))))))))..)))))).
chr1B	mireap-m0027-5p	+	-30.8	GCTCGCGGACGCACACGATGTG	22	27	658494809	658494882	658494819	658494840	TGCTGCCTCTGCTCGCGGACGCACACGATGTGTTTGATGTAATGTGTGTGTGTGTGTGTGAGAGAGTGAGAGTG	.(((.(((((.((((((.((((((((.(((..((......))..))))))))))).)))))))))).)..))).
chr2A	mireap-m0047-3p	+	-55	CCGGCAAGTTGTCTTTGGCTACA	23	27	683720091	683720194	683720162	683720184	AGAGAACGGGATGCAGCCAAGGATGACTTGCCGGCTCCTGGTGCTGGGAGTTCGTTGAGCTTTAGAGTTAGCCGGCAAGTTGTCTTTGGCTACACTTAGTTCTC	.(((((((((.((.(((((((((..(((((((((((......(((.(((((((...)))))))..))).)))))))))))..))))))))).))))).))))))
chr1A	mireap-m0008-3p	+	-41.3	ACATTTTCCTATAGACTTGGTC	22	26	515547476	515547634	515547603	515547624	CTTTAAGTTTGGCCAAGTCTAGAGAATAATGTATCAACAGCCACAGCGCAAAATCAGCTTCACCATAAAAATGTACTTTCGTAATATATATATATATATATATATATTTGATGTTGTAGTTATTAGCACATTTTCCTATAGACTTGGTCAAATTTCTTT	....(((((((((((((((((..(((.(((((......(((.(((((................(((....))).....(((.(((((((((((....)))))))))))))).))))).)))......))))))))...)))))))))))))))))....
chr2D	mireap-m0081-5p	-	-73.7	TCCACAGGCTTTCTTGAACTGT	22	26	629186109	629186243	629186212	629186233	GGGCATGCTCTCCACAGGCTTTCTTGAACTGTGAACTCGCGGGGATGGGGATTCCCTGGATTGTGGCGCTCCTGCCTTCTCTTCGGCCGTCTCCGCCTGTTGATGGTTCAAGAAAGCCCATGGAAACCATGCCCG	(((((((...((((..((((((((((((((((.(((..((((((((((.....((..(((....((((....))))...)))..))))))))))))..))).))))))))))))))))..))))...))))))).
chr3A	mireap-m0095-3p	+	-33.5	GATTACTGAGAAGATCCTTGGAT	23	26	692468092	692468256	692468224	692468246	TGATTTATTAGCCAAGATTGTTGGAAGTGATTGCTTCAGAATTGAGAATACAATGAGCTACAGAGAAGGCTGGAAGGAAGAAGTCCCTCGAGATGTCCGACATCTTTTTGTTCAGAATTATGATGCAGAATTGATTACTGAGAAGATCCTTGGATTGGAAAATTT	.(((((.((((((((((((.((...(((((((..(((...((((......))))..((..((...((..((((((((((((.(((...(.....)...))).))))))).)))))..)).))..)).)))..)))))))..)).))).))))).)))).))))).
chr7A	mireap-m0287-5p	+	-81.7	GATCCATAATGAGTGTCGCAGT	22	26	379030427	379030524	379030437	379030458	TACTCCCTCCGATCCATAATGAGTGTCGCAGTTTTGAACTGAGGTTGAACTAACCTTAGTTCAAAACTGCGACATTTATTATGGATCGGAGGGAGTAC	(((((((((((((((((((((((((((((((((((((((((((((((...))))))))))))))))))))))))))))))))))))))))))))))).
chr5A	mireap-m0182-5p	+	-64.3	GGGGTTGTTGTCTGGTTCAAGG	22	25	450881176	450881294	450881186	450881207	TTAGGTTAAGGGGGTTGTTGTCTGGTTCAAGGTCTCCACATACATCATATACATGGAGAGCATGATATGGATTGTATGATTTGGTGACCTCGGACCAGGCTTCAATCCCTTTAACCAGC	...((((((((((((((..(((((((((.(((((.(((((((((((((((.((((.....))))))))))..))))))...))).))))).)))))))))..))))))))))))))...
chr5D	mireap-m0229-3p	-	-47.63	TTGTTTTCCCAGGTCACCCCTT	22	25	400265110	400265217	400265120	400265141	CGAGCTAGCGAATCCGGAGGAGTGACACTGAGAAAACAAGTGCGGATTCCTTTTTTGACTCGTATTTGGATCGCAGTTGTTTTCCCAGGTCACCCCTTTGGGCTGCTT	.((((.(((....(((((((.(((((.(((.((((((((.(((((..(((.................)))))))).)))))))).)))))))).))))))))))))))
chr2B	mireap-m0060-5p	+	-37.8	TTTGTAAACTAATATAAGACCA	22	24	622503355	622503445	622503365	622503386	TTCTACTCCCTTTGTAAACTAATATAAGACCATTTAGATCACTAATTTAGTAATCTAAACGCTCTTATATTAATATACAGAGGGAGTAATA	...(((((((((((((.(.((((((((((.(.(((((((.((((...)))).))))))).).)))))))))).).)))))))))))))...
chr3D	mireap-m0128-3p	-	-36.1	TTGAAATCTCTAAAAGGGCTTAT	23	24	428993679	428993810	428993689	428993711	CTAAATAAATATAAGACCTTTTAAAGATTTCAATATAGATACAAAAATGAGTGAATCAACATTCTAAATATGTCTATATACATTCGTACGTAGTCCGTATTGAAATCTCTAAAAGGGCTTATATATAGAAAT	........(((((((.(((((((.(((((((((((..(((((....(((((((.((..((((.......))))..))...)))))))..)).)))..))))))))))).))))))).)))))))........
chr2B	mireap-m0067-5p	-	-34.8	TGAGAAGGGAGATAATGATAGCA	23	23	232733091	232733250	232733218	232733240	TGATTCGAGTTGAGAAGGGAGATAATGATAGCAGGAATGGTAGTGTAATTAAGAGCAAACTGTTCAGTTTTGATATACGAAGGTTCTGAGAAACATGCAACCTTTGCAAAAGGACATGTAAAGAAAAGATGCATATCATCCTCTTTTTCACCACATCTAG	........(.((((((((..((...((((((((.(((((((..(((........))).))))))).(((((.....((....)).....))))).......(((((((........)))))))......))).)))))))..)))))))).)........
chr3D	mireap-m0121-3p	+	-58.9	GGTGCTATGGATAAATTCAACC	22	23	524000747	524000870	524000839	524000860	CCAGTTATCCGGTTTAATTTGTCCATAGCATCCGCGATCCCGCCATTCAGCTGTGATAGCTGCTGCCCTATTGCACGGTGTGGAAGATAGCTGGTGCTATGGATAAATTCAACCCGATGGCTGT	.((((((((.((((.(((((((((((((((((.((..(((((((...((((((...)))))).(((......))).)))).))).....)).))))))))))))))))).)))).)))))))).
chr5A	mireap-m0186-5p	+	-69.6	ATCCGATGATGTTAGCTGTAGC	22	23	709721808	709721919	709721818	709721839	CCTTGATGACATCCGATGATGTTAGCTGTAGCTTTCTCCCTCACCGGGCAGTTAGCTGTTGCAACCGGAGAGGGTGAAAGCGATGGCTAACAATATCGGATTTCATCGAGGT	(((((((((.((((((((.((((((((((.((((((.(((((.((((((((....)))).....)))).))))).)))))).)))))))))).)))))))).))))))))).
chr7A	mireap-m0300-5p	-	-28.2	GCCAAGGGGATGTCGCTTGTAA	22	23	527194960	527195090	527195059	527195080	TCTCCAAGAAGCCAAGGGGATGTCGCTTGTAATGTCCTCTACCACTCCTTTCGACCACAAGTAAAAGAAATGGATTTGCAGGTACGCAAATACACATTGAAACGATTGATGTCCATGTGGTGCCAAGTCCT	.......(..((((...((((((((.(((((((((..........(((((((.((.....))....)))).)))(((((......)))))...)))))...)))).))))))))...))))..).......
chr5B	mireap-m0203-5p	+	-46.5	TTCTGAAGCACCCGTGCCTATTT	23	22	574957935	574958039	574957945	574957967	AACCGGGTTTTTCTGAAGCACCCGTGCCTATTTCTACAGGAGAGGCGCCTAACTAAGCGTCTACCCTCTACAAGTAAGCACCGGTGCTTAAAGAAACACTGGTTT	((((((((((((...(((((((.((((.(((((.((.(((..((((((........))))))..))).)).))))).)))).)))))))..)))))).)))))).
chr1B	mireap-m0031-5p	-	-48.3	ACCGGATCTCCTGCTCGACGGG	22	21	474754500	474754576	474754545	474754566	CAGAGCTAGCACCGGATCTCCTGCTCGACGGGCCGCGGCGGCCGTGCCCGTCTAGCAGTAATCTGGTGCGCGCTCCC	..((((..(((((((((...(((((.(((((((.((((...))))))))))).)))))..)))))))))..))))..
chr3A	mireap-m0097-3p	+	-76.5	TTTGCCGTAGGCATAGCCCTGC	22	21	742913478	742913571	742913540	742913561	ACGACATGTGGCACGGCTATGCCTACGGCAAATCCGTCGGCATAGATATTTATGCCGACGGCTTTGCCGTAGGCATAGCCCTGCCACGTGGCGC	.((.(((((((((.((((((((((((((((((.((((((((((((....)))))))))))).)))))))))))))))))).))))))))).)).
chr7B	mireap-m0313-3p	-	-52.3	GAGGAGAAGATGAAGGACGACCA	23	21	41280518	41280605	41280528	41280550	TTGTCGGAGGGGGTCGTCCTTCTTCTTCTCTTCCTCTTAGACTTTGGTAAAGCAGGAGGAGAAGATGAAGGACGACCATCATCGGCAG	.(((((..(..(((((((((((.(((((((((((((((..((....)).))).)))))))))))).)))))))))))..)..))))).
chrUn	mireap-m0338-3p	-	-53.3	TGAATTTGTCCATAGCATCAGCC	23	21	60723854	60723994	60723864	60723886	TGGGTAAGATGGTTGATGCTATGAATAACTTCAACCAGATTGTAGTTGTGACATGCCCTCGGCCACCCCAAAAGTTAGCACGCAGAAGCAGGGAGCCAATCCTCTGGCTGAATTTGTCCATAGCATCAGCCATCCTGCAAT	...(((.((((((((((((((((.((((.((((.(((((..(((((....)).)))....(((...(((....(....)..((....)).))).))).....))))).)))).)))).)))))))))))))))).)))...
chr3A	mireap-m0100-5p	-	-57.3	TTTCTGTTGAGAATCGGGCACCT	23	20	91443997	91444112	91444080	91444102	TTAATTTTTGTTTCTGTTGAGAATCGGGCACCTTCTAAGTCAAGAAAATTAGGCATGACCTTTGCTAATTTTCTTGACCTAGGAGTGCCCCAATCTTAACCGAAACGGAAATTAAT	((((((((((((((.(((((((...((((((.(((((.((((((((((((((.((.......)))))))))))))))).)))))))))))...))))))).)))))))))))))).
chr4A	mireap-m0146-3p	+	-32	TATTCTTTAGATCCAAGGCTCTA	23	20	718561424	718561574	718561542	718561564	AATCTCCGTATGGACTTTGGAAGAGCATATATATATGAAGGTCCTGTCAAATCCACATATTTCAAATGGCACAACAACCCAATGTTGTTGATATCTTTTTGACTAATTTTAAACCATGTATTCTTTAGATCCAAGGCTCTAAGCATCCTCA	.......((.(((((((((((((((.((((((.....(((((...((((((....(((.......)))...(((((((.....))))))).......))))))..))))).....)))))).))))...))))))).)))).)).......
chr5B	mireap-m0194-3p	+	-68.8	GTAATTCGGAATGAAGGGAGTA	22	20	897857	897983	897952	897973	CGCTGCCAACTACTCCCTCCGTTCCAAATTACTCGTCGCTGAAATGGATGTATCTAGAACTAAAATACATCTAGATACATCCATACGTGCGACAAGTAATTCGGAATGAAGGGAGTATGTGGTATGC	.(((((((..((((((((.((((((.(((((((.(((((....(((((((((((((((...........)))))))))))))))....))))).))))))).)))))).))))))))..))))).))
chr6B	mireap-m0264-3p	-	-69.4	CCCGCCTTGCACCAAGTGAATC	22	20	103294139	103294247	103294159	103294180	CCGTCGCCGCCGCCTCGGGCTCGCTTGGTGCAGATCGGGACCCTCCGCCCGCCCCGACGGGCCGGATCCCGCCTTGCACCAAGTGAATCGGAGCCGGCGCAGCGACCTC	..((((((((((.(((.(..(((((((((((((..(((((...((((((((......)))).)))))))))..)))))))))))))..).))).)))))..)))))...
chr6D	mireap-m0274-5p	+	-66	GCGGCTCTGTGGTGTTCAAGCA	22	20	95858468	95858587	95858478	95858499	GGGGAGCCCGGCGGCTCTGTGGTGTTCAAGCAGGAACCTCATGCTACCGGCAGCATGTTGCGCTTGCTTGAACATCCCAGAGCCACCGGCGTGCCAAAATTCACGCAGAAGGAGACCCCT	((((..((.((.(((((((.((((((((((((((..(..((((((......))))))..)..)))))))))))))).))))))).)).(((((........)))))....))...)))).
chr7D	mireap-m0331-3p	-	-93.5	TCGGTTGTGCTGCCCGCGCTCT	22	20	631615292	631615428	631615302	631615323	CGCTACCATGAAGAGCGCGGGCAGCACAACCGGACGCTGGTATGAAGCGCACGGTGGCGCCGACGCATGCTGCGATGCAGCCCCTCCTACGCAACGCTAGTGCCTTCGGTTGTGCTGCCCGCGCTCTTCATGGTAGC	.(((((((((((((((((((((((((((((((((((((((..(...(((...((.(((((...(((.....)))..)).))))).....))).)..))))))..)))))))))))))))))))))))))))))))))
chr5B	mireap-m0207-5p	-	-49.36	GAGCTCTCCCTCCATATAAGGTT	23	19	203988645	203988809	203988777	203988799	ACTTGCTGCGGAGCTCTCCCTCCATATAAGGTTCCTTCTTGCCAGCTCTCGAGATCCAGGCGATCCCGCCGGATAAAGGCTCTCCCCTCTCAACTCTGGGCATAAAGAAGTGGCGGAAAAGAGCTACATTTGGGTGGACTCCGACAAAGTTTTCGCAGAGATGTG	((((....(((((...(((.((((.((..(((((.((..(((((..(((....((((.((((....))))))))....((((...............))))....)))..)))))..)).)))))..)).)))).))))))))...))))...((((....))))
chrUn	mireap-m0333-5p	+	-52.5	ATTAGGGTTTAGGATTCAGGCC	22	19	347573646	347573750	347573656	347573677	ATGAACATACATTAGGGTTTAGGATTCAGGCCATTTATTTTTGTTCTGTTGATTATCAGACTAGAAATGATGTGGCCTGAATACTAGACCCTGATGTAGACCGAG	.......(((((((((((((((.((((((((((((((((((((.((((........)))).))))))))).))))))))))).))))))))))))))).......
chr6A	mireap-m0245-5p	-	-38.5	ACTGGTTGGATCATGTTCATTG	22	18	424847825	424847974	424847943	424847964	AGGTCACCGCACTGGTTGGATCATGTTCATTGGAGTACCGCTTAATTACCGCAATGCAGAGAATTTGGCAGAGGTAGTTGGCACTTTTGGGCAATTACACTATTGGAATGAGGATGATGATCGGCTAGTTCGCTCTCTGGTGTATGCTTC	((((((((((((((((((((((((.((((((..((((..(((.((((..(........)..)))).)))....(((((((.(.(....)).)))))))..))))..)))))).)))))..)))))))))..)).....))))...)))).
chr7A	mireap-m0294-3p	-	-33.09	ATCCAGCCGGTATATGATAAAG	22	18	32019182	32019315	32019192	32019213	TGGATGTGGATTGCAGAAAGCTTTGTCGAGTCTGGAAATGGAAGAATTAGTCTCTTTGAGATTGGAGAAACATACTTCAATGAGCTTGTGAACAAAAGCATGATCCAGCCGGTATATGATAAAGAAAGCGTCAT	..(((((.............((((((((.((((((...((((.(((.((.(((((........)))))....)).))).....((((........))))....)))).)))).)).))))))))...)))))..
chr2D	mireap-m0076-3p	+	-46	TTTCCTGATGTCTCCCATTCCTA	23	17	529599095	529599218	529599186	529599208	CTTAAGAGCGCTAGGAATGGGAATATGGAGGAAAGCCAAACTTATTAGTTTTCAGCTCTAGTATTGGGGGTGCAAATATTATGTTTGGTGTTTTCCTGATGTCTCCCATTCCTATGATTCTTGA	.(((((((((.(((((((((((((((.(.((((((((((((.((...((((.((.(((((....))))).)).))))..)).)))))))..)))))).)))).))))))))))))).)))))))
chr5B	mireap-m0196-5p	+	-34.7	CGAGTAGGACATCGCCGGAGC	21	17	167574481	167574562	167574491	167574511	GGGGAGGCAGCGAGTAGGACATCGCCGGAGCCTCTCCAGCAGCGCTGACGAGCTCGGCGATGCGGTCCAGCCAGTCCTCGTA	...((((..((..((.(((((((((((.(((.((..((((...))))..))))))))))))...)))).))..))))))...
chr1A	mireap-m0007-5p	+	-28.7	TTCTCCGTCCTATAATGTAAGA	22	16	508353308	508353381	508353318	508353339	AACATGTACTTTCTCCGTCCTATAATGTAAGACATTTTATGACACTACATTACGGGACAGAGGAAGTATATATA	...((((((((((((.((((..(((((((...(((...)))....)))))))..)))).))))))))))))...
chr4A	mireap-m0134-5p	+	-28	CCATCTTTCTTCCATCTATCCC	22	16	158177160	158177279	158177170	158177191	CCTCTCTCTTCCATCTTTCTTCCATCTATCCCTCCTGAGCTATATTTTTTTATAGTTGCATTTCTTATATTCAAAGTATTGGGAACAAGATGATACATGGAGTGACAAGTGAAGGAGATT	..((((.((((...(((((((((((.((((.......(((((((......)))))))...(((((.((((.....)))).)))))......)))).)))))).)).))).))))))))..
chr4B	mireap-m0161-5p	-	-69.4	GTGGCCTCCACGTTCCCATGGG	22	16	258031582	258031753	258031722	258031743	CACGTCTCCGGTGGCCTCCACGTTCCCATGGGCCCAAGTCCCCCAAATGGTACCGACGTCTGCATGAGAAGGGGCCTTTGAGGTGCCTGGGTGAGCCGTCACACTAGGCTTTTTCTTGGGCGCCATGGATGGTGGAGCCGTCGATGAAGAAAATGATGATGATGATGACGCG	..((((..((..(((.(((((.(..(((((((((((((..((.((((.((..((....(((.....))).))..)))))).)).((((((((((....)))).)))))).....))))))).))))))..)))))))))..)).........((.((....)).))))))..
chr4D	mireap-m0171-5p	+	-65.7	GATGTTGGCTCGACTCACTCAGA	23	16	487088250	487088355	487088260	487088282	TGGTCACTATGATGTTGGCTCGACTCACTCAGACCACGCCGGCCGGCCGGCCGGAGCCATCCGCGGCGGTGGTTCTGATTGAGCCGTGCCAATATCTTAGTGATCT	.((((((((.(((((((((.((.((((.(((((((((.((((((....)))))).(((......))).)))).))))).)))).)).))))))))).)))))))).
chr5D	mireap-m0221-5p	+	-47.5	AATTATTCGTCGTGGTTTTAGT	22	16	550862888	550862962	550862898	550862919	CTCAGTTCCAAATTATTCGTCGTGGTTTTAGTTCAAATTTGAACTAAAACCACAACGAGTAATTTGGAACGGAGG	(((.((((((((((((((((.((((((((((((((....)))))))))))))).)))))))))))))))).))).
chr6D	mireap-m0269-5p	+	-21.7	CTATAGCATTGCAATGGAGCATG	23	16	5064662	5064739	5064672	5064694	GGGAACACAACTATAGCATTGCAATGGAGCATGTAAGGTCATTTAATGTTGTCGAGTGCAGTGGCAATAGTATTCCCC	(((((....(((((.((((((((.(.((((((.((((....))))))))..)).).)))))).)).))))).))))).
chr3B	mireap-m0108-3p	+	-37.3	ATATTGTGAGACAGAGGGAGTAT	23	15	22918026	22918165	22918133	22918155	AGCTATTAATTACTCCCTCTGCAAACAAATATCAGTAATTAAGGTATTGTATTGGTTAATGGAAATGAATGAATAATATAAGATCTTATTACGTTAAGTATACTATTATATTGTGAGACAGAGGGAGTATTTATCAGGTG	.(((..(((.((((((((((((..(((((((..((((..((((((.((((((((....((........))...)))))))).)))))).(((.....)))))))..))).))))..).))))))))))).)))...))).
chr4B	mireap-m0158-3p	+	-71.5	GTTTTTGTTTCCGCCGTAGTTG	22	15	633138088	633138194	633138163	633138184	CCAACGAGACCGACTGCAGCGGGAGCAAAAATTATGCCATTGAATTCGTACTGAAAGAGTGAATTCAGTGGTATAGTTTTTGTTTCCGCCGTAGTTGGTCTTGTTGT	.((((((((((((((((.((((((((((((((((((((((((((((((..(.....)..)))))))))))))))))))))))))))))).)))))))))))))))).
chr5D	mireap-m0227-5p	-	-70.3	TTCCGAAATAGATGACTGAACTT	23	15	301579386	301579481	301579449	301579471	ACTCCCTCCGTTCCGAAATAGATGACTGAACTTTGTACTAATTGTAGTATAAAGTTAGTACAAAGTTGAGTCATCTATTTTGGAACGGAGGGAGTA	(((((((((((((((((((((((((((.(((((((((((((((.........))))))))))))))).))))))))))))))))))))))))))).
chr6D	mireap-m0279-5p	-	-54.9	ATATTCGAGGAGCTCTGTACAAA	23	15	283554126	283554243	283554211	283554233	TGGTCAAATGATATTCGAGGAGCTCTGTACAAAAAAAAAACTCAAAATGTACGTGCACTGTTTGAGCAAAATTTCTAGTTTTTTTTTGTACACACCTCCTCGGATGTCATTTGACCAC	((((((((((((((((((((((...((((((((((((((.((..((((.....(((.(.....).)))..))))..))))))))))))))))...)))))))))))))))))))))).
chr7B	mireap-m0308-3p	+	-54.7	TTTTTTGCCACGCCTTCTAGGA	22	15	594011923	594012047	594012016	594012037	TGAAATCACATTCCTAAAAGGCGTGGCAAAAAAACAAAAAAAGTACTCTGAAAAAGCTACTTTCAAACGCATTTTGAAGCATTGAATTTGTTTTTTTTTGCCACGCCTTCTAGGAATGTGATTTC	.(((((((((((((((.(((((((((((((((((((((.((((((..((.....)).)))))).....((........))......)))))..)))))))))))))))).)))))))))))))))
chr1A	mireap-m0014-3p	+	-80.3	TTTGCCATAGGCATAGCCCTGCC	23	14	583360529	583360696	583360664	583360686	AGCCCTGCTGCCAGGAGGAACCAGGAAACGACACGTGGCAGAGCTATGCCTATGGCAAAGCCGTAGGCATAGATGAATATGCAGAGTTGGCATACCTCTATGTAGGCATACCCCTGCCACCAGGAGTACCACGGGTTTGCCATAGGCATAGCCCTGCCACCAGGAGTA	...((((...((....))...))))..((..(..(((((((.(((((((((((((((((.((((..(((((((.(..(((((.......)))))).))))))).....(((.((((....)))).)))..)))).))))))))))))))))).)))))))..)..)).
chr2B	mireap-m0066-5p	-	-57.7	TTAGTTGGCACTCAAATGGATG	22	14	215597627	215597717	215597686	215597707	CCGTCCGGAATTAGTTGGCACTCAAATGGATGTATCTAGATGTATGTCAGTGCTAGATACATCTGTTTGAGCATCAACTAATTCCGGACGA	.(((((((((((((((((..(((((((((((((((((((.((.....))...)))))))))))))))))))..))))))))))))))))).
chr2D	mireap-m0074-3p	+	-72.2	CCGTCTGGTCGGAGTTGGTGTC	22	14	151985095	151985205	151985164	151985185	GTCCTGTGATCAGGAGAGATGACACCGACGCCGATCAGATGGGTCGGCTTAACCAACCAGGCCATGCATCCGTCTGGTCGGAGTTGGTGTCACCTCGCCTGAACATAGGGC	((((((((.(((((.(((.((((((((((.((((((((((((((.(((((........)))))....)))))))))))))).)))))))))).))).))))).))))))))
chr2D	mireap-m0079-5p	+	-44.6	GTGTGATCGAGATAAATTTGAC	22	14	603495350	603495453	603495360	603495381	ATTCCCGCATGTGTGATCGAGATAAATTTGACACTAGATTGCATTTCATTGACTGATGTTTGTTCATTGAGTGTCAAGTTTGTCTCGATCACATACATTGATAC	.........((((((((((((((((((((((((((.(((.(((...((((....))))..)))..))).)))))))))))))))))))))))))).........
chr4A	mireap-m0135-3p	+	-50.6	ATATTGGTGAACAGAGGGAGTA	22	14	179067615	179067718	179067687	179067708	ACACATGAAGTACTCCCTCTGTTCATTAATACAAGACGTTTAGAGACTTGCATGTTCAGTCTAAAACGTCCTATATTGGTGAACAGAGGGAGTACTTATTAATT	.......((((((((((((((((((((((((...(((((((..(((((.........))))).)))))))...)))))))))))))))))))))))).......
chr5A	mireap-m0181-3p	+	-34.2	CATCTCGGGGACGTAGCTCATA	22	14	426930550	426930689	426930658	426930679	ACGCTCTTTTTCTGCACGAGTTATCAGGTGTTGCTCCTTTGAAGATGGCTAATTTCTGCAGCAGTCGAAATGAAACATAATCTTTCAGTTGTTAGGTCTCGCATTCGTCATCTCGGGGACGTAGCTCATATGGTAGAGCG	.(((((...(((.....))).(((((.(.((((((((((.((.((((((.(((..((..(((((..((((.((.......))))))..))))).))......))).))))))))))))).))))).)...))))))))))
chr6B	mireap-m0263-3p	-	-34.9	TTAGGACTCCGTGGCCCAATGG	22	14	54899046	54899154	54899056	54899077	CAGATGCCCCCACTAATCCGCATGGTGACTCAGTCACTGGTGTCTAATGGAGTAAGGTTAACATTTTACTTCATTCATTAGGACTCCGTGGCCCAATGGATAAGGCGCT	.((.((((.......(((((...(((.((..((((.((((((...(((((((((((((....)))))))))))))))))))))))..)).)))...)))))..))))))
chr7B	mireap-m0303-5p	+	-50.8	TTTAGAGGTTTCAATACGGACT	22	14	128258639	128258763	128258649	128258670	TATAAGCCTTTTTAGAGGTTTCAATACGGACTACATATGGACGTGTAGAGACATATTTTAGAGTGTAGAGTCACTCATTTTGCTCCGTATGTATTCCGTATTAGAATCTCTAAAATAACTTATAT	((((((...(((((((((((..((((((((.((((((((((.((((....))))......(((((......))))).......)))))))))).))))))))..)))))))))))...)))))).
chr7D	mireap-m0329-3p	-	-54.7	TTCGGCTGCCGGCCTCCCCACC	22	14	580627774	580627941	580627784	580627805	GCCTCCCAGCCGGCGGGCCGGCTGCGTAAGCCGGAAAGTTGACCCAGTCGCCCTCCGGGAAGACGCTCTTCACGTAGAAATACGATTGCTACCACATCTTCACCAACTTGATCGACATGATGGGAGGAAACGGATTTTCGGCTGCCGGCCTCCCCACCGCAATAAAGA	........((.((.(((..(((((.(((.((((((((.......((((((..((.((.((((.....)))).)).)).....))))))...((...(((((.(((.(.((.....)).).))))))))...)).))))))))))))))))..))).))))........
chr1B	mireap-m0029-3p	-	-70	TGTGACTCCGCTGACATAGTTGC	23	13	326926706	326926856	326926716	326926738	CACTGCTGCTGGGAACTTTGTCAGTGGTGCCTCGGCCCAGGGCCTCGGCAGGGGCACAGCAGCCGGGACTGCTCCACGTGCACATCTGGCCATGTACAGCATGTGCACGCTTCGTGGGTGTGACTCCGCTGACATAGTTGCCGGGATAGAT	..(((.(.((((.((((.(((((((((.(.(.((.((((.((((((....)))))..(((((......)))))...((((((((((((........))).)))))))))...).)))))).).).))))))))).)))).)))).))))..
chr6A	mireap-m0243-5p	-	-59.4	GCGGCTCTCTGGTGTTCAAGCAG	23	13	112588834	112588930	112588898	112588920	GGGGAGCCCGGCGGCTCTCTGGTGTTCAAGCAGGAACCTCATGCTACCGGCAGCATGCGGCGCTTGCTTGAACATCCCAGAGCCACCGGCGTGCCAA	..((.((((((.((((((..((((((((((((((..((.((((((......)))))).))..))))))))))))))..)))))).)))).)).))..
chr6A	mireap-m0247-3p	-	-48	TCTGGGAGACTTCTTACTTAA	21	13	602052294	602052436	602052304	602052324	AGAGAAGAAGCATTTCTCGGTTTATCGAAAGGGAAGGGAGAGGTAGACTGTCCCTTTCGTTTCATTTTTATTTTCTGCAGGGTAGGGAGAGGCCTTGCGCCTTCTTTTTTGATCTGGGAGACTTCTTACTTAAATTAGTCTCA	.(((((((((..((((((((.(((..((((.((((((((.((.....)).)))))))).)))).............(((((((........)))))))...........))).)))))))))))))).)))............
chr7A	mireap-m0292-5p	+	-84.9	AATCGCCCCCCTCCCCAACTTC	22	13	689971549	689971710	689971559	689971580	ATTCTACCAGAATCGCCCCCCTCCCCAACTTCTCCCAAAATCATCACTCCATATGTTTTTTACAATCCTAACTAATTAGACCTTAACTAAATAAAATTGTAAAAAAAATATGAAGTGATGATTCTGGAAGAAGCTGGAGAGGGGGGCGATTCTGGAAGAATC	(((((.(((((((((((((((((.(((.(((((.(((.((((((((((.(((((.(((((((((((......((.((((.......)))).))..))))))))))).))))).)))))))))).))).))))).))).))))))))))))))))).))))).
chrUn	mireap-m0337-5p	-	-70.6	ACATATGAGTAGCTCTCGGCAAA	23	13	26520087	26520222	26520190	26520212	GATTATTTGGACATATGAGTAGCTCTCGGCAAAAAAAGACAAATTTGAGGTCCGTAAAAGAGTTTACTGTTCATGTATTGGTCAGGCCCAATTTGTCTTTTTTTTTCTGAGAGCTACTCATATGTCCGAATGATCT	(((((((((((((((((((((((((((((.(((((((((((((((.(.((((.(((((....))))).(..((.....))..).))))))))))))))))))))..))))))))))))))))))))))))))))).
chr1D	mireap-m0032-3p	+	-76.5	TAGAAAGACAAATATTTAGGATT	23	12	6522486	6522648	6522616	6522638	CTCCCTCCGTTCCTAAATATTTGTCTTTTTAGAGATTTCAAATGGACCACCACATACGGATGTATATAGACATATTTTAGAGCGTAGATTCACTCATTTTGCTCTGTATGTAGTCACTTGTTGAAATCTCTAGAAAGACAAATATTTAGGATTAACGGAGGGA	.((((((((((((((((((((((((((((((((((((((((..((((....((((((..((((......)))).....((((((.((((......)))))))))))))))).))).)...)))))))))))))))))))))))))))))))...)))))))))
chr2A	mireap-m0051-5p	+	-57.3	ATTCCAGAGGGATTGCACTGATC	23	12	774802389	774802486	774802399	774802421	CAAGGGGAGAATTCCAGAGGGATTGCACTGATCCATCGATCTTGAGCGCCGGTTACGGAGAGATGGATCAATGCGATCCCTTTGGAATCCTCCACTAG	..((.((((.(((((((((((((((((.(((((((((..(((..(((....)))..)))..))))))))).))))))))))))))))).)))).))..
chr4A	mireap-m0139-5p	+	-35.5	ACAAGCTATGAAGGGACCTT	20	12	519157352	519157415	519157362	519157381	AAAAATTAAGACAAGCTATGAAGGGACCTTTTCTTGATCCCTTCATAGCTTGTCTTAAGTTTTG	((((.(((((((((((((((((((((.(.......).))))))))))))))))))))).)))).
chr4A	mireap-m0151-3p	-	-27	TAGAGAGGGAGGGCAGAGATT	21	12	490864013	490864106	490864023	490864043	TCAACTCTTTGATGAAAAGATGAAAAAACCAAAAAAACTCTGCCATTCCATCTCTTGGATAGATAGAGAGGGAGGGCAGAGATTCTAGAGAAAG	(((..(((((.....))))))))..............(((((((.((((.(((((.........))))).))))))))))).............
chr5B	mireap-m0204-5p	+	-26.5	ATATTTTCGGTAATAGCTTGGCT	23	12	661869164	661869281	661869174	661869196	TGTTCCAGCCATATTTTCGGTAATAGCTTGGCTTTGCTTTTCATCGAAGCACCTTGACAGACCAAAGTCAACAATTTTTGGTGTCATATTGTCATCCAACAGAATATTTGCTGGCTTG	....(((((.(((((((.((..((((..((((..((((((.....)))))).........(((((((........)))))))))))..))))...))...)))))))..)))))....
chr5D	mireap-m0215-5p	+	-20.1	CTGTACTCAGACATGTTAAGCT	22	12	86192834	86192904	86192844	86192865	TTGTAGATGTCTGTACTCAGACATGTTAAGCTTCCGTATGTGCTTTGACATGTCTGTGCTGAATGTTGGGT	.(.(((...((.((((..(((((((((((((..........)).))))))))))))))).))...))).).
chr6A	mireap-m0236-5p	+	-42.2	CTGTCACTAGATCTGGATGCGGC	23	12	384685130	384685284	384685140	384685162	TTTGTGTTGCCTGTCACTAGATCTGGATGCGGCGGATGCATAATCGCTCATGGGATTGGTTCGAGTCCATAATTTTCGTTCTACGATGAGGATTCCCCGTTCGCACCTGTTCATTCGTCTGACCACCGCGTTTTGCTCTATGCTGGCGTATCTGA	........(((.(.((.((((.(..(((((((.((..((......)).....((((.(((.((((.....((((((((((....)))))))))).....)))).))).))))..........)).)))))))..).))))))).)))........
chr6D	mireap-m0271-3p	+	-33.9	GCCGGCTGGTACTCCGAACACGC	23	12	54764504	54764576	54764544	54764566	ACTCGATGCTGCGTTCGGAGACCAGGAAGCCTAGCAGCTGGCCGGCTGGTACTCCGAACACGCACTTCTCGGG	.((((((((.(.(((((((((((((...(((........)))...))))).)))))))).))))....)))))
chr7A	mireap-m0288-3p	+	-45	AAAAGTGAACAGAGGGAGTACT	22	12	461371662	461371794	461371763	461371784	ATTCGAAACGAGATACTCCATCCGTTCACTTTTGTAAGTCGTTTCAGACAACTTAAAATGAACTGTTTTGCACATTGTCTGAAATGTCTTCAAGGTCTTATAAAAGTGAACAGAGGGAGTACTATAAATTAAT	..........((.((((((.((.(((((((((((((((.((((((((((((..((((((.....))))))....))))))))))))..........))))))))))))))).)).))))))))..........
chr7B	mireap-m0309-5p	+	-74.8	AAAAATGACGTTTTTTGTGGCTT	23	12	597153179	597153314	597153189	597153211	GGTTTCGGTGAAAAATGACGTTTTTTGTGGCTTGTGTAAAAAAGATAAAGAAATGCCTCGTTAATAGTTAGAATGAAGCATCAGAAATTGTCTTTTTTACACAAGCCACAAGAAACTTCGTTTTTCACTGAAACCT	((((((((((((((((((.(((((((((((((((((((((((((((((....((((.(((((.........))))).))))......))))))))))))))))))))))))))))).)))))))))))))))))).
chrUn	mireap-m0332-3p	+	-73.3	ATTTTGGTATGGAGGGAGTAAT	22	12	96589076	96589213	96589182	96589203	ACTGCAGCCGAAGCTCGTGCCTTGCTAGGCTTGATATATACTACTGCCTCTGTACCAAAATATAATACGTTTTTGCAGTTCAATTTGAACTGCAGAAATGTATTATATTTTGGTATGGAGGGAGTAATTGAACTGCAG	.((((((.......(((.((((....)))).))).......((((.(((((((((((((((((((((((((((((((((((.....))))))))))))))))))))))))))))))))))).))))......))))))
chr1A	mireap-m0006-5p	+	-43.3	AAGCCATAACACGTACATTCAGC	23	11	419025461	419025562	419025471	419025493	AAGCTCCTCCAAGCCATAACACGTACATTCAGCTCTGGCATCCCACGCACGCTGTGGCTTGTGTAGCCGAATGTATTTTTTATGGCTTGGGGAAGATTGCGC	..(((((.(((((((((((.(.((((((((.(((...(((..(((((.....)))))..)))..))).)))))))).).)))))))))))))).....))..
chr1A	mireap-m0010-5p	+	-35.8	TTTAGAGATTCAATACGGACT	21	11	560308610	560308734	560308620	560308640	TATAAACACTTTTAGAGATTCAATACGGACTAACATATGAATGTATATAGACATACTTTAGAGCGTTGATTTACTCATTTTGCTTCGTACGTAGTCCATATTGAAATCTTTAAAAGGTCTTATAT	(((((((.(((((((((((((((((.((((((...(((((..((((......)))).....((((.(((.....)))...)))))))))..)))))).))))).)))))))))))))).))))).
chr1B	mireap-m0023-3p	+	-54.5	GTACTGTAGAGGATCCCAACCC	22	11	339908740	339908864	339908833	339908854	CCAGTAAGACGGGTTAGGATCCTTTGCAGTGCTGTACAGTCACTGCCATGTGGAACCTGGCCCCACATGTCATCGGCACTACAACACCATATGGTACTGTAGAGGATCCCAACCCAGTAAGACTG	.((((...(((((((.((((((((((((((((((((.......((.(((((((.........))))))).))..((..........)).)))))))))))))))))))).))))).))...))))
chr1B	mireap-m0028-3p	-	-52.5	TGAGCGACAATTGATATGGATC	22	11	188263444	188263541	188263454	188263475	GTACTCCCTCCGATTCATATTACTTGTCACCCACTTAGTACAACTTTAGTACAAAGTTATATTACGTGAGCGACAATTGATATGGATCGGAGGGAGTA	.(((((((((((((((((((((.(((((.(.(((.(((((.((((((.....)))))).))))).))).).))))).)))))))))))))))))))))
chr2D	mireap-m0070-3p	+	-76.9	AAGAGATGGAACTGCAACAGAG	22	11	37612655	37612791	37612760	37612781	AGAGGTAACCAGAAGATACTCTGTTGCAGTTCCATCTCTTGGTACTGTTGCGGTTTATGATCTGGAAAGAAGTAAAGGGCAGCCTGGTGCACGTGTAACAGTACCAAGAGATGGAACTGCAACAGAGTATAAACCTC	.(((((.........(((((((((((((((((((((((((((((((((((((........(((....))).(((.(((....)))..)))...)))))))))))))))))))))))))))))))))))))..)))))
chr3A	mireap-m0084-5p	+	-54.9	CTCCGTTCCAAAATGTAAGACC	22	11	112940897	112940989	112940907	112940928	GTTGTACTCGCTCCGTTCCAAAATGTAAGACCACTTTTGACACGACGATAGTGTCAAAAATGATCTTACATTTTGGGACGGAGGGAGTAGTAG	....(((((.((((((((((((((((((((.((.(((((((((.......))))))))).)).)))))))))))))))))))).)))))....
chr3D	mireap-m0127-3p	-	-47.31	TCTCAAGTACATGGTTCCAATG	22	11	264325148	264325277	264325158	264325179	AAGGAAACTGAGAAGAATTGGGTCATGTACTTTGACGATGCTTTCTCGCTGCAAGGGGTCGATGCCGGAGTGCTGCTTGTCGCACCCACTAGAGAGCATCTCAAGTACATGGTTCCAATGCACTTTCCCC	..(((((.((......((((((((((((((((.((.((((((((((.......((((((((((..(((....)))...)))).)))).)))))))))))))))))))))))).)))))).)).)))))..
chr4A	mireap-m0147-3p	-	-28.2	CGAGATTTGATGGTGGTTGTTTC	23	11	902781	902890	902791	902813	TGATGGAGCTCCGGCATAGATTCATGATGTCTCCTTGGGGCGGAAAGGTACGATTTCTTGTCGTGTATGCGAGATGGCGAGATTTGATGGTGGTTGTTTCGGATCTATTC	.((((((..(((((.((((..((((.(.(((((((....(((.....(((((((.....))))))).))).....)).))))).).))))...)))).))))))))))).
chr4B	mireap-m0160-5p	-	-50.7	ATCCATGGCGGACCTAATCCCA	22	11	181683532	181683676	181683645	181683666	CACAGAGGCCATCCATGGCGGACCTAATCCCATGGATAGAGCAAAAGAGAGAGAGAGAGAGGAGAGAGACGTGTGGCTAAAAACGAGCCCGTGGCTGGATAAGGAGATCGAGCGGTGGGTGGGTCCACCACAGATGGCCATACGC	......(((((((..(((.(((((((..(((((...................................(((...((((.......))))))).(((.(((......))).))).)))))))))))).)))..)))))))......
chr5D	mireap-m0214-5p	+	-69.4	AAACGATGTTTTTTGTGGCTTG	22	11	52768543	52768674	52768553	52768574	TTTCGGTGAAAAACGATGTTTTTTGTGGCTTGTGTAAAAAAAATAAAGAAATGCCTCGTGAATAGTTAGAATGAAGCATCAGAAATTGTCTTTTTTACACAAGCCACAAAAAACGTCGTTTTTCACCGAAAC	(((((((((((((((((((((((((((((((((((((((((.((((....((((.((((...........)))).))))......)))).))))))))))))))))))))))))))))))))))))))))).
chr6D	mireap-m0272-5p	+	-66.7	CCTCCGTTCCTAAATAGATGAC	22	11	63329716	63329811	63329726	63329747	TAATCTACTCCCTCCGTTCCTAAATAGATGACTCAACTTTGTACTAACTTTAGTATAAAGTTGAGTCATCTATTTTGGAACGGAGGGAGTACAACC	.....(((((((((((((((.(((((((((((((((((((((((((....))))))))))))))))))))))))).))))))))))))))).....
chr6D	mireap-m0277-5p	-	-56.3	GTCCGGAAATAAGTGTCGCTCAA	23	11	179210	179318	179286	179308	TACTCCCACCGTCCGGAAATAAGTGTCGCTCAAACGGATGTATCTAAAACGTAATTTACTGGTAGATACATCCGTCTGAGCGACAGTTATTTCTAGACTAAGGAAGTAT	((((.((...(((..(((((((.(((((((((.(((((((((((((..(.(((...))))..))))))))))))).))))))))).)))))))..)))...)).)))).
chr7A	mireap-m0284-3p	+	-46.6	ATTTGTCTTTTTGGCTGAGAGCT	23	11	6775668	6775781	6775749	6775771	GACATATGAGAAGCTCTCGGAAAAAAAAGACAAATCGGGCCAAAATAGCACATGAACAGTAAACATTTTTACAGACCCCCAATTTGTCTTTTTGGCTGAGAGCTGCTCATATGT	.(((((((((.(((((((((...((((((((((((.(((.........(....)....(((((....))))).....))).))))))))))))..))))))))).)))))))))
chr7A	mireap-m0291-3p	+	-62.6	AAGGCAGGTCCCTTAAGGCACC	22	11	604737084	604737202	604737171	604737192	ATGCTGCTTCGGTGCCTTAAAGGCAACTACGTTTGGGTCACTGACATGTGGGCCAGCCACCTGTTGGGCCCATATGTCATGGACACAAAGGCAGGTCCCTTAAGGCACCGATGCATAGT	....(((.((((((((((((.((...((.(.((((.(((..((((((((((((((((.....))).)))))))))))))..))).)))).).))..)).)))))))))))).)))....
chr7D	mireap-m0324-3p	-	-40.8	GGTCCGGCTGGATCTCCCCCTG	22	11	27097754	27097839	27097764	27097785	TTGGGGCACGGGGGTGGTGGTTCGCCTGCTGCATCTGCAGCCTCGCAGCTGCATGGTCCGGCTGGATCTCCCCCTGGCTGCCGTCG	....(((((.((((.((.((((((...((((.(((((((((......)))))).))).)))))))))).)))))).).))))....
chrUn	mireap-m0334-3p	+	-90.4	GTCGGGTATAGGTCCTCCGCGCC	23	11	374617740	374617863	374617831	374617853	GAATTATTCGGGCACGGAGGACCTATACCCGACCCGAATATTGATAGAATATTGATAAGGATCTATTATGGGAATTTCTATCAATATTCGGGTCGGGTATAGGTCCTCCGCGCCCGAATAATTG	.((((((((((((.(((((((((((((((((((((((((((((((((((..((.((((.......)))).))...))))))))))))))))))))))))))))))))))).)))))))))))).
chr2A	mireap-m0039-3p	+	-53.5	CTTATATTTTAGGACAGAGGGA	22	10	71546578	71546676	71546645	71546666	TGAGTAGTACTCCCTCCGTCCCATAATATAAGAACGTTTTTGACACTAGTGTAGTGTTAAAAACGTTCTTATATTTTAGGACAGAGGGAGTAGAAAAGA	.......(((((((((.((((...((((((((((((((((((((((((...))))))))))))))))))))))))...)))).))))))))).......
chr2A	mireap-m0056-3p	-	-55.7	TCAGTGCAATCCCTCTGGAATT	22	10	774802388	774802488	774802398	774802419	AGCTAGTGGAGGATTCCAAAGGGATCGCATTGATCCATCTCTCCGTAACCGGCGCTCAAGATCGATGGATCAGTGCAATCCCTCTGGAATTCTCCCCTTGC	.((.((.(((((((((((.((((((.(((((((((((((((((((....)))......)))..))))))))))))).)))))).))))))))))).)).))
chr3A	mireap-m0087-5p	+	-43.6	CACTGACATGTGGGCCATGT	20	10	265258852	265258930	265258862	265258881	GACGTTGGGCCACTGACATGTGGGCCATGTTTCCCGCAGGCCCACATGTCAGTGATAGAACGGCAGGCTGCCGAACGGT	..((((.(((((((((((((((((((.(((.....))))))))))))))))))).......((....))))).))))..
chr3A	mireap-m0098-5p	+	-93	AATGACATGTGGCATTCACAAA	22	10	744618444	744618570	744618454	744618475	AGTCCTGATGAATGACATGTGGCATTCACAAATCACAAAGCATCTAATCTCTCCCCCCCTGATTTCAGGTTGGGGATGGGGTGGATGCTTTGTGATTTGTGAATGTCACGTGTCATCCATCAGGATG	.(((((((((.(((((((((((((((((((((((((((((((((((.(((((((((.((((....))))..))))).))))))))))))))))))))))))))))))))))))))).))))))))).
chr4A	mireap-m0131-5p	+	-43.6	GATATGAAAGGTCTGATGCATC	22	10	18276102	18276230	18276112	18276133	GTCAATTGGTGATATGAAAGGTCTGATGCATCTTGATTTAGCAGGTTGTGCTGGCATTTGTGAATTTCCAAAATCATTCGCGGAGCTGAATCAGTTGGTGCATCTGGATTTATCAGATCGCTATTATAC	......(((((((.(((.((((((((((((((((((((((((..(((.....))).(((((((((..........)))))))))))))))))))..)))))))).)))))).))).)))))))......
chr5A	mireap-m0193-3p	-	-62.1	ATGCTATGGGTAAACTCGACCA	22	10	691798171	691798297	691798181	691798202	AGCCAATCCTCTGGTTGAACTTGTCCATAGCATCATCCATCTTGCTGTTCTACCGAGGTAGCCGCTGCCCTTTTGCGCGATGTGTGCAATGGCTGATGCTATGGGTAAACTCGACCAGATGGTTGGC	.(((((((.(((((((((..((..(((((((((((.((.....((.((.((((....))))..)).))....((((((.....)))))).)).)))))))))))..))..))))))))).)))))))
chr5B	mireap-m0201-5p	+	-54.6	GTAGCCAAGGATGACTTGCCTG	22	10	477355314	477355445	477355324	477355345	GCTTCTTCTGGTAGCCAAGGATGACTTGCCTGTGGATATATAGCTTGATCGATTGCAGTTACATCTATGCATGTATATGTGTGATCTCTCACCATGTACAACAGGCAGTCTCCTTGGCTAGCCCGAGTGGCC	(((.(((..(.((((((((((.((((.((((((....................((((..........)))).(((((((.((((....))))))))))).)))))))))))))))))))).)..))).))).
chr5D	mireap-m0213-5p	+	-64.1	AATCGGTTGACGCTCAAACGGA	22	10	52281060	52281155	52281070	52281091	CTCCGTCTGGAATCGGTTGACGCTCAAACGGATGTATCTACACGTATTTCAGTGCTAGATACATCCGTTTGAGCATCAACTAATTCAGGACGGAGG	((((((((.((((..(((((.((((((((((((((((((((((........))).))))))))))))))))))).)))))..)))).)))))))).
chr6A	mireap-m0251-3p	-	-31.4	ACAAGAAGACTATCAGGAACA	21	10	616381839	616381944	616381849	616381869	CGCGGGGTTATGGTGTTCTTTTTGTGAAGAATAAGGATGGAATGGGCCGACTTTGTGTTGACTACCGTCCATTAAACAAGAAGACTATCAGGAACAAATACCCACT	...((((((.(((((.(((((((((....(((..((((((..(((..((((.....)))).))))))))))))..))))))))).)))))..))).....)))...
chr7D	mireap-m0322-3p	+	-65.5	AAACAAACAGGGCTCAAAGATTC	23	10	520967930	520968037	520968005	520968027	AGCTTCTCCCAGAATCTTTGAGCCCCATTTGTTTTACAATCCTATCTAGTTAGGGTCTAATTAGACAGAATTGTAAAACAAACAGGGCTCAAAGATTCTAGGAGAAGC	.((((((((.(((((((((((((((..(((((((((((((.((.(((((((((...))))))))).)).)))))))))))))..))))))))))))))).))))))))
chr1A	mireap-m0015-3p	-	-24.36	AGAGATATGAGAAGGCTGTCAA	22	9	250197115	250197232	250197125	250197146	TGAAGTTCTCTTGAAGTTTTCTCACTTCTTTGCACAGTTCCATCATGTTCTCTTTCTTTGCTTGCCACGTACCTTTCACCTGTTTAAGAGATATGAGAAGGCTGTCAAAAGAAAAAAT	.....((((.((((((((((((((..(((((..((((.......((((..................)))).........))))...)))))..)))))))))).)))).)))).....
chr1B	mireap-m0020-5p	+	-46.7	CTCCGTATCAAAATATAAGATG	22	9	159205719	159205811	159205729	159205750	GTGGTACTCCCTCCGTATCAAAATATAAGATGCTTTTTGACACTATGATAATGTCAAGAAACATCTTATATTTTGATACAGCGGGAGTAGCTA	..(.(((((((.(.((((((((((((((((((.(((((((((.........))))))))).)))))))))))))))))).).))))))).)..
chr1B	mireap-m0025-3p	+	-59.3	TTTCTGCGGCAAGTAATTCTAG	22	9	374019579	374019682	374019651	374019672	CTACCTTTATCACGAATTACTTGTCGCAGAAATGGATGTATCTAGAACTAAAAATACGTCTAGATACATTCATTTCTGCGGCAAGTAATTCTAGACGGAGGGAG	...((((..((..(((((((((((((((((((((((((((((((((..((....))..)))))))))))))))))))))))))))))))))..))..))))...
chr2A	mireap-m0045-3p	+	-54.1	TATTTCGGTACGGAGGGAGTAC	22	9	602112759	602112892	602112861	602112882	AGTCTTAGATATGGCAAATTTGTACTCCCTCCGCCCCAAAATAAATGTCTTAACTTTAATACAATATTATACTAAAATTAATACATTTAAAGTTGGGACACTTATTTCGGTACGGAGGGAGTACAAACTAGACG	.((((.((..........(((((((((((((((..((.((((((.((((((((((((((.....(((((.........)))))...)))))))))))))).)))))).))..))))))))))))))))))))).
chr2A	mireap-m0053-5p	-	-52.2	TTCCGTCCGACAATATAAGATT	22	9	285632923	285633015	285632984	285633005	CAGTTACTCCTTCCGTCCGACAATATAAGATTGTTTTGCAAACTATGTTAGCTTGCAAAATGATCTTATATTATGGGACGGAGGGAGTAGTGT	...(((((((((((((((.(.((((((((((..((((((((.(((...))).))))))))..)))))))))).).)))))))))))))))...
chr2B	mireap-m0059-5p	+	-49.6	CTCTGTCCCAAATTTTAAGATG	22	9	486580781	486580874	486580791	486580812	TAGCTACTACCTCTGTCCCAAATTTTAAGATGTTTTTGGTAAGCTAAATAGCCTACCAAAAACGTCTTATAATTTGGTACAGAGGAAGTACCAT	..(.((((.(((((((.(((((((.((((((((((((((((.(((....))).)))))))))))))))).))))))).))))))).)))).)..
chr2B	mireap-m0063-3p	-	-46.3	CAAAGTTGGCTCTGTAAGCATTG	23	9	18091395	18091558	18091405	18091427	CCTGGCTGTACAAGGCTGCCGTCGACTGTGACTAAGCTCACAAGGTTGATGTGCCTACGTAGTAATGGTGGGAGGTTTCAGCTTCCAGATGGTATTGGAAAGCTGAGATTAATGGAAGTGTTGAATAAGATCAAAGTTGGCTCTGTAAGCATTGTGCAAGAGTT	......(((((((.(((((.(((((((.(((((...(((((.((((......)))).(((....)))))))).(((((((((((((((......)))).))))))))))).................)).))).)))))))...)).))).)))))))......
chr2B	mireap-m0065-3p	-	-55.3	TCATTTGGTTGAATTAGGGAGG	22	9	180042054	180042154	180042064	180042085	CCTCCGACCTCCTTAGTTCAACTAAATGAACTAAAATTTCAGAATTTACAACACTTTTGAAATTTTAGTTCATTTGGTTGAATTAGGGAGGGCCACAGGAG	.((((..(((((((((((((((((((((((((((((((((((((..........)))))))))))))))))))))))))))))))))))))......))))
chr3A	mireap-m0088-5p	+	-57.76	ATCATTTGGACATCTGAGCTGCT	23	9	405685508	405685659	405685518	405685540	TAATTTTTAGATCATTTGGACATCTGAGCTGCTCTGAGAAAAAAAATACAAATCGGGTCAGAACAGTGCGTGAACAGTTAACATTTTTACACACCCCGAATTTAACTTTTTTGTCGAGAGCTGCTCAGATGTCCAAATAATTTGACAATTAG	(((((.((((((.((((((((((((((((.(((((((.((((((........(((((........(((.(((((...........))))).)))))))).......)))))).)).))))).)))))))))))))))).)))))).))))).
chr3A	mireap-m0090-3p	+	-33.89	TTGCATTTGCACCTGCACCTG	21	9	560202875	560203010	560202980	560203000	GAGGGGCTTTTCTTGTGCTTAGGCTGGACGCTGCGATTTTAATGCTGAGACCATCATCCGAAGACCACACCAGCTCAGACAGAGGGCTCATGCCGGATATTTTGATTGCATTTGCACCTGCACCTGAATGTCCACC	...((((..(((..((((..(((.((.(...(((((((..(((((((((.......((....)).........)))))......(((....)))...))))..)))))))..).)))))))))..))).))))...
chr3A	mireap-m0096-5p	+	-36	TGAGGGACGCAATTGAATGGTTG	23	9	701243011	701243142	701243021	701243043	AATTGCAAACTGAGGGACGCAATTGAATGGTTGCCGAAGCCAGGCGGAATATTGCATGTTAGCTCGTTGTTGGACAAATGAAGGATTACTGGTGATGAAATCATTTCATTGCTCCATGCTGGTATTGCACCT	...(((((((((..(((.(((((.((((((((..((..(((((....(((....(((.(((((.....)))))....)))....))).)))))..)).)))))))).))))))))...).))).)))))...
chr4A	mireap-m0145-3p	+	-69.5	CTTTGCCATAGGCATAGCCCTG	22	9	701041426	701041520	701041489	701041510	CGACACGTGGCAAGGCTATGCCTATGGCAAAGCCGTCAGCATAGATTTCATCTATGCCAACGGCTTTGCCATAGGCATAGCCCTGCCACCAGGAT	......((((((.(((((((((((((((((((((((..((((((((...))))))))..))))))))))))))))))))))).))))))......
chr4A	mireap-m0148-5p	-	-35.7	ATGAGATTGTGAATAGAAGCCT	22	9	15491097	15491253	15491222	15491243	AATTATTTCAATGAGATTGTGAATAGAAGCCTTATTCAACCCGTAGGTTCTGACAATGGATGGTCAGCTACATGTTTTAGAGTACATGATATGATGCTTGATCTTATCTTGGTGAAGTCTGTGGAAGAGAATTTTTTTCACAATAATTGACGACCCA	.......(((((...((((((((.((((..(((.((((....((((...(((((........)))))))))......((((.(((..((((.(((.....))).))))...)))...)))))))).)))..)))).)))))))).))))).......
chr5B	mireap-m0195-5p	+	-51.6	ATGAGTAGGAGTTGTTTGAGCCC	23	9	130203491	130203650	130203501	130203523	ACCCACTAGCATGAGTAGGAGTTGTTTGAGCCCTGTTGTGCCTACTCATTCATGTTTGTTTGTCATGCATGCTACTGCTTAGAGTTGAGTCAGGTCTGATTCATCGGGGATGAATCAGAGGCGTGTGAACATGTCCTACTGTGTGTGAGCTAAGTGTGTG	((.((((.((((((((((((..((((((.(((.......((((((((((((.(((.((.....)).))).((....))...))).))))).))))((((((((((...)))))))))).)))...))))))..))))))).)))))......)))).)).
chr5B	mireap-m0197-5p	+	-64.3	ATTATATTGTACGCCCTTCGTCT	23	9	215883962	215884061	215883972	215883994	TGTCTCCCTTATTATATTGTACGCCCTTCGTCTTAAAATAAGTGTATAGTTGAAACACTTATTTTGGGGCGGAGGGAGTACAATATAATAAGGGAGAGGA	(.((((((((((((((((((((.((((((((((((((((((((((.........)))))))))))))))))))))).)))))))))))))))))))).).
chr6A	mireap-m0240-5p	-	-20.6	AGTTCATTTCTCGGTATTCCG	21	9	9789472	9789559	9789529	9789549	CACACATAATAGTTCATTTCTCGGTATTCCGGTTAGGAACAACATGAGGACCAAGAAGGAATGGCGATGGTGATAAGTATTACTTGTA	.(((..(((((.((((((..(((.((((((..((.((..(.......)..)).))..)))))).))).)))))..).)))))..))).
chr6A	mireap-m0241-5p	-	-50.1	TTTCTGAAGGGTTTATCGAGGA	22	9	29948421	29948505	29948474	29948495	ATATTGTGGATTTCTGAAGGGTTTATCGAGGAAGAGGTGGGTTGTGCATCTCTCCTCGATGAAACCTTCGGATATCTACAATGTA	(((((((((((.((((((((.(((((((((((.((((((.......))))))))))))))))).)))))))).))))))))))).
chr6B	mireap-m0254-5p	+	-44.6	CTTGTCTGGGCATTTGTTAGGCC	23	9	437180943	437181059	437180953	437180975	TCGACTGATTCTTGTCTGGGCATTTGTTAGGCCCTCACCGAGCTGTATTCGATGCCCAATGGGGCACAAGCTTCGACTGAGGAGGGCGAGGCGAGCGGAGGCGAGAGCCAGGAAGAG	((..(((..((((((((..((..(((((..((((((..((((((........(((((....)))))..))))).....)..))))))..)))))))..))))))))..)))...)).
chr6B	mireap-m0255-3p	+	-95.1	GATCGAGATCCAACGGCTGAGG	22	9	460500705	460500866	460500835	460500856	CTCCAGTGCTAGCTCAGCCGTTGGATCTTTGATCCAGCGGACATGTGAGGTGCTCCAATTTTTCTGCGAGAAGCCCCTCCAAAAATCACTAAATGACGCGCAGGTCCAGGGGCTCCTGAGATGTCCGCTGGATCGAGATCCAACGGCTGAGGTCGCACGGGA	.(((.((((.(.(((((((((((((((((.((((((((((((((.(.(((.(((((......((((((.((......))......(((.....)))..))))))....))))).))).).))))))))))))))))))))))))))))))).).)))).)))
chr7A	mireap-m0299-3p	-	-32.35	TTTTTTGTCCAGGACACATACAG	23	9	486175073	486175187	486175083	486175105	CAAAATATGCATCTATGTGTCCTCGGCAAAAATAATAAGCATTTCAGCTCACTACGACATAAATATATACTGAACTATTTGTTTTTTTGTCCAGGACACATACAGTCATATTTTT	.((((((((....((((((((((.((((((((.((((((.(.(((((......................))))).).)))))))))))))).))))))))))....)))))))).
chr1B	mireap-m0026-3p	+	-45.1	GTTTTCTCTATAAACTTGGTCA	22	8	578098855	578099009	578098978	578098999	TTAGAATCTTAGACCATGTTTATGGATAAAAATATTTATATCTAGAATGCCAAACATATATCATTAGATTCATCATAAGATGCAGTTTCATATTTTACATATTTGGTATTGCAGATATAAATAGTTTTCTCTATAAACTTGGTCAAACTTGCAAA	...........(((((.(((((((((.((((.(((((((((((..(((((((((.((.((..((.(((((((((....)))).)))))...))..)).)).)))))))))..))))))))))).)))).))))))))).)))))...........
chr1D	mireap-m0036-3p	+	-52	ATCTAGACAAATCTAAGACT	20	8	300382804	300382905	300382876	300382895	CCCAAAATTCTTGTCTTAGATTTGTCTAGATATGAATGTATCAAGTCACATTTTAGTATTAGATACATCCGTATCTAGACAAATCTAAGACTAGAAATTTGG	.(((((.((((.((((((((((((((((((((((.(((((((.(((.((......))))).))))))).)))))))))))))))))))))).)))).)))))
chr2A	mireap-m0037-5p	+	-40.7	CTCTGTCCCAAATTACAAGATG	22	8	26880302	26880393	26880312	26880333	ATATTACTTCCTCTGTCCCAAATTACAAGATGTTTTGGTAGGCCAAAATAGCCTAAAAGACGTCTTATAATTTGGGATGGAACTAGTAACTG	...(((((...((((((((((((((.((((((((((..(((((.......))))).)))))))))).))))))))))))))...)))))...
chr2D	mireap-m0071-3p	+	-52.9	ACCGTTATGACAGGTGGGGCCC	22	8	87804721	87804827	87804796	87804817	TATGACATGCGGGACCCACCTGTCAGGGCTGACATGGCGGCAAAGTCAACCCCGTTTATTTTGACCGTTGAGCTGACCGTTATGACAGGTGGGGCCCACATGTCATT	.((((((((.(((.(((((((((((..((.(.((((((((((((((.(((...))).)))))).))))))...)).).))..))))))))))).))).)))))))).
chr2D	mireap-m0075-3p	+	-38.7	GCGTTCGGAGACCAAGAAGCCT	22	8	334692953	334693080	334693049	334693070	GGCCAGGCACCCGGTAAACTTTTGGACGTGTCGCAGCTTGGTAGGAATCTCCATTCTCTCTATGGCCTTGATCTTCACTGGGTTGCACTTGATGCAGCGTTCGGAGACCAAGAAGCCTAGAAGCTGGC	.....(((((((((.......))))..))))).((((.(((.((....))))).....((((.(((((((.(((((...(.((((((.....)))))).)..))))).))))..))))))).))))..
chr4A	mireap-m0132-5p	+	-49.2	TTAAGGGATTTCAAAATGGACT	22	8	34259765	34259865	34259775	34259796	TATAAGTCTTTTAAGGGATTTCAAAATGGACTACATACGGATGTATATAGACATATTTTGCCGTATTTAGTCCATATTGGAATCTCTAGAAAGACTTGTAT	((((((((((((.(((((((((((.((((((((.((((((....((((....))))....)))))).)))))))).))))))))))).)))))))))))).
chr5A	mireap-m0188-3p	-	-34.2	GCAGTTCTCGTCTTCTTGAGCT	22	8	476197713	476197812	476197723	476197744	TTCGCTTTTTCTGAGTGGGGGCAGAAGGAGAGGCTTCAGAGTGTTTCCTCTTCCTGGCTTTAGCCTCTGCAGTTCTCGTCTTCTTGAGCTCTGAAGCGGT	.(((((((....((((..(((.(((..(((((.((.(((((.(((.((.......))....)))))))).))))))).))).)))..)))).))))))).
chr5D	mireap-m0220-5p	+	-80.4	ACTCCATTTAACTCTGTATTGCT	23	8	528831759	528831918	528831769	528831791	CATAGAAGTTACTCCATTTAACTCTGTATTGCTATGTCCCACTTATTTTTATTTTAGTAACAAGTGCCAGTGGTTAGATGGATGCACAAGTACTGGCACTCGTTACTAAAATAAATAGCTGCTACATAGCAATACGGAGTCGCATGGATAACTTCTATGG	(((((((((((.(((((.(.(((((((((((((((((..((((....((((((((((((((.((((((((((.((.(.((....))))).)))))))))).)))))))))))))).)).))..))))))))))))))))).).)))))))))))))))).
chr6A	mireap-m0234-3p	+	-61	TCCCGCCTTGCACCAAGTGAATC	23	8	53784494	53784586	53784554	53784576	CCGCCGCCTCGGGCTCGCTTGGTGCAGATCGGGACCCTCCGCCCGCCCCGACGGGCCGGATCCCGCCTTGCACCAAGTGAATCGGAGCCGGCG	.(((((.(((.(..(((((((((((((..(((((...((((((((......)))).)))))))))..)))))))))))))..).))).)))))
chr6A	mireap-m0237-3p	+	-49.2	CGACACTTATTATGGATCGGAG	22	8	410908753	410908843	410908812	410908833	ATAGTACTCCCTCCGATCTATAATTAGTGTTGTTTTAGTTCAAATTTGAACCAAAACCACGACACTTATTATGGATCGGAGGGAGTAATAT	....((((((((((((((((((((.(((((((((((.(((((....))))).)))...)))))))).))))))))))))))))))))....
chr6A	mireap-m0241-3p	-	-50.1	CTCGATGAAACCTTCGGATATC	22	8	29948421	29948505	29948430	29948451	ATATTGTGGATTTCTGAAGGGTTTATCGAGGAAGAGGTGGGTTGTGCATCTCTCCTCGATGAAACCTTCGGATATCTACAATGTA	(((((((((((.((((((((.(((((((((((.((((((.......))))))))))))))))).)))))))).))))))))))).
chr6B	mireap-m0256-5p	+	-36.4	CTCCGTCCCAAATTATAAGATG	22	8	502982640	502982741	502982650	502982671	GTTCTACTACCTCCGTCCCAAATTATAAGATGTTTTGTTATACTATTTGAGCGTACCTAAACATCTTATAATTTGGAACAGAGGAAGCATTTAGCATGAACC	((((.....((((.((.((((((((((((((((((.(.((..((.....))..)).).)))))))))))))))))).)).))))..((.....))..)))).
chr6B	mireap-m0258-5p	+	-76.1	CCTCCGTTCCAAAATAGACGACT	23	8	544666941	544667046	544666951	544666973	TATTATACTCCCTCCGTTCCAAAATAGACGACTCAACTTTGTACTAACTTTAGTAAAAGTTAGTACAAAGTTGAGTCATCTATTTTGGAACGGAGGGAGTAGCTAT	.....(((((((((((((((((((((((.((((((((((((((((((((((....)))))))))))))))))))))).))))))))))))))))))))))).....
chr7B	mireap-m0305-5p	+	-44	CTTACGAGGGCCCCACAAGCTC	22	8	228396593	228396690	228396603	228396624	ACCAAAAGGACTTACGAGGGCCCCACAAGCTCAAACGACACTCCCGACCCCTGGGGCGTGCCATATGATCTTGTGGCGTCTTCGTGGGTCTTCTTATC	......(((((((((((((((.(((((((.(((...(.((((((((.....))))).))).)...))).))))))).)))))))))))))))......
chr7D	mireap-m0325-3p	-	-34	TCCACAGGCTTTCTTGAACGGT	22	8	117133267	117133345	117133277	117133298	GGCGGTAGGAGGCGGCCGGGGAGGAGACGGAGGAGGAGGACATCGGTTCCACAGGCTTTCTTGAACGGTTCTTGCCGCG	.((((((((((.((..((((((((...(.(.((((..(.....)..)))).).).))))))))..)).)))))))))).
chr7D	mireap-m0326-3p	-	-41.2	ATCCAAACAGGTGGGGTTAGTTT	23	8	161692796	161692921	161692806	161692828	GTGCTATGGTCCAGACTGTAGCATGTACAATACTACTCCTCTTTGTTTGGATCCCTGAGTTAGAGCTAGTTTGGGTTGAAATAGCCTCAAGTTATCCAAACAGGTGGGGTTAGTTTGACCTAGTTT	((((((((((....))))))))))...(((.((((..(((.(((((((((((..(((((.....((((.(((.....))).))))))).))..))))))))))).)))..))))))).........
chr1A	mireap-m0005-3p	+	-61.7	TTATTTTGGATCTTTGGGAGTA	22	7	256813971	256814077	256814046	256814067	TTGAAATGTGATACTCCCTCTGATCCAAAATAAGTGTCACAGTTTTGAACTAAGGTTAGTTCAAAACTGCGACACTTATTTTGGATCTTTGGGAGTACATGCTTTAC	.((((..(((.(((((((...(((((((((((((((((.(((((((((((((....))))))))))))).)))))))))))))))))...))))))))))..)))).
chr1A	mireap-m0011-5p	+	-36.9	GCCACGGAGTCCTGGATGAATGC	23	7	564279710	564279861	564279720	564279742	TATCCATTGGGCCACGGAGTCCTGGATGAATGCGGACACCACAAAACAGCTAAAGTAGGCTCTGTAATGATCAGAATGGGGAAAACAAATGAGTGCTCAACACTACATTTAAATGGAAAGCAAAATTATCCATGGATTTAGTGTTGGGGAAC	..(((.(..(..(((.(((((((((((((.(((.....(((......((((......))))(((.......)))..))).......(((((((((.....)))).))))).........)))...))))))).)))))).))))..))))..
chr1D	mireap-m0033-3p	+	-21.46	CCCGGCTGAGATAGGAAACCTGC	23	7	11275794	11275878	11275846	11275868	ATCTGATTCATCTAAGGTACCTAGGTCTAGCAGGGACCGAAATTAGTGAACTCCCGGCTGAGATAGGAAACCTGCAGTTTTTGGA	.((..(.....((.((((.((((..((.(((.((((...............)))).)))))..))))..))))..))...)..))
chr1D	mireap-m0034-5p	+	-51.2	ATGAGAAGGTAGATCATAATAGC	23	7	51038107	51038201	51038117	51038139	AAGTCTTTAGATGAGAAGGTAGATCATAATAGCTGAGCGAAATGAAAGTGATATTGTTGCTCAATTGTTATGATCTGCTTCTCATCTGAAGACTA	.(((((((((((((((((.(((((((((((((.(((((((((((.......)))).))))))).)))))))))))))))))))))))))))))).
chr1D	mireap-m0035-3p	+	-28.4	ATAATCTGCTGTAGAAAAATAGG	23	7	225411108	225411225	225411193	225411215	GCCAACATTACCTGGTTTTCTGTGTAGTAGTTGTATTTTAAGGTTCGATTGTGGCAGCTGAACTGTGTTGCGCTGAACTTACTCTATAATCTGCTGTAGAAAAATAGGCACAAAAGTA	..........((((.(((((((..(((((((((((.....(((((((...(((.((((........))))))))))))))....))))).))))))))))))).))))..........
chr2B	mireap-m0057-3p	+	-72.5	CTTTGTGCTGACAATTAGGACC	22	7	237344705	237344861	237344830	237344851	CTGTAACCTGTAGGTCCTAGTTTTCAGTACACAGAGAATGAAATTAGAAGCAAAATAGCTTCATGCGCGGCCGCGCGGGTGACCGAATCCCCGCGTGTCGTTATTTTTTCTTCTAATTTAGTTCTCTTTGTGCTGACAATTAGGACCCAGAAGTTTT	.......(((..((((((((((.((((((((.(((((((.((((((((((.((((((((..((((((.((.....(((....)))....))))))))..))))))))..)))))))))).))))))).)))))))).))))))))))))).......
chr2B	mireap-m0058-3p	+	-54.4	CTCCTCCGTCGAGCGTAGCTCC	22	7	443278163	443278252	443278221	443278242	TGGCGACGCGGTAGCTTCGCTCGCCGGAGCAGCGTGCACAAGGACTTGGTCCGGCGCGCTCCTCCGTCGAGCGTAGCTCCGGAGACGCGA	..(((.(.(((.((((.((((((.(((((.(((((((....((((...)))).))))))).))))).)))))).)))))))..).)))..
chr3A	mireap-m0085-3p	+	-41.6	AAACTACAAGTATTTCGGTACAG	23	7	144542410	144542497	144542465	144542487	TATACTTCCTCTGTACCAAAATACTTGTAGCTAGAGAAACTAGTACAAGTTCTCCAAACTACAAGTATTTCGGTACAGAGAGAGTAGA	..((((..(((((((((.((((((((((((...(((((.((......)))))))....)))))))))))).)))))))))..))))..
chr3A	mireap-m0092-3p	+	-72.3	TTCTGCGACAATTAATTTGGAA	22	7	636390833	636390938	636390907	636390928	TACTCCCTCCGTTCCTAATTACTTGTCGCAGGTATGGATGTATCTAGATGTATTTTAGTTCTAGATACATCCATTTCTGCGACAATTAATTTGGAACGGAGGGAGT	.((((((((((((((.(((((.((((((((((.(((((((((((((((...........))))))))))))))).)))))))))).))))).))))))))))))))
chr3A	mireap-m0107-3p	-	-21.2	AGTAGGAGTATATCATTGTGGAG	23	7	709703777	709703858	709703787	709703809	GAAAAACCATCTTTATTGATGTGTATTTATTTCCCTAGATTGGTAATAAAGTAGGAGTATATCATTGTGGAGATGGAGGAAG	......(((((((((((((((((..(((((((.((......)).....)))))))..)))))))..))))))))))......
chr3B	mireap-m0110-5p	+	-50.3	GAAACTGAGATATTGGGACTCA	22	7	347939346	347939518	347939356	347939377	AAGAGATGATGAAACTGAGATATTGGGACTCAACGTTCCATAATGCCATTGGATCCACCAAACACAATTGGTTGGTACTCAAGAATGTCTTTCGATATCTCCAAGGCATCAAACATTTTGTCCTGGTTTTCAGTTTCATAGGAATGTGAACACCGATATCATTGGATACATCG	....((((((((((((((((.((..((((..((.(((.....(((((.(((((.(((((((......)))).))).........(((((....))))).))))))))))..))).))..))))..)))))))))))))).............(((((...)))))...)))).
chr3B	mireap-m0115-5p	-	-69.2	ATCCATATTAGTTGTTGCTGAA	22	7	123475319	123475423	123475392	123475413	ACTCCCTCCGATCCATATTAGTTGTTGCTGAAATGGATGTATCTAGATGTGTTACAGTGTTAGATACATTTGTTTGAGCGACAATTAATATGGATTGGAGGGAGC	.((((((((((((((((((((((((((((.(((..(((((((((((.((.....))...)))))))))))..))).)))))))))))))))))))))))))))).
chr3B	mireap-m0116-5p	-	-37.1	AGTTGAAGATGAGATATTGAAC	22	7	247570359	247570441	247570410	247570431	CTTCAGGAACAGTTGAAGATGAGATATTGAACGAAGATTTTATTTCTTTTTGTCCAATATCTCATTTTCAACTATCCCTGATG	..(((((...(((((((((((((((((((.(((((((.........))))))).)))))))))))))))))))...)))))..
chr3B	mireap-m0118-3p	-	-35.1	TTATATTTTGATACAGAGCTTG	22	7	692221728	692221828	692221738	692221759	TTAAGTTATACTACCTCCGTACCAAAATATAAGATGTTTTTAATGGCTAAACTAGCCTACAAAAACGTCTTATATTTTGATACAGAGCTTGTATCATCATA	.......((((...(((.(((.(((((((((((((((((((...(((((...)))))...))))))))))))))))))).))).)))...)))).......
chr3D	mireap-m0124-3p	+	-58.4	TACAGAGCTCCTCGAATGTTAT	22	7	574707460	574707599	574707568	574707589	ATGGTTAAATAACATTCGAGGAGCTCTGTACAAAAAACAAAAAATCACTAAAAATTAGTTAAAATGTAAGTGCACAGTTTAAGCAGATTTTATAATTTTGTCTTTTTGTACAGAGCTCCTCGAATGTTATTTGAACACCA	.(((((((((((((((((((((((((((((((((((((((((....((((.....)))).....(((((((((.........)))...)))))).)))))).)))))))))))))))))))))))))))))))...))))
chr3D	mireap-m0125-5p	-	-46.6	TGGAGGGATGTGGCGCAGGTG	21	7	199203284	199203368	199203338	199203358	GTGGGGAAAGTGGAGGGATGTGGCGCAGGTGGCGGTGGACGAAGGTGCCGTCACCATCGCGCCGCGAGCTCGCTGCTGGCTTCAG	.(((((..((..(.(((.((((((((.(((((((((..((....)))))))))))...))))))))..))).)..))..))))).
chr4A	mireap-m0137-3p	+	-51.45	TTCTCTATAAACTTGGTCAAAG	22	7	434732556	434732722	434732691	434732712	GAAAAGTCAACCTCACAATCTTTGACCAAGTTTTTCGAGAAAAACATTTACATCTAGAATGCCAAGCATATATCATTACATTCACTATAAGTAGTTACATATTTTATATATTTGGTATTGTAGATAAAAACAATTTTCTCTATAAACTTGGTCAAAGTTTGACTTTT	.(((((((((.........((((((((((((((...(((((((...(((..(((((.(((((((((.(((((...........((((....)))).........))))).))))))))).)))))..)))...)))))))...)))))))))))))).)))))))))
chr4A	mireap-m0150-3p	-	-49.2	TCGGATCAGGCTTCAAGCCCAG	22	7	292387095	292387249	292387105	292387126	GTCGCTGACGCTCGGGGCGATCTGATCTTCACTGGATTCTCAACCTTGCCTGAGGAGCCCGAAAACCTCGAAGCTTTAGCTTCGGACTTTCTTTCCGACCCTATATCCGGGTCAACCCTCACCTCGGATCAGGCTTCAAGCCCAGATACGGCTTT	(((((((..(((.((((((((((((........((........)).....(((((.....((((..(.((((((....)))))))..)))).....(((((.......)))))...)))))..)))))))..))))).))).)))...))))...
chr4A	mireap-m0152-3p	-	-52.1	ATTCTTATATTTTAGGACAGAGG	23	7	623894002	623894097	623894012	623894034	ATATAATACTCCCTCCGTCCCAGAATATAAGAACATTTTTAACACTATGCTAGTGTTAAAAACATTCTTATATTTTAGGACAGAGGGAGTATTGTA	.((((((((((((((.((((.((((((((((((..((((((((((((...))))))))))))..)))))))))))).)))).))))))))))))))
chr4B	mireap-m0154-3p	+	-77.4	TCTCTAGAAAGACAATTATTTAG	23	7	166778449	166778606	166778574	166778596	TCCCTCCGTTCCCAAATAATTGTCTTTCTAGCCATTTCAAATGGACTACAACATACGGATATATGTAGACATATTTTAGAGTGTAGATTCACTCATTTTGCTCCGTATGTAGTCACTTATTGAAATCTCTAGAAAGACAATTATTTAGGAACGGAGGG	.(((((((((((.((((((((((((((((((..(((((((..((((((((...((((((.(((((....)))))....(((((......))))).......))))))))))))).)...)))))))..)))))))))))))))))).)))))))))))
chr4B	mireap-m0163-5p	-	-43.2	TGTAAACTAATATAAGACCGTTT	23	7	476367736	476367808	476367776	476367798	GTACAACCTTTGTAAACTAATATAAGACCGTTTAGATCTAAATGGTCTTATATTAGTTTACAGAGGGAGTATT	((((..((((((((((((((((((((((((((((....))))))))))))))))))))))))))))..)))).
chr4D	mireap-m0168-5p	+	-32.1	TTTAGATATTTCAATAAGGACT	22	7	442430984	442431107	442430994	442431015	ATATAAGTTTTTTAGATATTTCAATAAGGACTACATACGGCTCTATATAGACATATTAGAGTGTAGGTTCACTCATTTTGCTCCGTACATAGTCCGCATTGCAATCTTTAAAAAGACATATATT	(((((.((((((((((.(((.((((..((((((..(((((.(((....))).......(((((......)))))........)))))..))))))..)))).))).))).))))))).))))).
chr5A	mireap-m0180-3p	+	-35.9	CTTAGAGTTGTGTCAGGTCTGAT	23	7	371247689	371247839	371247807	371247829	ATCCTCTGCATGACCTGTCATTACCACAGTAAATAGATGAAACCCACTAGCATGAGTAGGAGTTGTTTGAGCCCTGTTGTGCCTACTCATTCATGTTTGTTTGTCATGCCTACTATTGCTTAGAGTTGTGTCAGGTCTGATTCATCGGGAA	.((((...((.((((((.(((.(((..(((((.(((((((.....((.(((((((((..((((.....(.((.(....).))).))))))))))))).))...)))).....))))))))..).)).))).)))))))).......)))).
chr5A	mireap-m0184-5p	+	-38.7	CTTGTCTTAAATTTGTCTAGATG	23	7	634076760	634076862	634076770	634076792	TCTCAAAATTCTTGTCTTAAATTTGTCTAGATGTAGATGTACCTAATACTAAAACGTGATTTGATACAGTATGTAGACAAATCTAAGATAAGAATTTTGGGAT	(((((((((((((((((((.(((((((((.(((....((((.(.(((((......)).))).).)))).))).))))))))).))))))))))))))))))).
chr5B	mireap-m0199-3p	+	-37.7	TAAGACAACTAATTTTGGACGT	22	7	311486187	311486305	311486274	311486295	TTTACTCCCTCCGTCCCAAATTAGTTGACTCAGACTTGTTTAGATAGACATGTTTTAGTGTTAGATACATATGTGCCTAGACAAATCTAAGACAACTAATTTTGGACGTTGGTAATAGA	.......((..(((((.((((((((((.((.(((.((((((((...(((((......)))))...(((....))).)))))))).))).)).)))))))))).)))))..)).......
chr5B	mireap-m0205-3p	-	-111.5	ACTGGGACAAGCTCGTTGAGTA	22	7	4550302	4550446	4550312	4550333	CATCCTGGTTGTCCTCGGCGAGCTTGTCCCAGTCGACGTTGGAGGCGCTGCCGTTGTCATCGTCCCCATCGCTGTAGTCGTCGTCGATGGCAACGGCAGCGCCTCCAACATTGACTGGGACAAGCTCGTTGAGTAGGCTAGGGTT	.(((((((((...(((((((((((((((((((((((.(((((((((((((((((((((((((.(..(..(......)..)..).))))))))))))))))))))))))).)))))))))))))))))))))))..))))))))).
[truncated: 128 more rows]

## Sheet: PSUSDA2
Novel miRNAs in PSUSDA2
[truncated: 197 more rows]

[truncated: 1 more sheets: PSTCPDA2]
