# Supplementary material for: Genome-wide expression analysis of novel heat-responsive microRNAs and their targets in contrasting wheat genotypes at reproductive stage under terminal heat stress
Source: Front Plant Sci. 2024 Apr 10;15:1328114. doi: 10.3389/fpls.2024.1328114 (PMC11039868; doi:10.3389/fpls.2024.1328114)
Supplement: Supplementary file 6 [file Table_4.xlsx]

## Sheet: PSTCPFL1 vs PSUSFL1 
Supplementary Table S4. Differentially expressed known and novel miRNAs in the different libraries.
Differentially-expressed known and novel miRNAs in flag leaf of heat stressed and control RAJ3765
miRNA	miRNA sequence	PSTCPFL1 Expression	PSUSFL1 Expression	FoldChange	log2FoldChange	P Value	Adjusted P Value	Regulation	Homologous miRNAs in other plant species	Target Transcript	DegradomeCategory	DegradomePval	Annotation	GO BP	GO MF	GO CC
tae-miR9664-3p	UUGCAGUCCUCGAUGUCGUAG	7.37792	1.21986	6.04819	2.5965	0.289201	1	UP	T.aestivum	TraesCS3A02G158800.1	0	0.00671035	Glutaredoxin	GO:0045454 cell redox homeostasis	GO:0009055 electron carrier activity; GO:0015035 protein disulfide oxidoreductase activity
tae-miR531	GCUCGCCGGAGCAGCGUGCA	244.291	34.156	7.15223	2.83839	0.0425568	0.737651	UP	T.aestivum	TraesCS1B02G425000.1	1	0.0185433	Fasciclin domain
										TraesCS3A02G248300.1	1	0.0197903	Uncharacterised
										TraesCS3D02G248300.1	0	0.0389186	Zinc finger, CCHC-type
										TraesCS3A02G248300.1	1	0.0109801	Uncharacterised
										TraesCS3B02G277000.1	0	0.0293841	Zinc finger, CCHC-type		GO:0008270 zinc ion binding; GO:0003676 nucleic acid binding
										TraesCS6B02G152500.1	0	0.0530887	Serpin (serine protease inhibitor)
										TraesCS3A02G131000.1	2	0.0223356	PPR repeat		GO:0005515 protein binding
										TraesCS3D02G131600.1	2	0.0224799	PPR repeat		GO:0005515 protein binding
										TraesCS3D02G131600.2	3	0.0386424	Pentatricopeptide repeat		GO:0005515 protein binding
tae-miR9662a-3p	UUGAACAUCCCAGAGCCACCG	787.798	29.2765	26.9089	4.75001	0.0116499	0.302898	UP	T.aestivum	TraesCS1B02G441100.1	4	0.0398816			GO:0003690 dsDNA binding	GO:0006355 regulation of transcription
										TraesCS6B02G027700.1	3	0.0281671	mTERF	GO:0006355 regulation of transcription, DNA-templated	GO:0003690 double-stranded DNA binding
tae-miR5200	UGUAGAUACUCCCUAAGGCUU	813.211	18.2978	44.443	5.47389	0.00514659	0.178415	UP	B. distachyon, A. thaliana	TraesCS7A02G450000.1	4	0.24909	Fe2OG dioxygenase domain-containing protein (A0A3B6RPZ7_WHEAT)	GO:0009416 response to light stimulus,GO:0045487 gibberellin catabolic process	GO:0046872 metal ion binding,GO:0051213 dioxygenase activity,GO:0052634 C-19 gibberellin 2-beta-dioxygenase activity
										TraesCS7B02G198600.1	4	0.286086	diacylglycerol kinase 4-like(LOC123156003)	GO:0006952 defense response,GO:0007205 protein kinase C-activating G-protein coupled receptor signaling pathway	GO:0003951 NAD+ kinase activity,GO:0004143 diacylglycerol kinase activity,GO:0005524ATP binding
tae-miR1139	AGAGUAACAUGGACUAGUAACA	29.5117	14.6383	2.01606	1.01154	0.552066	1	UP	T.aestivum, B. distachyon	TraesCS4D02G320300.1	4	0.0490562	Enoyl-(Acyl carrier protein) reductase
										TraesCS4D02G093900.2	4	0.0551221	Myb-like DNA-binding domain		GO:0005515 protein binding; GO:0003677 DNA binding
										TraesCS4B02G389700.1	0	0.020807	Serine/threonine-protein kinase	GO:0006468 protein phosphorylation	GO:0005524 ATP binding; GO:0004672 protein kinase activity
tae-miR7757-5p	AUAAAACCUUCAGCUAUCCAUC	27.8722	9.75884	2.85609	1.51404	0.394848	1	UP	T.aestivum, B. distachyon	TraesCS4B02G161300.1	3	0.0540979	Inositol monophosphatase family	GO:0046854 phosphatidylinositol phosphorylation
										TraesCS4B02G161300.1	3	0.0453122	Inositol monophosphatase family	GO:0046854 phosphatidylinositol phosphorylation
										TraesCS7D02G030900.1	4	0.0475008	NB-ARC domain		GO:0043531 ADP binding
										TraesCS7A02G034400.1	4	0.0482962	NB-ARC domain		GO:0043531 ADP binding
										TraesCS3D02G485300.1	2	0.0483964	NB-ARC domain		GO:0043531 ADP binding
tae-miR9675-3p	UUUAUGAUCACUCUCGUUUUG	278.722	106.127	2.62629	1.39303	0.329387	1	UP	T.aestivum	TraesCS5B02G183800.1	1	0.0053159	WRKY DNA -binding domain	GO:0006355 regulation of transcription, DNA-templated	GO:0003700 transcription factor activity, sequence-specific DNA binding
tae-miR397-5p	UCACCGGCGCUGCACACAAUG	340.204	80.5105	4.22559	2.07915	0.160108	1	UP	T.aestivum, S. bicolor	TraesCS1A02G139900.2	4	0.34077	HMA domain-containing protein (A0A3B5XXG6_WHEAT)		GO:0046872 metal ion binding
										TraesCS4D02G079800.1	4	0.322318	protein GLUTAMINE DUMPER 3-like(LOC123099591)	GO:0080143 regulation of amino acid export		GO:0016021 integral component of membrane
tae-miR1138	GCUUAGAUGUGACAUCCUUAAAA	6.55815	1.21986	5.37617	2.42658	0.317447	1	UP	T.aestivum	TraesCS7A02G230500.1	1	0.00829557	MatE	GO:0055085 transmembrane transport	GO:0015297 antiporter activity	GO:0016020 membrane
tae-miR9677a	UGGCCGUUGGUAGAGUAGGAGA	7.37792	3.65957	2.01606	1.01154	0.702977	1	UP	T.aestivum, A. thaliana	TraesCS2B02G195200.2	1	0.0498667	Mid domain of argonaute		GO:0005515 protein binding; GO:0003676 nucleic acid binding
tae-miR1120a	CUCCGUCUCAUAAUAUAAGAAU	23.7733	1.21986	19.4886	4.28456	0.0806808	1	UP	T. aestivum, H. vulgare	TraesCS3A02G147700.1	4	0.230582	Gdt1
										TraesCS6B02G310500.1	4	0.514535	Zinc finger, C3HC4 type (RING finger)		GO:0005515 protein binding;GO:0008270 zinc ion binding
										TraesCS7A02G419900.2	4	0.401007	Glycosyl transferase		GO:0008375 acetylglucosaminyltransferase activity	GO:0016020 membrane
tae-miR1122a	UCUAAAUACGGAUGUAUCU	12.2965	2.43971	5.04016	2.33347	0.331363	1	UP	T.aestivum	TraesCS5A02G307300.1	0	0.0406555	Zinc finger, RING/FYVE/PHD-type
tae-miR9662b-3p	UGAACAUCCCAGAGCCACCGG	27.0524	3.65957	7.39224	2.88601	0.152899	1	UP	T.aestivum	TraesCS2D02G218800.1	2	0.0105006	PI31 proteasome regulator N-terminal
tae-miR6197-5p	UCUGUAAACAAAUGUAGGACG	4.09885	1.21986	3.36011	1.74851	0.512399	1	UP	T.aestivum
tae-miR5384-3p	UGAGCGCGCCGUCGUCGAAUG	0.819769	6.09928	0.134404	-2.89535	0.196191	1	DOWN	T.aestivum
tae-miR1130a	CGUCUUACAUUAUGAAACGGAG	0.819769	29.2765	0.0280009	-5.15838	0.0276688	0.575512	DOWN	T.aestivum	TraesCS6A02G309200.1	4	0.211866	TFIIS helical bundle-like domain		GO:0003682 chromatin binding	GO:0005634 nucleus
tae-miR9653a-3p	UUUGAGACUUUGGCCAUGGCC	172.971	1482.12	0.116705	-3.09906	0.100314	1	DOWN	T.aestivum	TraesCS2A02G488900.1	1	0.0451781	Glycosyl hydrolases family 32 C terminal		GO:0004553 hydrolase activity, hydrolyzing O-glycosyl compounds; GO:0005975 carbohydrate metabolic process
										TraesCS6D02G077000.1	4	0.0163418	Inhibitor of apoptosis-promoting Bax1
										TraesCS6A02G231900.1	1	0.0207771	GrpE	GO:0006457 protein folding	GO:0051087 chaperone binding; GO:0000774 adenyl-nucleotide exchange factor activity
										TraesCS1B02G031300.1	4	0.0289237	Uncharacterised
										TraesCS5B02G466700.1	2	0.0539763	Photosystem I PsaD	GO:0015979 photosynthesis		GO:0009522 photosystem I
tae-miR396-5p	AACUGUGAACUCGCGGGGAUG	1.63954	12.1986	0.134404	-2.89535	0.214722	1	DOWN	T.aestivum
tae-miR9676-5p	UGGAUGUCAUCGUGGCCGUACA	1.63954	7.31913	0.224007	-2.15838	0.325963	1	DOWN	T.aestivum	TraesCS7D02G294300.1	1	0.00571431	Protein tyrosine kinase	GO:0006468 protein phosphorylation	GO:0005524 ATP binding; GO:0004672 protein kinase activity
tae-miR1136	UUGUCGGAGGAAUGGAUGUAUCUA	2.45931	118.326	0.0207842	-5.58837	0.000448644	0.046659	DOWN	T.aestivum	TraesCS5A02G170600.1	1	0.0163903	GBF-interacting protein 1		GO:0005515 protein binding
										TraesCS6A02G166100.1	0	0.0493246	Protein kinase domain	GO:0006468 protein phosphorylation	GO:0005524 ATP binding; GO:0004672 protein kinase activity
										TraesCS2A02G131400.4	0	0.0493623	Leucine-zipper of ternary complex factor MIP1	GO:0007165 signal transduction
										TraesCS2A02G457500.1	0	0.0497394	SMC proteins Flexible Hinge Domain (Structural maintenance of chromosomes protein)	GO:0051276 chromosome organization	GO:0005515 protein binding; GO:0005524 ATP binding	GO:0005694 chromosome
										TraesCS4D02G040200.2	0	0.0559394	Zinc finger, C3HC4 type (RING finger)		GO:0005515 protein binding;GO:0008270 zinc ion binding
										TraesCS7D02G524900.1	1	0.00114425	Flavin containing amine oxidoreductase	GO:0055114 oxidation-reduction process	GO:0016491 oxidoreductase activity
										TraesCS1B02G286900.2	0	0.00149911	RRM in Demeter	GO:0006281 DNA repair	GO:0003824 catalytic activity
										TraesCS7D02G318800.4	1	0.00161735	Histidine kinase-, DNA gyrase B-, and HSP90-like ATPase
										TraesCS1B02G401900.1	0	0.00245884	Thioredoxin-like fold
tae-miR1120c-5p	UAAUAUAAGAACGUUUUUGAC	8.19769	45.1347	0.181627	-2.46095	0.127723	1	DOWN	T.aestivum	TraesCS6A02G139500.1	4	0.0401998	Zinc-finger domain of monoamine-oxidase A repressor R1
										TraesCS7D02G084900.1	0	0.02522	Peroxidase	GO:0006979 response to oxidative stress	GO:0004601 peroxidase activity
										TraesCS6A02G139500.1	4	0.0401998	Zinc-finger domain of monoamine-oxidase A repressor R1
										TraesCS6D02G309500.4	4	0.0171319	Myb DNA-binding like		GO:0003677 DNA binding
										TraesCS5B02G155500.1	0	0.0344734	Plant PDR ABC transporter associated		GO:0005524 ATP binding; GO:0016887 ATPase activity	GO:0016020 membrane
										TraesCS7D02G082500.1	0	0.0440705	Dormancy/auxin associated protein
tae-miR1120b-3p	CUCUGUCCCAUAAUAUAAGAA	1.63954	12.1986	0.134404	-2.89535	0.214722	1	DOWN	T.aestivum	TraesCS7B02G011000.1	1	0.0443621	ERCC4 domain		GO:0003677 DNA binding; GO:0004518 nuclease activity
										TraesCS1B02G187400.1	4	0.0447814	Maf-like protein		GO:0047429 nucleoside-triphosphate diphosphatase activity
tae-miR167c-5p	UGAAGAUGCCAGCAUGAUCUGC	2.45931	6.09928	0.403213	-1.31039	0.57252	1	DOWN	T.aestivum, O. sativa, Z. mays, A.thaliana, S. bicolor, P. trichocarpa	TraesCS1B02G342600.2	4	0.00193657	Ubiquitin carboxyl-terminal hydrolase	GO:0006511 ubiquitin-dependent protein catabolic process	GO:0036459 thiol-dependent ubiquitinyl hydrolase activity
										TraesCS2A02G423500.2	4	0.051595	UTP--glucose-1-phosphate uridylyltransferase	GO:0008152 metabolic process	GO:0070569 uridylyltransferase activity
tae-miR1118	CACUACAUUAUGGAAUGGAGGGA	0.819769	8.53899	0.0960031	-3.38078	0.15406	1	DOWN	T.aestivum	TraesCS6A02G318400.1	3	0.0179747	S-adenosyl-L-methionine-dependent methyltransferase	GO:0043039 tRNA aminoacylation	GO:0004813 alanine-tRNA ligase activity	GO:0005737 cytoplasm
tae-miR9670-3p	AGGUGGAAUACUUGAAGAAGA	1.63954	17.078	0.0960031	-3.38078	0.144094	1	DOWN	T.aestivum
tae-miR9653b	UGGCCAAGGUCUCUUGAGGCU	399.228	3146.01	0.1269	-2.97824	0.0906191	1	DOWN	T.aestivum	TraesCS7A02G298600.1	2	0.000530039	Cellulose synthase	GO:0030244 cellulose biosynthetic process	GO:0016760 cellulose synthase (UDP-forming) activity	GO:0016020 membrane
tae-miR9774	CAAGAUAUUGGGUAUUUCUGUC	5511.31	12971.9	0.424864	-1.23493	0.23811	1	DOWN	T.aestivum
tae-miR399	UGCCAAAGGAGAGUUGCCC	109.849	395.233	0.277935	-1.84718	0.225116	1	DOWN	A. thaliana	TraesCS4A02G020400.1	1	0.00900279	Calcineurin-like phosphoesterase		GO:0016787 hydrolase acitivity
										TraesCS4D02G055500.1	1	0.0254121	Transferase family		GO:0016747 transferase activity, transferring acyl groups other than amino-acyl groups
										TraesCS6B02G330500.1	3	0.0542831	Tetratricopeptide repeat		GO:0005515 protein binding
tae-miR9672b	UACCACGACUGUCAUUAAGCA	185.268	992.962	0.186581	-2.42213	0.177576	1	DOWN	T.aestivum, A. thaliana	TraesCS1A02G284800.1	1	0.0195279	Ribosomal protein L36e		GO:0003735 structural constituent of ribosome	GO:0005622 intracellular
										TraesCS6D02G291700.2	4	0.0518675	GTPase effector domain		GO:0005525 GTP binding; GO:0003924 GTPase activity
tae-miR1128	UUUCGGACGGAGGGAGUAGUA	1.63954	9.75884	0.168005	-2.57342	0.259009	1	DOWN	T.aestivum
tae-miR1137b-5p	GGUCAUCUAUUUUGAAACGGA	8.19769	1055.18	0.00776903	-7.00805	0.00123045	0.0639835	DOWN	T.aestivum	TraesCS2B02G464800.1	3	0.0416293	Myc-type, basic helix-loop-helix (bHLH) domain		GO:0046983 Protein dimerisation activity
										TraesCS3B02G205500.2	4	0.0389042	Glycosyl hydrolase family 1	GO:0005975 Carbohydrate metabolic process BP: carbohydrate metabolic process	GO:0004553 Hydrolase activity, hydrolyzing O-glycosyl compounds
										TraesCS4B02G251600.1	4	0.0369465	Uncharacterised
										TraesCS7B02G492000.1	4	0.0499947	NB-ARC domain		GO:0043531 ADP binding
										TraesCS6B02G005400.2	1	0.0127294	Tetratricopeptide repeat		GO:0005515 protein binding
										TraesCS2B02G515600.1	4	0.0394414	RNA-binding, Nab2-type zinc finger		GO:0046872 metal ion binding; GO:0003723 RNA binding
										TraesCS3B02G205500.2	4	0.00916536	Glycosyl hydrolase family 1	GO:0005975 carbohydrate metabolic process	GO:0004553 hydrolase activity, hydrolyzing O-glycosyl compounds
										TraesCS3B02G205500.1	4	0.0463819	Glycosyl hydrolase family 1	GO:0005975 carbohydrate metabolic process	GO:0004553 hydrolase activity, hydrolyzing O-glycosyl compounds;
										TraesCS7B02G399400.1	0	0.00781077	XS domain	GO:0031047 gene silencing by RNA
										TraesCS2B02G464800.1	3	0.019905	Myc-type, basic helix-loop-helix (bHLH) domain		GO:0046983 protein dimerization activity
										TraesCS6A02G379300.1	0	0.0201974	DNA repair metallo-beta-lactamase	GO:0006508 proteolysis	GO:0008234 cysteine-type peptidase activity
										TraesCS1B02G401900.1	0	0.00245884	Thioredoxin-like fold
										TraesCS4D02G302100.1	1	0.00926583	Purine nucleobase transmembrane transport
										TraesCS7B02G399400.1	4	0.0142971	XS domain	GO:0031047 gene silencing by RNA
										TraesCS3B02G296600.2	4	0.0255875	Serine aminopeptidase, S33
										TraesCS4B02G152700.1	4	0.0418108	Gelsolin repeat	GO:0007010 cytoskeleton organization	GO:0003779 actin binding
										TraesCS2B02G451400.1	4	0.0492678	Cation transport protein	GO:0055085 transmembrane transport; GO:0006812 cation transport	GO:0008324 cation transmembrane transporter activity
tae-miR408	CUGCACUGCCUCUUCCCUGGC	0.819769	7.31913	0.112004	-3.15838	0.169701	1	DOWN	T.aestivum, A. thaliana, O. sativa , S. officinarum , Z. mays	TraesCS2A02G501900.1	0	0.00771112	Polyprenyl synthetase	GO:0008299 isoprenoid biosynthetic process
										TraesCS2D02G163700.1	0	0.00168182	Myb-like DNA-binding domain		GO:0003677 DNA binding
										TraesCS7A02G373700.1	1	0.0527394	Cytochrome P450	GO:0055114 oxidation-reduction process	GO:0005506 iron ion binding; GO:0016705 oxidoreductase activity, acting on paired donors, with incorporation or reduction of molecular oxygen
ps#380	UUGAAUUUGAACAUAGCAUCAGC	17.1861	7.73879	2.22078	1.15107	0.897478	0.992071	UP	ata-miR9674b-3p, bdi-miR5064
ps#83	CAGAUCAUGCUGCAGCUUCAUU	192.666	92.8655	2.07468	1.05289	0.896638	0.992071	UP	ata-miR167f-3p, osa-miR167e-3p	TraesCS6A02G405600.1	4	0.10361	aquaporin PIP1-5-like(LOC123129089)		GO:0015250 water channel activity,	GO:0005886 plasma membrane,GO:0016021 integral component of membrane,
ps#132	UGUUUUCCCAGGUCACCCCUUU	33.4678	15.4776	2.16234	1.11259	0.889046	0.992071	UP	ath-miR398a-3p, osa-miR398a	TraesCS1D02G215800.2	2	0.181775	Lipoxygenase	GO:0006633 fatty acid biosynthetic process,GO:0031408 oxylipin biosynthetic process,GO:0034440 lipid oxidation,	GO:0016702 oxidoreductase activity, acting on single donors with incorporation of molecular oxygen, incorporation of two atoms of oxygen,GO:0046872 metal ion binding
ps#304	GUGGCGCCUCCCCGUUGUUCUC	18.9952	8.84433	2.14773	1.10281	0.89839	0.992071	UP	Not Available	TraesCS4B02G140300.1	4	0.0100096	ribulose bisphosphate carboxylase/oxygenase activase A, chloroplastic			GO:0009570 chloroplast stroma,GO:0009579 thylakoid,
ps#554	GUGUUUGAACAUUUGAGGAGCU	20.8043	8.84433	2.35227	1.23406	0.883538	0.992071	UP	aly-miR771-3p, pab-miR11419	TraesCS2A02G141200.1	4	0.434664	Rx_N domain-containing protein		GO:0005524 ATP binding
										TraesCS2B02G329600.1	4	0.480679	ferric reduction oxidase 7, chloroplastic-like	GO:0016491 oxidoreductase activity		GO:0005886 plasma membrane,GO:0016021 integral component of membrane,
ps#6	GCCAAAUAAUAUUCGAGGAGCU	35.2768	13.2665	2.65909	1.41093	0.858741	0.985111	UP	Not Available	TraesCSU02G052700.1	4	0.150432
ps#905	AAACGAUUGGAAGAAUGAAGAU	30.7542	9.94987	3.09091	1.62803	0.838679	0.965326	UP	Not Available
ps#281	UCCACAGGCUUUCUUGAACUGU	22.6134	11.0554	2.04545	1.03242	0.901012	0.992071	UP	osa-miR396e-5p, zma-miR396c, sbi-miR396d	TraesCS4D02G216800.1	4	0.224445	eukaryotic translation initiation factor NCBP-like		GO:0000340 RNA 7-methylguanosine cap binding,GO:0003743 translation initiation factor activity	GO:0016281 eukaryotic translation initiation factor 4F complex
ps#104	ACAUUUUCCUAUAGACUUGGUC	12.6635	5.52771	2.29091	1.19592	0.909629	0.992071	UP	Not Available	TraesCS3A02G414500.1	0	0.0364143
ps#993	CCGAGGAUGAGUAGGCCACGGG	6.33174	21.0053	0.301435	-1.73008	0.836828	0.965326	DOWN	Not Available	TraesCS1D02G197400.1	4	0.473849
										TraesCS7A02G358100.1	4	0.557549	ABC transporter C family member 8-like	GO:0055085 transmembrane transport	GO:0005524 ATP binding,GO:0042626 ATPase activity, coupled to transmembrane movement of substances	GO:0000325 plant-type vacuole,GO:0005774 vacuolar membrane,GO:0016020 membrane,GO:0016021 integral component of membrane
										TraesCS7D02G144700.1	4	0.373267	DNA excision repair protein ERCC-6		GO:0005524 ATP binding,GO:0015616 DNA translocase activity,GO:0070615 nucleosome-dependent ATPase activity
ps#784	CUCUGUCCCAAAUUACAAGAUG	4.52267	12.161	0.371901	-1.42701	0.895264	0.992071	DOWN	Not Available
ps#943	UCCGAAUUAGUCGACUCAGAUUU	7.23627	63.0159	0.114833	-3.1224	0.69133	0.938865	DOWN	Not Available	TraesCS4D02G117900.1	4	0.0423097	uncharacterized
ps#909	UGGUGCUAUGGAUAGAUUCAACC	0.904534	3.31662	0.272727	-1.87447	0.911086	0.992071	DOWN	ata-miR9674c-3p
ps#361	GCGGCUCUCUGGUGUUCAAGCA	13.568	40.905	0.331695	-1.59207	0.838264	0.965326	DOWN	Not Available	TraesCS3B02G458900.2	4	0.261754	Protein kinase domain-containing protein		GO:0004674 protein serine/threonine kinase activity,GO:0005524 ATP binding	GO:0016021~integral component of membrane,
ps#500	AAGGCAGGUCCCUUAAGGCACC	5.4272	13.2665	0.409091	-1.28951	0.898294	0.992071	DOWN	Not Available	TraesCS4D02G086200.1	4	0.0591008	21.9 kDa heat shock protein-like(LOC123099615)	GO:0006457~protein folding,GO:0009408~response to heat,GO:0009651~response to salt stress,GO:0042542~response to hydrogen peroxide,GO:0051259~protein oligomerization,	GO:0043621~protein self-association,GO:0051082~unfolded protein binding,
										TraesCS6D02G058200.1	3	0.128504
										TraesCS7D02G213600.1	2	0.225617	putative U-box domain-containing protein 42(LOC123168625)		GO:0004842~ubiquitin-protein transferase activity,

## Sheet: PSTCPFL2 vs PSUSFL2 
Table Differentially-expressed known and novel miRNAs in flag leaf of heat stressed and control HUW510
miRNA	miRNA sequence	PSTCPFL2 Expression	PSUSFL2 Expression	FoldChange	log2FoldChange	P Value	Adjusted P Value	Regulation	Homologous miRNAs in other plant species	Target Transcript	DegradomeCategory	DegradomePval	Annotation	GO BP	GO MF	GO CC
tae-miR397-5p	UCACCGGCGCUGCACACAAUG	1477.11	583.806	2.53013	1.33921	0.536462	1	UP	T.aestivum	TraesCS1A02G139900.2	4	0.34077	HMA domain-containing protein (A0A3B5XXG6_WHEAT)		GO:0046872 metal ion binding
										TraesCS4D02G079800.1	4	0.322318	protein GLUTAMINE DUMPER 3-like(LOC123099591)	GO:0080143 regulation of amino acid export		GO:0016021 integral component of membrane
tae-miR9776	UUGGACGAGGAUGUGCAACUG	817.833	329.29	2.48363	1.31245	0.622591	1	UP	T.aestivum	TraesCS6D02G398300.1	0	0.0495751	C2 domain		GO:0005515 protein binding
										TraesCS6B02G212700.2	1	0.0319694	Protein kinase domain, Leucine rich repeat	GO:0006468 protein phosphorylation	GO:0005515 protein binding; GO:0005524 ATP binding
										TraesCSU02G030600.1	2	0.0517001	Aromatic amino acid lyase		GO:0003824 catalytic activity
										TraesCS7A02G518400.1	0	0.00679429	Formamidopyrimidine-DNA glycosylase H2TH domain	GO:0006289 nucleotide-excision repair	GO:0008270 zinc ion binding; GO:0003676 nucleic acid binding
										TraesCS6D02G398300.1	0	0.0430743	C2 domain		GO:0005515 protein binding
tae-miR6201	UGACCCUGAGGCACUCAUACCG	10.4315	1.43795	7.25447	2.85887	0.255745	1	UP	T.aestivum, H.vulgare, A.thaliana	TraesCS3A02G302000.1	4	0.0171482	Uncharacterised ACR, YagE family COG1723
tae-miR1127b-3p	CCUCCGUCCGGAAAUACUUGU	283.042	132.291	2.13954	1.0973	0.731491	1	UP	T.aestivum	TraesCS3B02G266200.2	4	0.0221356	Protein phosphatase 2C		GO:0003824 catalytic activity
										TraesCS4A02G122900.1	4	0.0447537	Uncharacterised
										TraesCS4A02G382900.1	1	0.0134737	Zinc finger, RING/FYVE/PHD-type	GO:0006468 protein phosphorylation; GO:0006950 response to stress	GO:0004672 protein kinase activity
										TraesCS4B02G154500.1	4	0.0081067	Homeobox domain-like		GO:0003677 DNA binding
										TraesCS4B02G157600.2	4	0.0251159	Serine aminopeptidase, S33
										TraesCS4B02G184300.1	2	0.0383368	Thiaminase-2/PQQC
										TraesCS4D02G065300.1	2	0.0297396	Major Facilitator Superfamily	GO:0055085 Transmembrane protein		GO:0016021 Intergral component of membrane
										TraesCS5B02G269100.1	1	0.0157961	NAD dependent epimerase/dehydratase family		GO:0003824 Catalytic activity
										TraesCS2B02G241600.1	4	0.0138902	Salt stress response/antifungal	GO:0006468 protein phosphorylation	GO:0005524 ATP binding; GO:0004672 protein kinase activity
										TraesCS2A02G218900.1	1	0.0280458	Tyrosyl-DNA phosphodiesterase	GO:0006281 DNA repair	GO:0005515 protein binding; GO:0008081 phosphoric diester hydrolase activity	GO:0005634 nucleus
										TraesCS7B02G432900.1	4	0.00945618	Sugar (and other) transporter	GO:0055085 transmembrane transport	GO:0005215 transporter activity	GO:0016021 integral component of membrane
										TraesCS2B02G280600.1	0	0.0237179	Aminotransferase class I and II	GO:0009058 biosynthetic process	GO:0030170 pyridoxal phosphate binding; GO:0003824 catalytic activity
										TraesCS3D02G495000.2	4	0.0275578	Glycosyl hydrolases family 2, sugar binding domain	GO:0005975 carbohydrate metabolic process	GO:0004553 hydrolase activity, hydrolyzing O-glycosyl compounds; GO:0030246 carbohydrate binding	GO:0009341 beta-galactosidase complex
										TraesCS4A02G162000.1	4	0.0356761	Zinc finger, C3HC4 type (RING finger)		GO:0005515 protein binding; GO:0008270 zinc ion binding
										TraesCS6D02G113200.1	4	0.043192	Domain of unknown function (DUF588)
										TraesCS6B02G206700.1	4	0.0495876	Mid domain of argonaute		GO:0005515 protein binding; GO:0003676 nucleic acid binding
										TraesCS4B02G375000.1	0	0.0184918	P-loop containing nucleoside triphosphate hydrolase
										TraesCS4D02G284200.1	4	0.0305391	F-box domain		GO:0005515 protein binding
										TraesCS3B02G219200.2	1	0.0142644	Importin-beta N-terminal domain	GO:0006886 intracellular protein transport	GO:0005488 binding; GO:0008536 Ran GTPase binding
										TraesCS6B02G069500.1	1	0.0163573	NB-ARC domain		GO:0043531 ADP binding
										TraesCS4B02G170300.1	1	0.0192641	Lung seven transmembrane receptor			GO:0016021 integral component of membrane
										TraesCS1B02G139400.1	4	0.0218385	Terpene synthase family, metal binding domain	GO:0008152 metabolic process	GO:0000287 magnesium ion binding; GO:0010333 terpene synthase activity
										TraesCS1B02G169900.2	1	0.0261792	Glycosyl transferase family 8	GO:0006486 protein glycosylation	GO:0016757 transferase activity, transferring glycosyl groups; GO:0003980 UDP-glucose:glycoprotein glucosyltransferase activity
										TraesCS4B02G332300.2	4	0.0311841	Plant PDR ABC transporter associated		GO:0005524 ATP binding; GO:0016887 ATPase activity	GO:0016020 membrane
										TraesCS5D02G023200.1	0	0.0338332	D-mannose binding lectin	GO:0048544 recognition of pollen; GO:0007155 cell adhesion		GO:0005886 cell adhesion
										TraesCS6D02G159300.1	4	0.0348973	Autophagy-related protein C terminal domain
										TraesCS3D02G255900.1	1	0.0490415	CRAL/TRIO, N-terminal domain
										TraesCS3B02G118000.1	1	0.0498088	Leucine rich repeat N-terminal domain		GO:0005515 protein binding
tae-miR1139	AGAGUAACAUGGACUAGUAACA	19.4722	8.62768	2.25695	1.17437	0.55859	1	UP	T.aestivum	TraesCS4D02G320300.1	4	0.0490562	Enoyl-(Acyl carrier protein) reductase
										TraesCS4D02G093900.2	4	0.0551221	Myb-like DNA-binding domain		GO:0005515 protein binding; GO:0003677 DNA binding
										TraesCS4B02G389700.1	0	0.020807	Serine/threonine-protein kinase	GO:0006468 protein phosphorylation	GO:0005524 ATP binding; GO:0004672 protein kinase activity
tae-miR1120c-5p	UAAUAUAAGAACGUUUUUGAC	84.8432	28.7589	2.95015	1.56079	0.533484	1	UP	T.aestivum	TraesCS6A02G139500.1	4	0.0401998	Zinc-finger domain of monoamine-oxidase A repressor R1
										TraesCS7D02G084900.1	0	0.02522	Peroxidase	GO:0006979 response to oxidative stress	GO:0004601 peroxidase activity
										TraesCS6A02G139500.1	4	0.0401998	Zinc-finger domain of monoamine-oxidase A repressor R1
										TraesCS6D02G309500.4	4	0.0171319	Myb DNA-binding like		GO:0003677 DNA binding
										TraesCS5B02G155500.1	0	0.0344734	Plant PDR ABC transporter associated		GO:0005524 ATP binding; GO:0016887 ATPase activity	GO:0016020 membrane
										TraesCS7D02G082500.1	0	0.0440705	Dormancy/auxin associated protein
tae-miR1137a	GAUGACUCAACUUUAUACUA	1620.37	207.064	7.82542	2.96817	0.197002	1	UP	T.aestivum	TraesCS2B02G451400.1	4	0.0457251	Cation transport protein	GO:0055085 Transmembrane transport	GO:0008324 Cation transmembrane transporter activity
										TraesCS6D02G291700.1	4	0.00608621	Dynamin GTPase effector domain		GO:0005525 GTP binding
										TraesCS5D02G075200.1	2	0.00534494	G-protein alpha subunit
										TraesCS7D02G524900.1	1	0.00114425	Flavin containing amine oxidoreductase	GO:0055114 oxidation-reduction process	GO:0016491 oxidoreductase activity
										TraesCS1B02G286900.2	0	0.00149911	RRM in Demeter	GO:0006281 DNA repair	GO:0003824 catalytic activity
										TraesCS7D02G318800.4	1	0.00161735	Histidine kinase-, DNA gyrase B-, and HSP90-like ATPase
										TraesCS5B02G429900.1	4	0.00279056	2Fe-2S iron-sulfur cluster binding domain	GO:0055114 oxidation-reduction process	GO:0005506 iron ion binding
										TraesCS6B02G185500.2	4	0.00334774	Transglycosylase SLT domain
										TraesCS5B02G496500.1	4	0.0050174	Development/cell death domain
										TraesCS3B02G540700.1	3	0.00527618	Glutathione S-transferase, N-terminal domain		GO:0005515 protein binding
										TraesCS1B02G066300.1	3	0.00638341	Protein phosphatase inhibitor 2 (IPP-2)	GO:0009966 regulation of signal transduction	GO:0004864 protein phosphatase inhibitor activity
										TraesCS4A02G271700.2	4	0.0127723	Oxysterol-binding protein
										TraesCS7D02G318800.3	4	0.0177256	Histidine kinase-, DNA gyrase B-, and HSP90-like ATPase
										TraesCS4B02G061500.1	4	0.025926	Serine carboxypeptidase	GO:0006508 proteolysis	GO:0004185 serine-type carboxypeptidase activity
										TraesCS3A02G408800.1	2	0.0293039	GDSL/SGNH-like Acyl-Esterase family found in Pmr5 and Cas1p
										TraesCS1B02G254100.1	4	0.0308133	Protein RETICULATA-related
										TraesCS5D02G075200.1	4	0.0329775	G-protein alpha subunit	GO:0007165 signal transduction	GO:0003924 GTPase activity; GO:0004871 signal transducer activity
										TraesCS6B02G136300.1	4	0.0362149	Glycosyl transferase family 41		GO:0005515 protein binding
										TraesCS1B02G286900.1	4	0.0394414	RRM in Demeter		GO:0003824 catalytic activity; GO:0051539 4 iron, 4 sulfur cluster binding
										TraesCS1B02G241600.1	4	0.0410506	F-box domain		GO:0005515 protein binding
										TraesCS6B02G185500.1	4	0.043192	Transglycosylase SLT domain
										TraesCS5B02G111600.4	4	0.0490562	Sec23/Sec24 zinc finger	GO:0006886 intracellular protein transport; GO:0006888 ER to Golgi vesicle-mediated transport	GO:0008270 zinc ion binding	GO:0030127 COPII vesicle coa
										TraesCS7B02G399400.1	0	0.00208044	XS domain	GO:0031047 gene silencing by RNA
										TraesCS6D02G152600.1	4	0.00483439	Pyridoxal phosphate-dependent transferase		GO:0000287 magnesium ion binding; GO:0030170 pyridoxal phosphate binding
										TraesCS6B02G286800.1	4	0.0120422	Tim10/DDP family zinc finger
										TraesCS1B02G019800.1	4	0.0129993	NADH	GO:0055114 oxidation-reduction process	GO:0016491 oxidoreductase activity
										TraesCS3A02G448900.1	4	0.0149107	Protein of unknown function (DUF1624)
										TraesCS6A02G268000.1	4	0.015865	ADP-ribosylation factor family	GO:0007264 small GTPase mediated signal transduction	GO:0005525 GTP binding	GO:0005622 intracellular
										TraesCS4B02G010200.1	4	0.0412848	GDSL-like Lipase/Acylhydrolase		GO:0016788 hydrolase activity, acting on ester bonds
										TraesCS2A02G349800.1	4	0.0454571	Sugar/inositol transporter	GO:0055085 transmembrane transport	GO:0005215 transporter activity;	GO:0016021 integral component of membrane
										TraesCS6B02G231400.1	4	0.0459196	Protein kinase domain	GO:0006468 protein phosphorylation	GO:0005524 ATP binding; GO:0004672 protein kinase activity
										TraesCS7A02G252000.2	4	0.050992	Auxin response factor	GO:0009725 response to hormone	GO:0005515 protein binding
										TraesCS5D02G075200.1	4	0.000959559	G-protein alpha subunit		GO:0003924 GTPase activity; GO:0004871 signal transducer activity; GO:0019001 guanyl nucleotide binding
										TraesCS5D02G501800.2	0	0.0054768
										TraesCS4B02G372400.1	4	0.00669761	Protein kinase domain	GO:0006468 protein phosphorylation	GO:0005524 ATP binding; GO:0004672 protein kinase activity
										TraesCS2B02G406500.3	4	0.0114541	Variant SH3 domain		GO:0005515 protein binding
										TraesCS1B02G296800.1	0	0.0338332	Lipin/Ned1/Smp2 multi-domain protein middle domain
										TraesCS4A02G357300.1	1	0.0346053	Uncharacterised
										TraesCS3B02G369700.2	1	0.00106826	Endonuclease/Exonuclease/phosphatase family	GO:0046856 phosphatidylinositol dephosphorylation
										TraesCS4B02G179000.2	0	0.00198166	WD40-repeat-containing domain		GO:0005515 protein binding
										TraesCS5B02G026500.1	4	0.00363934	NB-ARC domain		GO:0043531 ADP binding
										TraesCS4A02G271700.2	4	0.00415816	Oxysterol-binding protein
										TraesCS7D02G318800.3	0	0.00620924	Histidine kinase-, DNA gyrase B-, and HSP90-like ATPase
										TraesCS1D02G138100.4	4	0.00623075	Starch synthase catalytic domain		GO:0004373 glycogen (starch) synthase activity
										TraesCS7A02G252000.5	3	0.0153498	Auxin response factor	GO:0006355 regulation of transcription; GO:0009725 response to hormone	GO:0005515 protein binding; GO:0003677 DNA binding
										TraesCS5D02G399200.1	3	0.0162646	Protein kinase domain	GO:0006468 protein phosphorylation	GO:0005524 ATP binding; GO:0004672 protein kinase activity
										TraesCS2B02G406500.2	4	0.0180647	Variant SH3 domain		GO:0005515 protein binding
										TraesCS5D02G184100.1	4	0.0195979	Mediator complex subunit 25 von Willebrand factor type A
										TraesCS1B02G107000.1	4	0.0216383	Galactose oxidase, central domain	GO:0009742 brassinosteroid mediated signaling pathway	GO:0005515 protein binding; GO:0016787 hydrolase activity; GO:0004721 phosphoprotein phosphatase activity
										TraesCS1D02G138100.2	4	0.0317771	Starch synthase catalytic domain		GO:0004373 glycogen (starch) synthase activity
										TraesCS2B02G074500.1	4	0.0322812	WD40/YVTN repeat-like-containing domain		GO:0005515 protein binding; GO:0003676 nucleic acid binding	GO:0005634 nucleus
										TraesCS3B02G205500.1	4	0.0378098	Glycosyl hydrolase family 1	GO:0005975 carbohydrate metabolic process	GO:0004553 hydrolase activity, hydrolyzing O-glycosyl compounds
										TraesCS2B02G556100.1	4	0.0423097	DNA polymerase family A	GO:0006139 nucleobase-containing compound metabolic process	GO:0003676 nucleic acid binding; GO:0003887 DNA-directed DNA polymerase activity
										TraesCS4A02G444300.1	4	0.0482768	Carbohydrate binding module family 20	GO:0016310 phosphorylation	GO:0005524 ATP binding; GO:0003824 catalytic activity; GO:0030246 carbohydrate binding
tae-miR9664-3p	UUGCAGUCCUCGAUGUCGUAG	13.2133	1.43795	9.189	3.19991	0.189162	1	UP	T.aestivum	TraesCS3A02G158800.1	0	0.00671035	Glutaredoxin	GO:0045454 cell redox homeostasis	GO:0009055 electron carrier activity; GO:0015035 protein disulfide oxidoreductase activity
tae-miR9672b	UACCACGACUGUCAUUAAGCA	183.595	14.3795	12.7679	3.67445	0.211938	1	UP	T.aestivum, A. thaliana	TraesCS1A02G284800.1	1	0.0195279	Ribosomal protein L36e		GO:0003735 structural constituent of ribosome	GO:0005622 intracellular
										TraesCS6D02G291700.2	4	0.0518675	GTPase effector domain		GO:0005525 GTP binding; GO:0003924 GTPase activity
tae-miR9653a-3p	UUUGAGACUUUGGCCAUGGCC	3514.04	1266.83	2.77388	1.47191	0.3545	1	UP	T.aestivum	TraesCS2A02G488900.1	1	0.0451781	Glycosyl hydrolases family 32 C terminal		GO:0004553 hydrolase activity, hydrolyzing O-glycosyl compounds; GO:0005975 carbohydrate metabolic process
										TraesCS6D02G077000.1	4	0.0163418	Inhibitor of apoptosis-promoting Bax1
										TraesCS6A02G231900.1	1	0.0207771	GrpE	GO:0006457 protein folding	GO:0051087 chaperone binding; GO:0000774 adenyl-nucleotide exchange factor activity
										TraesCS1B02G031300.1	4	0.0289237	Uncharacterised
										TraesCS5B02G466700.1	2	0.0539763	Photosystem I PsaD	GO:0015979 photosynthesis		GO:0009522 photosystem I
tae-miR9666b-3p	CGGUUGGGCUGUAUGAUGGCGA	4.17262	1.43795	2.90179	1.53694	0.68504	1	UP	T.aestivum	TraesCS1B02G253500.1	4	0.0314514	NAD-dependent epimerase/dehydratase		GO:0003824 catalytic activity; GO:0050662 coenzyme binding
tae-miR408	CUGCACUGCCUCUUCCCUGGC	7.6498	2.87589	2.65997	1.41141	0.587575	1	UP	T.aestivum, O. sativa, S. officinarum	TraesCS2A02G501900.1	0	0.00771112	Polyprenyl synthetase	GO:0008299 isoprenoid biosynthetic process
										TraesCS2D02G163700.1	0	0.00168182	Myb-like DNA-binding domain		GO:0003677 DNA binding
										TraesCS7A02G373700.1	1	0.0527394	Cytochrome P450	GO:0055114 oxidation-reduction process	GO:0005506 iron ion binding; GO:0016705 oxidoreductase activity, acting on paired donors, with incorporation or reduction of molecular oxygen
tae-miR5200	UGUAGAUACUCCCUAAGGCUU	1029.25	493.216	2.08681	1.0613	0.663497	1	UP	T.aestivum, B. distachyon, A.thaliana	TraesCS7A02G450000.1	4	0.24909	Fe2OG dioxygenase domain-containing protein (A0A3B6RPZ7_WHEAT)	GO:0009416 response to light stimulus,GO:0045487 gibberellin catabolic process	GO:0046872 metal ion binding,GO:0051213 dioxygenase activity,GO:0052634 C-19 gibberellin 2-beta-dioxygenase activity
										TraesCS7B02G198600.1	4	0.286086	diacylglycerol kinase 4-like(LOC123156003)	GO:0006952 defense response,GO:0007205 protein kinase C-activating G-protein coupled receptor signaling pathway	GO:0003951 NAD+ kinase activity,GO:0004143 diacylglycerol kinase activity,GO:0005524ATP binding
tae-miR9774	CAAGAUAUUGGGUAUUUCUGUC	9163.76	4157.1	2.20436	1.14036	0.282499	1	UP	T.aestivum
tae-miR530	UGCAGUGGCAUAUGCAACUCU	13.2133	5.75179	2.29725	1.19991	0.581472	1	UP	T.aestivum
tae-miR9779	CUUAUGCAACGUCUGAGGAU	45.8988	5.75179	7.97992	2.99637	0.150779	1	UP	T.aestivum
tae-miR5175-5p	UUCCAAUUUACUCGUCGUGGU	230.189	51.7661	4.44672	2.15274	0.472299	1	UP	T.aestivum	TraesCS5B02G275100.2	4	0.040858	Uncharacterised
										TraesCS7A02G017400.2	4	0.0437812	CobQ/CobB/MinD/ParA nucleotide binding domain		GO:0016887 ATPase activity
										TraesCS3D02G210900.1	4	0.0226541	Protein tyrosine kinase		GO:0005524 ATP binding; GO:0004672 protein kinase activity	GO:0006468 protein phosphorylation
										TraesCS5B02G511600.1	4	0.0367534	Cleavage inducing molecular chaperone
										TraesCS7A02G277100.1	4	0.0234663	Peroxisome biogenesis factor 1, N-terminal	GO:0007031 peroxisome organization	GO:0005524 ATP binding;	GO:0005777 peroxisome
										TraesCS7B02G313400.1	4	0.0477673	Cytochrome P450	GO:0055114 oxidation-reduction process	GO:0005506 iron ion binding; GO:0016705 oxidoreductase activity, acting on paired donors, with incorporation or reduction of molecular oxygen
										TraesCS2B02G228500.1	1	0.00643632	Alpha 1,4-glycosyltransferase conserved region
										TraesCS4B02G136400.1	4	0.0293221	AP2 domain	GO:0006355 regulation of transcription, DNA-templated	GO:0003677 DNA binding; GO:0003700 transcription factor activity, sequence-specific DNA binding
										TraesCS7A02G183600.1	3	0.0496414	Gamma-thionin family	GO:0006952 defense response
										TraesCS5B02G517000.1	4	0.0550669	Peptidase family M20/M25/M40	GO:0008152 metabolic process	GO:0016787
										TraesCS1A02G389400.1	4	0.00260088	Transcription factor TFIIB repeat	GO:0006355 regulation of transcription, DNA-templated; GO:0070897 DNA-templated transcriptional preinitiation complex assembly	GO:0017025 TBP-class protein binding
										TraesCS2A02G270000.1	4	0.0129369	Transcriptional regulator of RNA polII, SAGA, subunit			GO:0070461 SAGA-type complex
tae-miR167c-5p	UGAAGCUGCCAGCAUGAUCUGC	40.3353	15.8174	2.55006	1.35053	0.508687	1	UP	T.aestivum, O. sativa, Z. mays, A.thaliana, S. bicolor, P. trichocarpa	TraesCS1B02G342600.2	4	0.00193657	Ubiquitin carboxyl-terminal hydrolase	GO:0006511 ubiquitin-dependent protein catabolic process	GO:0036459 thiol-dependent ubiquitinyl hydrolase activity
										TraesCS2A02G423500.2	4	0.051595	UTP--glucose-1-phosphate uridylyltransferase	GO:0008152 metabolic process	GO:0070569 uridylyltransferase activity
tae-miR9676-5p	UGGAUGUCAUCGUGGCCGUACA	7.6498	2.87589	2.65997	1.41141	0.587575	1	UP	T.aestivum	TraesCS7D02G294300.1	1	0.00571431	Protein tyrosine kinase	GO:0006468 protein phosphorylation	GO:0005524 ATP binding; GO:0004672 protein kinase activity
tae-miR9662b-3p	UGAACAUCCCAGAGCCACCGG	730.208	11.5036	63.4766	5.98815	0.0758293	1	UP	T.aestivum	TraesCS2D02G218800.1	2	0.0105006	PI31 proteasome regulator N-terminal
tae-miR9781	UUUUGUCACAUAUAAUACAUA	4.86805	1.43795	3.38542	1.75933	0.591217	1	UP	T.aestivum
tae-miR398	UGUGUUCUCAGGUCGCCCCCG	4131.59	1157.55	3.56926	1.83562	0.231219	1	UP	T.aestivum, O. sativa, Z. mays, A.thaliana, S. bicolor,	TraesCS3A02G368600.1	2	0.00478375	Tetratricopeptide-like helical domain		GO:0005515 protein binding
tae-miR1135	CUGCGACAAGUAAUUCCGAACGGA	105.706	7.18973	14.7024	3.87798	0.142892	1	UP	T.aestivum	TraesCSU02G065300.2	4	0.0120494	N-terminal domain of argonaute
tae-miR1122b-3p	AGACUUAUAUUUAGGAACGGA	69.5436	34.5107	2.01513	1.01087	0.68517	1	UP	T.aestivum	TraesCS7B02G011000.1	1	0.0443621	ERCC4 domain		GO:0003677 DNA binding; GO:0004518 nuclease activity
										TraesCS1B02G187400.1	4	0.0447814	Maf-like protein		GO:0047429 nucleoside-triphosphate diphosphatase activity
tae-miR9674a-5p	GCAUCAUCCAUCCUACCAUUC	11.8224	48.8902	0.241816	-2.04802	0.302334	1	DOWN	T.aestivum	TraesCS3B02G295300.1	0	0.0272907	Wall-associated receptor kinase galacturonan-binding		GO:0030247 polysaccharide binding
										TraesCS3B02G295300.1	2	0.0305111	Wall-associated receptor kinase galacturonan-binding		GO:0030247 polysaccharide binding
										TraesCS6A02G165800.3	1	0.0304516	bZIP transcription factor	GO:0006355 regulation of transcription, DNA-templated	GO:0003700 transcription factor activity, sequence-specific DNA binding
tae-miR1130b-3p	CCUCCGUCCCAAAAUAUAAGA	17.3859	64.7076	0.268684	-1.89602	0.381309	1	DOWN	T.aestivum	TraesCS6A02G184100.2	1	0.0235869	Histone deacetylase domain	GO:0016575 Histone deacetylation	GO:0004407 Histone deacetylase activity
										TraesCS7B02G256300.1	0	0.0334616	Protein phosphatase 2C		GO:0003824 catalytic activity; GO:0043169 cation binding
tae-miR1136	UUGUCGUAGGUAUGGAUGUAUCUA	4.17262	69.0214	0.0604539	-4.04802	0.0741114	1	DOWN	T.aestivum	TraesCS5A02G170600.1	1	0.0163903	GBF-interacting protein 1		GO:0005515 protein binding
										TraesCS5A02G170600.3	0	0.0454214	Protein of unknown function (DUF1296)		GO:0005515 protein binding
										TraesCS5A02G170600.2	0	0.0457215	Protein of unknown function (DUF1296)		GO:0005515 protein binding
										TraesCS4B02G273600.2	4	0.0019182	Uncharacterised
										TraesCS5A02G105700.1	4	0.0152429	Zn-finger in ubiquitin-hydrolases and other protein		GO:0008270 zinc ion binding
										TraesCSU02G121900.2	4	0.0199586	HAUS augmin-like complex subunit 4	GO:0051225 spindle assembly		GO:0070652 HAUS complex
										TraesCS2A02G112700.1	4	0.0227771	THUMP domain		GO:0003723 RNA binding
										TraesCS2B02G172500.1	1	0.0378983	SAM dependent carboxyl methyltransferase		GO:0008168 methyltransferase activity
										TraesCS3A02G423200.1	4	0.0523415	Zinc finger C-x8-C-x5-C-x3-H type (and similar)		GO:0046872 metal ion binding
										TraesCS1B02G282200.2	4	0.0532509	DHHC palmitoyltransferase
										TraesCS3A02G420200.1	4	0.0108783	Protein tyrosine kinase	GO:0006468 protein phosphorylation	GO:0005524 ATP binding; GO:0004672 protein kinase activity
										TraesCS3A02G093100.1	4	0.024691	Protein of unknown function (DUF3730)		GO:0005515 protein binding
										TraesCS3B02G502500.1	4	0.0287465	CRAL/TRIO, N-terminal domain
										TraesCS6A02G166100.1	0	0.0493246	Protein kinase domain	GO:0006468 protein phosphorylation	GO:0005524 ATP binding; GO:0004672 protein kinase activity
										TraesCS2A02G131400.4	0	0.0493623	Leucine-zipper of ternary complex factor MIP1	GO:0007165 signal transduction
										TraesCS2A02G457500.1	0	0.0497394	SMC proteins Flexible Hinge Domain (Structural maintenance of chromosomes protein)	GO:0051276 chromosome organization	GO:0005515 protein binding; GO:0005524 ATP binding	GO:0005694 chromosome
										TraesCS4D02G040200.2	0	0.0559394	Zinc finger, C3HC4 type (RING finger)		GO:0005515 protein binding;GO:0008270 zinc ion binding
										TraesCS2B02G451400.1	4	0.0457251	Cation transport protein	GO:0055085 Transmembrane transport	GO:0008324 Cation transmembrane transporter activity
										TraesCS6D02G291700.1	4	0.00608621	Dynamin GTPase effector domain		GO:0005525 GTP binding
										TraesCS5D02G075200.1	2	0.00534494	G-protein alpha subunit
										TraesCS7D02G524900.1	1	0.00114425	Flavin containing amine oxidoreductase	GO:0055114 oxidation-reduction process	GO:0016491 oxidoreductase activity
										TraesCS1B02G286900.2	0	0.00149911	RRM in Demeter	GO:0006281 DNA repair	GO:0003824 catalytic activity
										TraesCS7D02G318800.4	1	0.00161735	Histidine kinase-, DNA gyrase B-, and HSP90-like ATPase
										TraesCS5B02G429900.1	4	0.00279056	2Fe-2S iron-sulfur cluster binding domain	GO:0055114 oxidation-reduction process	GO:0005506 iron ion binding
										TraesCS6B02G185500.2	4	0.00334774	Transglycosylase SLT domain
										TraesCS5B02G496500.1	4	0.0050174	Development/cell death domain
										TraesCS3B02G540700.1	3	0.00527618	Glutathione S-transferase, N-terminal domain		GO:0005515 protein binding
										TraesCS1B02G066300.1	3	0.00638341	Protein phosphatase inhibitor 2 (IPP-2)	GO:0009966 regulation of signal transduction	GO:0004864 protein phosphatase inhibitor activity
										TraesCS4A02G271700.2	4	0.0127723	Oxysterol-binding protein
										TraesCS7D02G318800.3	4	0.0177256	Histidine kinase-, DNA gyrase B-, and HSP90-like ATPase
										TraesCS4B02G061500.1	4	0.025926	Serine carboxypeptidase	GO:0006508 proteolysis	GO:0004185 serine-type carboxypeptidase activity
										TraesCS3A02G408800.1	2	0.0293039	GDSL/SGNH-like Acyl-Esterase family found in Pmr5 and Cas1p
										TraesCS1B02G254100.1	4	0.0308133	Protein RETICULATA-related
										TraesCS5D02G075200.1	4	0.0329775	G-protein alpha subunit	GO:0007165 signal transduction	GO:0003924 GTPase activity; GO:0004871 signal transducer activity
										TraesCS6B02G136300.1	4	0.0362149	Glycosyl transferase family 41		GO:0005515 protein binding
										TraesCS1B02G286900.1	4	0.0394414	RRM in Demeter		GO:0003824 catalytic activity; GO:0051539 4 iron, 4 sulfur cluster binding
										TraesCS1B02G241600.1	4	0.0410506	F-box domain		GO:0005515 protein binding
										TraesCS6B02G185500.1	4	0.043192	Transglycosylase SLT domain
										TraesCS5B02G111600.4	4	0.0490562	Sec23/Sec24 zinc finger	GO:0006886 intracellular protein transport; GO:0006888 ER to Golgi vesicle-mediated transport	GO:0008270 zinc ion binding	GO:0030127 COPII vesicle coa
										TraesCS7B02G399400.1	0	0.00208044	XS domain	GO:0031047 gene silencing by RNA
										TraesCS6D02G152600.1	4	0.00483439	Pyridoxal phosphate-dependent transferase		GO:0000287 magnesium ion binding; GO:0030170 pyridoxal phosphate binding
										TraesCS6B02G286800.1	4	0.0120422	Tim10/DDP family zinc finger
										TraesCS1B02G019800.1	4	0.0129993	NADH	GO:0055114 oxidation-reduction process	GO:0016491 oxidoreductase activity
										TraesCS3A02G448900.1	4	0.0149107	Protein of unknown function (DUF1624)
										TraesCS6A02G268000.1	4	0.015865	ADP-ribosylation factor family	GO:0007264 small GTPase mediated signal transduction	GO:0005525 GTP binding	GO:0005622 intracellular
										TraesCS4B02G010200.1	4	0.0412848	GDSL-like Lipase/Acylhydrolase		GO:0016788 hydrolase activity, acting on ester bonds
										TraesCS2A02G349800.1	4	0.0454571	Sugar/inositol transporter	GO:0055085 transmembrane transport	GO:0005215 transporter activity;	GO:0016021 integral component of membrane
										TraesCS6B02G231400.1	4	0.0459196	Protein kinase domain	GO:0006468 protein phosphorylation	GO:0005524 ATP binding; GO:0004672 protein kinase activity
										TraesCS7A02G252000.2	4	0.050992	Auxin response factor	GO:0009725 response to hormone	GO:0005515 protein binding
										TraesCS5D02G075200.1	4	0.000959559	G-protein alpha subunit		GO:0003924 GTPase activity; GO:0004871 signal transducer activity; GO:0019001 guanyl nucleotide binding
										TraesCS5D02G501800.2	0	0.0054768
										TraesCS4B02G372400.1	4	0.00669761	Protein kinase domain	GO:0006468 protein phosphorylation	GO:0005524 ATP binding; GO:0004672 protein kinase activity
										TraesCS2B02G406500.3	4	0.0114541	Variant SH3 domain		GO:0005515 protein binding
										TraesCS1B02G296800.1	0	0.0338332	Lipin/Ned1/Smp2 multi-domain protein middle domain
										TraesCS4A02G357300.1	1	0.0346053	Uncharacterised
										TraesCS1B02G401900.1	0	0.00245884	Thioredoxin-like fold
tae-miR9662a-3p	UUGAACAUCCCAGAGCCACCG	18.0813	1026.69	0.0176112	-5.82736	0.0531624	1	DOWN	T.aestivum	TraesCS1B02G441100.1	4	0.0398816	mTERF		GO:0003690 dsDNA binding	GO:0006355 regulation of transcription
										TraesCS6B02G027700.1	3	0.0281671	mTERF	GO:0006355 regulation of transcription, DNA-templated	GO:0003690 double-stranded DNA binding
tae-miR9772	UGAGAUGAGAUUACCCCAUAC	5.56349	224.32	0.0248016	-5.33342	0.0896802	1	DOWN	T.aestivum, A. thaliana	TraesCS1A02G284800.1	1	0.0195279	Ribosomal protein L36e		GO:0003735 structural constituent of ribosome	GO:0005622 intracellular
										TraesCS6D02G291700.2	4	0.0518675	GTPase effector domain		GO:0005525 GTP binding; GO:0003924 GTPase activity
tae-miR1120b-3p	CUCUGUCCCAUAAUAUAAGAA	5.56349	17.2554	0.322421	-1.63298	0.381047	1	DOWN	T.aestivum	TraesCS2A02G128300.3	0	0.0356155	Glycosyltransferase family 29 (sialyltransferase)	GO:0006486 protein glycosylation	GO:0008373 sialyltransferase activity
tae-miR1118	UCCCUCCAUUCCACAAUGUAGUG	1.39087	11.5036	0.120908	-3.04802	0.153139	1	DOWN	T.aestivum
tae-miR399	UGCCAAAGGAGAAUUGCCC	186.377	621.193	0.300031	-1.73682	0.541148	1	DOWN	T.aestivum	TraesCS4A02G020400.1	1	0.00900279	Calcineurin-like phosphoesterase		GO:0016787 hydrolase acitivity
										TraesCS4D02G055500.1	1	0.0254121	Transferase family		GO:0016747 transferase activity, transferring acyl groups other than amino-acyl groups
										TraesCS6B02G330500.1	3	0.0542831	Tetratricopeptide repeat		GO:0005515 protein binding
tae-miR9661-5p	UGAAGUAGAGCAGAGACCUCA	1.39087	8.62768	0.16121	-2.63298	0.230323	1	DOWN	T.aestivum
tae-miR9668-5p	CAAUGACAAGUAUUUCCGGA	9.04067	34.5107	0.261967	-1.93254	0.297803	1	DOWN	T.aestivum	TraesCS6B02G277500.1	1	0.0115289	PH domain associated with Beige/BEACH		GO:0005515 protein binding
										TraesCS3B02G219200.9	0	0.0235325	Importin-beta N-terminal domain	GO:0006886 intracellular protein transport	GO:0005488 binding; GO:0008536 Ran GTPase binding
										TraesCS1B02G283200.1	1	0.025288	LSM domain
tae-miR9679-5p	CAGAACCAGAAUGAGUAGCUC	0.695436	53.204	0.0130711	-6.25747	0.0119129	0.613517	DOWN	T.aestivum
tae-miR5050	UUGAACGACCUCACCAUGUCG	0.695436	7.18973	0.0967263	-3.36995	0.168687	1	DOWN	T.aestivum	TraesCS5A02G203500.1	1	0.0417191	Glycosyltransferase family 20		GO:0003824 catalytic activity	GO:0005992 trehalose biosynthetic process
										TraesCS3D02G020600.1	0	0.00709831	GDSL-like Lipase/Acylhydrolase		GO:0016788 hydrolase activity, acting on ester bonds
										TraesCS5A02G213700.1	1	0.000107613	Ctr copper transporter family	GO:0035434 copper ion transmembrane transport	GO:0005375 copper ion transmembrane transporter activity	GO:0016021 integral component of membrane
tae-miR1121	UAAGAGCGUUUAGAACACUACU	4.17262	17.2554	0.241816	-2.04802	0.276751	1	DOWN	T.aestivum
tae-miR1137b-5p	UCCGUUCCAAAAUAGAUGACC	7.6498	1875.08	0.00407971	-7.93732	0.00358719	0.369481	DOWN	T.aestivum	TraesCS2B02G464800.1	3	0.0416293	Myc-type, basic helix-loop-helix (bHLH) domain		GO:0046983 Protein dimerisation activity
										TraesCS3B02G205500.2	4	0.0389042	Glycosyl hydrolase family 1	GO:0005975 Carbohydrate metabolic process BP: carbohydrate metabolic process	GO:0004553 Hydrolase activity, hydrolyzing O-glycosyl compounds
										TraesCS4B02G251600.1	4	0.0369465	Uncharacterised
										TraesCS7B02G492000.1	4	0.0499947	NB-ARC domain		GO:0043531 ADP binding
										TraesCS6B02G005400.2	1	0.0127294	Tetratricopeptide repeat		GO:0005515 protein binding
										TraesCS2B02G515600.1	4	0.0394414	RNA-binding, Nab2-type zinc finger		GO:0046872 metal ion binding; GO:0003723 RNA binding
										TraesCS3B02G205500.2	4	0.00916536	Glycosyl hydrolase family 1	GO:0005975 carbohydrate metabolic process	GO:0004553 hydrolase activity, hydrolyzing O-glycosyl compounds
										TraesCS3B02G205500.1	4	0.0463819	Glycosyl hydrolase family 1	GO:0005975 carbohydrate metabolic process	GO:0004553 hydrolase activity, hydrolyzing O-glycosyl compounds;
										TraesCS7B02G399400.1	0	0.00781077	XS domain	GO:0031047 gene silencing by RNA
										TraesCS2B02G464800.1	3	0.019905	Myc-type, basic helix-loop-helix (bHLH) domain		GO:0046983 protein dimerization activity
										TraesCS6A02G379300.1	0	0.0201974	DNA repair metallo-beta-lactamase	GO:0006508 proteolysis	GO:0008234 cysteine-type peptidase activity
										TraesCS1B02G401900.1	0	0.00245884	Thioredoxin-like fold
										TraesCS4D02G302100.1	1	0.00926583	Purine nucleobase transmembrane transport
										TraesCS7B02G399400.1	4	0.0142971	XS domain	GO:0031047 gene silencing by RNA
										TraesCS3B02G296600.2	4	0.0255875	Serine aminopeptidase, S33
										TraesCS4B02G152700.1	4	0.0418108	Gelsolin repeat	GO:0007010 cytoskeleton organization	GO:0003779 actin binding
										TraesCS2B02G451400.1	4	0.0492678	Cation transport protein	GO:0055085 transmembrane transport; GO:0006812 cation transport	GO:0008324 cation transmembrane transporter activity
tae-miR1122a	UCUAGAUACGGAUCUAUCUA	2.08631	139.481	0.0149577	-6.06297	0.0454528	1	DOWN	T.aestivum	TraesCS5A02G307300.1	0	0.0406555	Zinc finger, RING/FYVE/PHD-type
tae-miR156	UGACAGAAGAGAGUGAGCACA	6.95436	224.32	0.031002	-5.01149	0.106151	1	DOWN	T.aestivum, B. napus, H. vulgare, N. tabacum, Saccharum sp. , B. rapus, A. thaliana	TraesCS6A02G110100.2	4	0.0039606	Transcription factor, SBP-box		GO:0003677 DNA binding	GO:0005634 nucleus
ps#744	UAUGGAGUGAUGAUUCUGGGAGA	22.9884	9.39605	2.4466	1.29078	0.926641	1	UP	Not Available	TraesCS2D02G327100.1	4	0.144065	plant UBX domain-containing protein 4-like(LOC123053567)	GO:0000045~autophagosome assembly,GO:0007030~Golgi organization,GO:0031468~nuclear envelope reassembly,GO:0043161~proteasome-mediated ubiquitin-dependent protein catabolic process,GO:0061025~membrane fusion,	GO:0043130~ubiquitin binding,	GO:0005634~nucleus,GO:0005829~cytosol,
ps#880	AAGUUCCGGUUGUUGUGAUU	143.677	17.2261	8.34069	3.06017	0.702203	0.990004	UP	Not Available	TraesCS4A02G112000.1	3	0.341462	rab3 GTPase-activating protein catalytic subunit-like(LOC123085597)	GO:0043547~positive regulation of GTPase activity,	GO:0005096~GTPase activator activity,	GO:0005737~cytoplasm,
										TraesCS7A02G246200.1	0	0.134169	probable lipoxygenase 8, chloroplastic(LOC123152042)	GO:0006633~fatty acid biosynthetic process,GO:0031408~oxylipin biosynthetic process,GO:0034440~lipid oxidation,	GO:0016702~oxidoreductase activity, acting on single donors with incorporation of molecular oxygen, incorporation of two atoms of oxygen,GO:0046872~metal ion binding,
										TraesCS1B02G152000.2	2	0.524634	RING finger and transmembrane domain-containing protein 2-like(LOC123118018)	GO:1904294~positive regulation of ERAD pathway,	GO:0061630~ubiquitin protein ligase activity,	GO:0016021~integral component of membrane,
										TraesCS1D02G110700.2	4	0.4554
ps#1114	AUCAGUGCAAUCCCUCUGGAAUU	233.077	14.0941	16.5372	4.04764	0.630029	0.990004	UP	zma-miR393a-3p
ps#875	UUCGGACCAGGCUUCAUUCCCC	302.042	128.413	2.35212	1.23396	0.914936	1	UP	lja-miR166-3p , hvu-miR166b	TraesCS3A02G182900.1	0	0.0141239	respiratory burst oxidase homolog protein B-like(LOC123061049)		GO:0004601~peroxidase activity,GO:0005509~calcium ion binding,GO:0016174~NAD(P)H oxidase activity,	GO:0005886~plasma membrane,GO:0016021~integral component of membrane,
ps#886	UUCGGACCAGGCUUCAUUCCCCC	674.965	9.39605	71.835	6.16661	0.576967	0.990004	UP	ctr-miR166 , csi-miR166a-3p
ps#924	CUUAUGAAACUUGGCAAGCACUC	63.8566	26.6221	2.39863	1.26221	0.888236	1	UP	Not Available
ps#793	CUUUGCCGUAGGCAUAGCCCUG	68.9652	34.4522	2.00177	1.00127	0.914965	1	UP	Not Available	TraesCS1A02G229300.1	4	0.214803	beta-glucosidase 22-like(LOC123138890)	GO:0002229~defense response to oomycetes,GO:0005975~carbohydrate metabolic process,GO:0042742~defense response to bacterium,	GO:0004675~transmembrane receptor protein serine/threonine kinase activity,	GO:0005886~plasma membrane,GO:0009507~chloroplast,
										TraesCS1A02G430900.1	3	0.000886804	RNAse P Rpr2/Rpp21/SNM1 subunit domain-containing protein (A0A3B5Y8H7_WHEAT)	GO:0006396~RNA processing,
										TraesCS2D02G453100.1	4	0.359405	FCS-Like Zinc finger 1-like
										TraesCS2D02G544800.1	4	0.00386939	ervatamin-C-like(LOC123050542)	GO:0051603~proteolysis involved in cellular protein catabolic process,	GO:0004197~cysteine-type endopeptidase activity,	GO:0005615~extracellular space,GO:0005764~lysosome,
										TraesCS3A02G321900.1	4	0.371094	photosystem II reaction center W protein, chloroplastic-like(LOC123062214)	GO:0015979~photosynthesis,GO:0042549~photosystem II stabilization,		GO:0009523~photosystem II,GO:0009535~chloroplast thylakoid membrane,GO:0016021~integral component of membrane,
										TraesCS3B02G025900.1	4	0.0989473	Histone domain-containing protein(TRAES_3BF102200080CFD_c1)		GO:0003677~DNA binding,GO:0046982~protein heterodimerization activity,	GO:0000786~nucleosome,GO:0005634~nucleus,
										TraesCS3B02G096500.1	4	0.583831	Light-regulated protein (A0A3B6FG81_WHEAT)			GO:0009507~chloroplast,
										TraesCS4D02G086200.1	3	0.132799	21.9 kDa heat shock protein-like(LOC123099615)	GO:0006457~protein folding,GO:0009408~response to heat,GO:0009651~response to salt stress,GO:0042542~response to hydrogen peroxide,GO:0051259~protein oligomerization,	GO:0043621~protein self-association,GO:0051082~unfolded protein binding,
										TraesCS5B02G151000.1	4	0.402874	ferritin-1, chloroplastic-like(LOC123111406)	GO:0006826~iron ion transport,GO:0006880~intracellular sequestering of iron ion,	GO:0004322~ferroxidase activity,GO:0008198~ferrous iron binding,GO:0008199~ferric iron binding,	GO:0005737~cytoplasm,GO:0009536~plastid,
										TraesCS5B02G291400.1	4	0.117102	PIR2-like helical domain-containing protein
										TraesCS5B02G323600.1	4	0.240257
										TraesCS6B02G428400.1	0	0.00102113
										TraesCS7D02G042300.1	4	0.00242013	Protein-serine/threonine phosphatase (A0A3B6THF4_WHEAT)		GO:0046872~metal ion binding,	GO:0005634~nucleus,GO:0005829~cytosol,
										TraesCS1B02G422200.1	3	0.0277611	3-deoxy-manno-octulosonate cytidylyltransferase-like(LOC123145599)		GO:0008690~3-deoxy-manno-octulosonate cytidylyltransferase activity,	GO:0005829~cytosol,GO:0016021~integral component of membrane,
										TraesCS2A02G449000.1	4	0.210989
ps#658	GGGGUCGAGCUGGGAACACAUGA	3.8314	20.3581	0.1882	-2.40966	0.841158	0.990004	DOWN	ata-miR398g-5p	TraesCS4B02G157600.1	4	0.564856	Serine aminopeptidase S33 domain-containing protein
ps#918	GUGAAACACUGUCUGAGAGAAG	3.19283	7.83004	0.407767	-1.29418	0.937201	1	DOWN	Not Available	TraesCS3B02G193000.1	2	0.0365846	carboxylesterase SOBER1-like		GO:0016787~hydrolase activity
ps#148	AUACUCUUGGACGAUUCUUGGA	3.19283	9.39605	0.339806	-1.55722	0.916506	1	DOWN	Not Available	TraesCS7D02G320100.1	4	0.15601	DRMBL domain-containing protein (A0A3B6TG47_WHEAT)	GO:0006303~double-strand break repair via nonhomologous end joining,GO:0031848~protection from non-homologous end joining at telomere,GO:0036297~interstrand cross-link repair,	GO:0003684~damaged DNA binding,GO:0035312~5'-3' exodeoxyribonuclease activity,	GO:0005634~nucleus,
ps#462	GUAUUGUGGUACAGAGGGAGUA	3.8314	9.39605	0.407767	-1.29418	0.929415	1	DOWN	hvu-miR5049b
ps#415	GGUGCUAUGGAUAAAUUCAACC	14.687	31.3202	0.468932	-1.09255	0.892564	1	DOWN	ata-miR9674c-3p	TraesCS3D02G115300.1	4	0.475855	17.5 kDa class II heat shock protein-like(LOC123074158)	GO:0006457~protein folding,GO:0009408~response to heat,GO:0009651~response to salt stress,GO:0042542~response to hydrogen peroxide,GO:0051259~protein oligomerization,	GO:0043621~protein self-association,GO:0051082~unfolded protein binding,
ps#359	CCUGUCACAUUUUAAAGGGUGA	3.19283	10.9621	0.291262	-1.77961	0.898368	1	DOWN	Not Available	TraesCS1A02G241900.1	3	0.392272	UDP-sulfoquinovose synthase, chloroplastic-like(LOC123054194)	GO:0009247~glycolipid biosynthetic process,GO:0046506~sulfolipid biosynthetic process,	GO:0046507~UDPsulfoquinovose synthase activity,
										TraesCS1D02G241800.1	3	0.389121	UDP-sulfoquinovose synthase, chloroplastic-like(LOC123181858)	GO:0009247~glycolipid biosynthetic process,GO:0046506~sulfolipid biosynthetic process,	GO:0046507~UDPsulfoquinovose synthase activity,
ps#650	UUUAGAGGUUUCAAUACGGACU	8.93993	32.8862	0.271845	-1.87915	0.829952	0.990004	DOWN	Not Available	TraesCS1D02G241800.2	3	0.398082	UDP-sulfoquinovose synthase, chloroplastic-like(LOC123181858)	GO:0009247~glycolipid biosynthetic process,GO:0046506~sulfolipid biosynthetic process,	GO:0046507~UDPsulfoquinovose synthase activity,
ps#510	UCAUGCUGGAGUUUCAUCUGCUG	71.5194	144.073	0.496412	-1.01039	0.883942	1	DOWN	bdi-miR167e-3p, ata-miR167b-3p	TraesCS2D02G480900.1	3	0.065721
ps#238	AUGAGAAGGUAGAUCAUAAUAGC	4.46996	45.4142	0.0984265	-3.34481	0.689047	0.990004	DOWN	ata-miR9863a-3p
ps#543	ACAACAAGAUCAAGAAGGGUUUG	4.46996	9.39605	0.475728	-1.07179	0.940791	1	DOWN	Not Available
ps#784	CUCUGUCCCAAAUUACAAGAUG	5.10853	10.9621	0.466019	-1.10154	0.934944	1	DOWN	Not Available

## Sheet: PSTCPDA1 vs PSUSDA1 
Table Differentially-expressed known and novel miRNAs in developing seeds of heat stressed and control RAJ3765
miRNA	miRNA seq	PSTCPDA1 expression	PSUSDA1 Expression	FoldChange	log2FoldChange	P Value	Adjusted P Value	Regulation	Homologous miRNAs in other plant species	Target Transcript	DegradomeCategory	DegradomePval	Annotation	GO BP	GO MF	GO CC
tae-miR1130a	CCUCCGUCUCAUAAUGUAGGACG	14.6891	0.885008	16.5977	4.05292	0.0762398	0.91113	UP	T.aestivum
tae-miR9662a-3p	UUGAACAUCCCAGAGCCACCG	2341.22	16.8151	139.233	7.12136	1.28117e-06	0.000138367	UP	T.aestivum	TraesCS1B02G441100.1	4	0.0398816	mTERF		GO:0003690 dsDNA binding	GO:0006355 regulation of transcription
										TraesCS6B02G027700.1	3	0.0281671	mTERF	GO:0006355 regulation of transcription, DNA-templated	GO:0003690 double-stranded DNA binding
tae-miR1137b-5p	UCCGUUCCAAAAUAGAUGACC	142.372	22.1252	6.43482	2.6859	0.295323	1	UP	T.aestivum	TraesCS2B02G464800.1	3	0.0416293	Myc-type, basic helix-loop-helix (bHLH) domain		GO:0046983 Protein dimerisation activity
										TraesCS3B02G205500.2	4	0.0389042	Glycosyl hydrolase family 1	GO:0005975 Carbohydrate metabolic process BP: carbohydrate metabolic process	GO:0004553 Hydrolase activity, hydrolyzing O-glycosyl compounds
										TraesCS4B02G251600.1	4	0.0369465	Uncharacterised
										TraesCS7B02G492000.1	4	0.0499947	NB-ARC domain		GO:0043531 ADP binding
										TraesCS6B02G005400.2	1	0.0127294	Tetratricopeptide repeat		GO:0005515 protein binding
										TraesCS2B02G515600.1	4	0.0394414	RNA-binding, Nab2-type zinc finger		GO:0046872 metal ion binding; GO:0003723 RNA binding
										TraesCS3B02G205500.2	4	0.00916536	Glycosyl hydrolase family 1	GO:0005975 carbohydrate metabolic process	GO:0004553 hydrolase activity, hydrolyzing O-glycosyl compounds
										TraesCS3B02G205500.1	4	0.0463819	Glycosyl hydrolase family 1	GO:0005975 carbohydrate metabolic process	GO:0004553 hydrolase activity, hydrolyzing O-glycosyl compounds;
										TraesCS7B02G399400.1	0	0.00781077	XS domain	GO:0031047 gene silencing by RNA
										TraesCS2B02G464800.1	3	0.019905	Myc-type, basic helix-loop-helix (bHLH) domain		GO:0046983 protein dimerization activity
										TraesCS6A02G379300.1	0	0.0201974	DNA repair metallo-beta-lactamase	GO:0006508 proteolysis	GO:0008234 cysteine-type peptidase activity
										TraesCS1B02G401900.1	0	0.00245884	Thioredoxin-like fold
										TraesCS4D02G302100.1	1	0.00926583	Purine nucleobase transmembrane transport
										TraesCS7B02G399400.1	4	0.0142971	XS domain	GO:0031047 gene silencing by RNA
										TraesCS3B02G296600.2	4	0.0255875	Serine aminopeptidase, S33
										TraesCS4B02G152700.1	4	0.0418108	Gelsolin repeat	GO:0007010 cytoskeleton organization	GO:0003779 actin binding
										TraesCS2B02G451400.1	4	0.0492678	Cation transport protein	GO:0055085 transmembrane transport; GO:0006812 cation transport	GO:0008324 cation transmembrane transporter activity
tae-miR9675-3p	UUUAUGAUCACUCUCGUUUUG	131.072	55.7555	2.35084	1.23318	0.618861	1	UP	T.aestivum	TraesCS5B02G183800.1	1	0.0053159	WRKY DNA -binding domain	GO:0006355 regulation of transcription, DNA-templated	GO:0003700 transcription factor activity, sequence-specific DNA binding
tae-miR159b	UUUGGAUUGAAGGGAGCUCUG	319.771	14.1601	22.5825	4.49713	0.096823	0.950626	UP	T.aestivum, O. sativa, Z. mays, A. thaliana	TraesCS1A02G025500.1	1	0.0478707	NB-ARC domain		GO:0043531 ADP binding
										TraesCS2D02G507100.1	1	0.0364275	Transmembrane proteins 14C			GO:0016020 membrane
										TraesCS3B02G367500.2	4	0.000715604	Myb-like DNA-binding domain	GO:0006355 regulation of transcription, DNA-templated	GO:0003677 DNA binding
										TraesCS1A02G032700.2	1	0.0225777	Replication factor-A C terminal domain	GO:0006281 DNA repair	GO:0008270 zinc ion binding;
										TraesCS5B02G437400.1	4	0.0465055	Zinc finger, CCHC-type		GO:0008270 zinc ion binding; GO:0003676 nucleic acid binding
tae-miR9679-5p	CAGAACCAGAAUGAGUAGCUC	195.479	0.885008	220.878	7.7871	0.0222459	0.800851	UP	T.aestivum
tae-miR9666a-3p	CGGUAGGGCUGUAUGAUGGCGA	163.84	80.5357	2.03438	1.02459	0.677824	1	UP	T.aestivum	TraesCS2D02G238500.1	0	0.0202848	Cytochrome P450		GO:0005506 iron ion binding; GO:0016705 oxidoreductase activity
tae-miR9775	UGUGCGCAAUAAGAUUUUGCUA	32.7681	7.08006	4.62822	2.21046	0.305241	1	UP	T.aestivum	TraesCS2D02G290900.1	4	0.277268	Calcineurin-like phosphoesterase		GO:0016787 hydrolase acitivity
tae-miR7757-5p	AAAACCUUCAGCUAUCCAUC	856.49	5.31005	161.296	7.33357	0.00304657	0.164515	UP	T.aestivum, B. distachyon	TraesCS4B02G161300.1	3	0.0540979	Inositol monophosphatase family	GO:0046854 phosphatidylinositol phosphorylation
										TraesCS4B02G161300.1	3	0.0453122	Inositol monophosphatase family	GO:0046854 phosphatidylinositol phosphorylation
										TraesCS7D02G030900.1	4	0.0475008	NB-ARC domain		GO:0043531 ADP binding
										TraesCS7A02G034400.1	4	0.0482962	NB-ARC domain		GO:0043531 ADP binding
										TraesCS3D02G485300.1	2	0.0483964	NB-ARC domain		GO:0043531 ADP binding
tae-miR5384-3p	UGAGCGCGCCGCCGUCGAAUG	10.1694	4.42504	2.29815	1.20047	0.55177	1	UP	T.aestivum
tae-miR9653b	UGGCCAAGGUCUCUUGAGGCU	1338.97	576.14	2.32404	1.21663	0.345694	1	UP	T.aestivum	TraesCS7A02G298600.1	2	0.000530039	Cellulose synthase	GO:0030244 cellulose biosynthetic process	GO:0016760 cellulose synthase (UDP-forming) activity	GO:0016020 membrane
tae-miR9774	CAAGAUAUUGGGUAUUUCUGUC	55.3667	8.85008	6.25607	2.64526	0.266373	1	UP	T.aestivum
tae-miR9678-3p	UCUGGCGAGGGACAUACACUGU	44.0674	3.54003	12.4483	3.63788	0.127659	1	UP	T.aestivum	TraesCSU02G105300.1	4	0.223803	Catalase	GO:0006979 response to oxidative stress	GO:0004096 catalase activity
tae-miR9652-5p	CCUGUUUGUCAUUAAGUUUCUU	253.105	7.08006	35.749	5.15983	0.0708601	0.91113	UP	T.aestivum	TraesCS3A02G458400.1	1	0.054838	Uncharacterised
										TraesCS4B02G397600.1	3	0.0524061	Hsp70 protein	GO:0006457 protein folding	GO:0005524 ATP binding
										TraesCS1D02G294400.1	4	0.0518675	Ribonuclease P/MRP, subunit p29	GO:0008033 tRNA processing; GO:0006379 mRNA cleavage	GO:0003723 RNA binding; GO:0004540 ribonuclease activity
tae-miR1118	UCCCUCCGUUCCAUAAUGUAGUG	64.4062	2.65502	24.2582	4.6004	0.0843639	0.91113	UP	T.aestivum	TraesCS6A02G318400.1	3	0.0179747	S-adenosyl-L-methionine-dependent methyltransferase	GO:0043039 tRNA aminoacylation	GO:0004813 alanine-tRNA ligase activity	GO:0005737 cytoplasm
tae-miR9668-5p	UCCGGAAAUACUUGUCAUUG	20.3388	2.65502	7.6605	2.93744	0.162996	1	UP	T.aestivum	TraesCS6B02G277500.1	1	0.0115289	PH domain associated with Beige/BEACH		GO:0005515 protein binding
										TraesCS3B02G219200.9	0	0.0235325	Importin-beta N-terminal domain	GO:0006886 intracellular protein transport	GO:0005488 binding; GO:0008536 Ran GTPase binding
										TraesCS1B02G283200.1	1	0.025288	LSM domain
tae-miR9670-3p	AGGUGGAAUACUUGAAGAAGA	3.3898	11.5051	0.294635	-1.763	0.385321	1	DOWN	T.aestivum
tae-miR9655-3p	CAAGGGAAGGAAGUAGCCAAC	166.1	620.39	0.267735	-1.90112	0.347719	1	DOWN	T.aestivum
tae-miR408	CUGCACUGCCUCUUCCCUGGC	9.03947	45.1354	0.200275	-2.31995	0.316111	1	DOWN	T.aestivum, O. sativa, S. officinarum	TraesCS2D02G163700.1	0	0.00168182	Myb-like DNA-binding domain		GO:0003677 DNA binding
										TraesCS7A02G373700.1	1	0.0527394	Cytochrome P450	GO:0055114 oxidation-reduction process	GO:0005506 iron ion binding; GO:0016705 oxidoreductase activity, acting on paired donors, with incorporation or reduction of molecular oxygen
tae-miR399	UGCCAAAGGAGAAUUGCCC	6.7796	27.4352	0.247113	-2.01676	0.342519	1	DOWN	T.aestivum	TraesCS4A02G020400.1	1	0.00900279	Calcineurin-like phosphoesterase		GO:0016787 hydrolase acitivity
										TraesCS4D02G055500.1	1	0.0254121	Transferase family		GO:0016747 transferase activity, transferring acyl groups other than amino-acyl groups
										TraesCS6B02G330500.1	3	0.0542831	Tetratricopeptide repeat		GO:0005515 protein binding
tae-miR160	UGCCUGGCUCCCUGUAUGCCA	6.7796	26.5502	0.25535	-1.96945	0.351626	1	DOWN	T.aestivum, O. sativa, Z. mays, A. thaliana	TraesCS1A02G156600.1	3	0.000492489	Auxin response factor	GO:0006355 regulation of transcription, DNA-templated; GO:0009725 response to hormone	GO:0005515 protein binding
										TraesCS6B02G258800.1	3	0.00123077	Auxin response factor	GO:0006355 regulation of transcription, DNA-templated; GO:0009725 response to hormone	GO:0005515 protein binding
										TraesCS3B02G111100.1	3	0.0428633	Protease inhibitor/seed storage/LTP family		GO:0004867 serine-type endopeptidase inhibitor activity	GO:0005615 Extra cellular space
										TraesCS5B02G388900.1	1	0.0462064	Inhibitor of apoptosis-promoting Bax1
										TraesCS1A02G156600.1	3	0.000492489	Auxin response factor	GO:0006355 regulation of transcription, DNA-templated; GO:0009725 response to hormone	GO:0005515 protein binding
tae-miR1136	UUGUCGGAGGAAUGGAUGUAUCUA	3.3898	19.4702	0.174102	-2.52199	0.232507	1	DOWN	T.aestivum	TraesCS5A02G170600.1	1	0.0163903	GBF-interacting protein 1		GO:0005515 protein binding
										TraesCS5A02G170600.3	0	0.0454214	Protein of unknown function (DUF1296)		GO:0005515 protein binding
										TraesCS5A02G170600.2	0	0.0457215	Protein of unknown function (DUF1296)		GO:0005515 protein binding
										TraesCS4B02G273600.2	4	0.0019182	Uncharacterised
										TraesCS5A02G105700.1	4	0.0152429	Zn-finger in ubiquitin-hydrolases and other protein		GO:0008270 zinc ion binding
										TraesCSU02G121900.2	4	0.0199586	HAUS augmin-like complex subunit 4	GO:0051225 spindle assembly		GO:0070652 HAUS complex
										TraesCS2A02G112700.1	4	0.0227771	THUMP domain		GO:0003723 RNA binding
										TraesCS2B02G172500.1	1	0.0378983	SAM dependent carboxyl methyltransferase		GO:0008168 methyltransferase activity
										TraesCS3A02G423200.1	4	0.0523415	Zinc finger C-x8-C-x5-C-x3-H type (and similar)		GO:0046872 metal ion binding
										TraesCS1B02G282200.2	4	0.0532509	DHHC palmitoyltransferase
										TraesCS3A02G420200.1	4	0.0108783	Protein tyrosine kinase	GO:0006468 protein phosphorylation	GO:0005524 ATP binding; GO:0004672 protein kinase activity
										TraesCS3A02G093100.1	4	0.024691	Protein of unknown function (DUF3730)		GO:0005515 protein binding
										TraesCS3B02G502500.1	4	0.0287465	CRAL/TRIO, N-terminal domain
										TraesCS6A02G166100.1	0	0.0493246	Protein kinase domain	GO:0006468 protein phosphorylation	GO:0005524 ATP binding; GO:0004672 protein kinase activity
										TraesCS2A02G131400.4	0	0.0493623	Leucine-zipper of ternary complex factor MIP1	GO:0007165 signal transduction
										TraesCS2A02G457500.1	0	0.0497394	SMC proteins Flexible Hinge Domain (Structural maintenance of chromosomes protein)	GO:0051276 chromosome organization	GO:0005515 protein binding; GO:0005524 ATP binding	GO:0005694 chromosome
										TraesCS4D02G040200.2	0	0.0559394	Zinc finger, C3HC4 type (RING finger)		GO:0005515 protein binding;GO:0008270 zinc ion binding
										TraesCS2B02G451400.1	4	0.0457251	Cation transport protein	GO:0055085 Transmembrane transport	GO:0008324 Cation transmembrane transporter activity
										TraesCS6D02G291700.1	4	0.00608621	Dynamin GTPase effector domain		GO:0005525 GTP binding
										TraesCS5D02G075200.1	2	0.00534494	G-protein alpha subunit
										TraesCS7D02G524900.1	1	0.00114425	Flavin containing amine oxidoreductase	GO:0055114 oxidation-reduction process	GO:0016491 oxidoreductase activity
										TraesCS1B02G286900.2	0	0.00149911	RRM in Demeter	GO:0006281 DNA repair	GO:0003824 catalytic activity
										TraesCS7D02G318800.4	1	0.00161735	Histidine kinase-, DNA gyrase B-, and HSP90-like ATPase
										TraesCS5B02G429900.1	4	0.00279056	2Fe-2S iron-sulfur cluster binding domain	GO:0055114 oxidation-reduction process	GO:0005506 iron ion binding
										TraesCS6B02G185500.2	4	0.00334774	Transglycosylase SLT domain
										TraesCS5B02G496500.1	4	0.0050174	Development/cell death domain
										TraesCS3B02G540700.1	3	0.00527618	Glutathione S-transferase, N-terminal domain		GO:0005515 protein binding
										TraesCS1B02G066300.1	3	0.00638341	Protein phosphatase inhibitor 2 (IPP-2)	GO:0009966 regulation of signal transduction	GO:0004864 protein phosphatase inhibitor activity
										TraesCS4A02G271700.2	4	0.0127723	Oxysterol-binding protein
										TraesCS7D02G318800.3	4	0.0177256	Histidine kinase-, DNA gyrase B-, and HSP90-like ATPase
										TraesCS4B02G061500.1	4	0.025926	Serine carboxypeptidase	GO:0006508 proteolysis	GO:0004185 serine-type carboxypeptidase activity
										TraesCS3A02G408800.1	2	0.0293039	GDSL/SGNH-like Acyl-Esterase family found in Pmr5 and Cas1p
										TraesCS1B02G254100.1	4	0.0308133	Protein RETICULATA-related
										TraesCS5D02G075200.1	4	0.0329775	G-protein alpha subunit	GO:0007165 signal transduction	GO:0003924 GTPase activity; GO:0004871 signal transducer activity
										TraesCS6B02G136300.1	4	0.0362149	Glycosyl transferase family 41		GO:0005515 protein binding
										TraesCS1B02G286900.1	4	0.0394414	RRM in Demeter		GO:0003824 catalytic activity; GO:0051539 4 iron, 4 sulfur cluster binding
										TraesCS1B02G241600.1	4	0.0410506	F-box domain		GO:0005515 protein binding
										TraesCS6B02G185500.1	4	0.043192	Transglycosylase SLT domain
										TraesCS5B02G111600.4	4	0.0490562	Sec23/Sec24 zinc finger	GO:0006886 intracellular protein transport; GO:0006888 ER to Golgi vesicle-mediated transport	GO:0008270 zinc ion binding	GO:0030127 COPII vesicle coa
										TraesCS7B02G399400.1	0	0.00208044	XS domain	GO:0031047 gene silencing by RNA
										TraesCS6D02G152600.1	4	0.00483439	Pyridoxal phosphate-dependent transferase		GO:0000287 magnesium ion binding; GO:0030170 pyridoxal phosphate binding
										TraesCS6B02G286800.1	4	0.0120422	Tim10/DDP family zinc finger
										TraesCS1B02G019800.1	4	0.0129993	NADH	GO:0055114 oxidation-reduction process	GO:0016491 oxidoreductase activity
										TraesCS3A02G448900.1	4	0.0149107	Protein of unknown function (DUF1624)
										TraesCS6A02G268000.1	4	0.015865	ADP-ribosylation factor family	GO:0007264 small GTPase mediated signal transduction	GO:0005525 GTP binding	GO:0005622 intracellular
										TraesCS4B02G010200.1	4	0.0412848	GDSL-like Lipase/Acylhydrolase		GO:0016788 hydrolase activity, acting on ester bonds
										TraesCS2A02G349800.1	4	0.0454571	Sugar/inositol transporter	GO:0055085 transmembrane transport	GO:0005215 transporter activity;	GO:0016021 integral component of membrane
										TraesCS6B02G231400.1	4	0.0459196	Protein kinase domain	GO:0006468 protein phosphorylation	GO:0005524 ATP binding; GO:0004672 protein kinase activity
										TraesCS7A02G252000.2	4	0.050992	Auxin response factor	GO:0009725 response to hormone	GO:0005515 protein binding
										TraesCS5D02G075200.1	4	0.000959559	G-protein alpha subunit		GO:0003924 GTPase activity; GO:0004871 signal transducer activity; GO:0019001 guanyl nucleotide binding
										TraesCS5D02G501800.2	0	0.0054768
										TraesCS4B02G372400.1	4	0.00669761	Protein kinase domain	GO:0006468 protein phosphorylation	GO:0005524 ATP binding; GO:0004672 protein kinase activity
										TraesCS2B02G406500.3	4	0.0114541	Variant SH3 domain		GO:0005515 protein binding
										TraesCS1B02G296800.1	0	0.0338332	Lipin/Ned1/Smp2 multi-domain protein middle domain
										TraesCS4A02G357300.1	1	0.0346053	Uncharacterised
										TraesCS1B02G401900.1	0	0.00245884	Thioredoxin-like fold
tae-miR1847-5p	ACCUGCAGUUGGGCCAAUGAC	11.2993	40.7104	0.277554	-1.84916	0.414002	1	DOWN	T.aestivum
tae-miR9657a-3p	UGUGCUUCCUCGUCGAACG	1.12993	4.42504	0.25535	-1.96945	0.354491	1	DOWN	T.aestivum
tae-miR9654a-3p	UUCUGAAAGGUUUGAAGCGAAU	2.25987	8.85008	0.25535	-1.96945	0.328143	1	DOWN	T.aestivum
tae-miR9664-3p	UUGCAGUCCUCGAUGUCGUAG	4.51973	14.1601	0.319187	-1.64752	0.41932	1	DOWN	T.aestivum	TraesCS3A02G158800.1	0	0.00671035	Glutaredoxin	GO:0045454 cell redox homeostasis	GO:0009055 electron carrier activity; GO:0015035 protein disulfide oxidoreductase activity
tae-miR1120c-5p	UAAUAUAAGAACGUUUUUGAC	28.2483	111.511	0.253323	-1.98095	0.428923	1	DOWN	T.aestivum	TraesCS6A02G139500.1	4	0.0401998	Zinc-finger domain of monoamine-oxidase A repressor R1
										TraesCS7D02G084900.1	0	0.02522	Peroxidase	GO:0006979 response to oxidative stress	GO:0004601 peroxidase activity
										TraesCS6A02G139500.1	4	0.0401998	Zinc-finger domain of monoamine-oxidase A repressor R1
										TraesCS6D02G309500.4	4	0.0171319	Myb DNA-binding like		GO:0003677 DNA binding
										TraesCS5B02G155500.1	0	0.0344734	Plant PDR ABC transporter associated		GO:0005524 ATP binding; GO:0016887 ATPase activity	GO:0016020 membrane
										TraesCS7D02G082500.1	0	0.0440705	Dormancy/auxin associated protein
tae-miR167c-5p	UGAAGCUGCCAGCAUAAUCUGC	6.7796	15.0451	0.450618	-1.15002	0.579444	1	DOWN	T.aestivum, O. sativa, Z. mays, A.thaliana, S. bicolor, P. trichocarpa	TraesCS1B02G342600.2	4	0.00193657	Ubiquitin carboxyl-terminal hydrolase	GO:0006511 ubiquitin-dependent protein catabolic process	GO:0036459 thiol-dependent ubiquitinyl hydrolase activity
										TraesCS2A02G423500.2	4	0.051595	UTP--glucose-1-phosphate uridylyltransferase	GO:0008152 metabolic process	GO:0070569 uridylyltransferase activity
tae-miR9666b-3p	CGGUUGGGCUGUAUGAUGGCGA	1.12993	80.5357	0.0140302	-6.15532	0.0476719	0.91113	DOWN	T.aestivum	TraesCS1B02G253500.1	4	0.0314514	NAD-dependent epimerase/dehydratase		GO:0003824 catalytic activity; GO:0050662 coenzyme binding
tae-miR319	UUGGACUGAAGGGUGCUCCCU	778.524	1631.95	0.47705	-1.06779	0.342416	1	DOWN	T.aestivum, O. sativa, Z. mays, A.thaliana, S. bicolor, P. trichocarpa	TraesCS1B02G422700.1	1	0.0201558	Glycosyl hydrolases family 32 C terminal	GO:0005975 carbohydrate metabolic process	GO:0004553 hydrolase activity, hydrolyzing O-glycosyl compounds
										TraesCS7B02G040600.2	4	0.0323933	Triose-phosphate Transporter family
										TraesCS2A02G031400.1	1	0.00939692	NB-ARC domain		GO:0043531 ADP binding
										TraesCS1D02G187800.1	1	0.0140973	Cofactor assembly of complex C subunit B, CCB2/CCB4
										TraesCS2D02G006700.1	2	0.042649	Cytochrome P450	GO:0055114 oxidation-reduction process	GO:0005506 iron ion binding; GO:0016705 oxidoreductase activity, acting on paired donors, with incorporation or reduction of molecular oxygen
										TraesCS2B02G065600.1	2	0.0439598	Protein kinase domain	GO:0006468 protein phosphorylation	GO:0005524 ATP binding; GO:0004672 protein kinase activity
										TraesCS7B02G040600.2	2	0.00676839	Sugar phosphate transporter domain
										TraesCS7B02G040600.1	3	0.0115096	Sugar phosphate transporter domain
										TraesCS4A02G239000.1	4	0.0399107	AMP-dependent synthetase/ligase	GO:0008152 metabolic process	GO:0003824 catalytic activity
tae-miR5175-5p	UUCCAAAUUACUCGUCGUGGU	55.3667	387.633	0.142833	-2.8076	0.247488	1	DOWN	T.aestivum	TraesCS7A02G017400.2	4	0.0437812	CobQ/CobB/MinD/ParA nucleotide binding domain		GO:0016887 ATPase activity
										TraesCS3D02G210900.1	4	0.0226541	Protein tyrosine kinase		GO:0005524 ATP binding; GO:0004672 protein kinase activity	GO:0006468 protein phosphorylation
										TraesCS5B02G511600.1	4	0.0367534	Cleavage inducing molecular chaperone
										TraesCS7A02G277100.1	4	0.0234663	Peroxisome biogenesis factor 1, N-terminal	GO:0007031 peroxisome organization	GO:0005524 ATP binding;	GO:0005777 peroxisome
										TraesCS7B02G313400.1	4	0.0477673	Cytochrome P450	GO:0055114 oxidation-reduction process	GO:0005506 iron ion binding; GO:0016705 oxidoreductase activity, acting on paired donors, with incorporation or reduction of molecular oxygen
										TraesCS2B02G228500.1	1	0.00643632	Alpha 1,4-glycosyltransferase conserved region
										TraesCS4B02G136400.1	4	0.0293221	AP2 domain	GO:0006355 regulation of transcription, DNA-templated	GO:0003677 DNA binding; GO:0003700 transcription factor activity, sequence-specific DNA binding
										TraesCS7A02G183600.1	3	0.0496414	Gamma-thionin family	GO:0006952 defense response
										TraesCS5B02G517000.1	4	0.0550669	Peptidase family M20/M25/M40	GO:0008152 metabolic process	GO:0016787
										TraesCS1A02G389400.1	4	0.00260088	Transcription factor TFIIB repeat	GO:0006355 regulation of transcription, DNA-templated; GO:0070897 DNA-templated transcriptional preinitiation complex assembly	GO:0017025 TBP-class protein binding
										TraesCS2A02G270000.1	4	0.0129369	Transcriptional regulator of RNA polII, SAGA, subunit			GO:0070461 SAGA-type complex
tae-miR9663-5p	AAGCGUAGUCGAACGAAUCUG	16.949	500.914	0.0338361	-4.88529	0.0575991	0.91113	DOWN	T.aestivum	TraesCS5B02G304900.1	0	0.0261491	NB-ARC domain		GO:0043531 ADP binding
tae-miR9677a	UGGCCGUUGGUAGAGUAGGAGA	22.5987	47.7904	0.47287	-1.08048	0.645686	1	DOWN	T.aestivum, A. thaliana	TraesCS2B02G195200.2	1	0.0498667	Mid domain of argonaute		GO:0005515 protein binding; GO:0003676 nucleic acid binding
tae-miR9672b	UACCACGACUGUCAUUAAGCA	3.3898	8.85008	0.383025	-1.38449	0.499105	1	DOWN	T.aestivum, A. thaliana	TraesCS1A02G284800.1	1	0.0195279	Ribosomal protein L36e		GO:0003735 structural constituent of ribosome	GO:0005622 intracellular
										TraesCS6D02G291700.2	4	0.0518675	GTPase effector domain		GO:0005525 GTP binding; GO:0003924 GTPase activity
tae-miR164	UGGAGAAGCAGGGCACGUGCA	2.25987	100.891	0.0223991	-5.48041	0.0644005	0.91113	DOWN	T.aestivum, O. sativa, Z. mays, A.thaliana, S. bicolor, P. trichocarpa	TraesCS1B02G100700.2	3	0.0229765	Uncharacterised
										TraesCS7A02G305200.1	4	0.00562353	No apical meristem (NAM) protein	GO:0006355 regulation of transcription, DNA-templated	GO:0003677 DNA binding
tae-miR171b	UUGAGCCGUGCCAAUAUCACG	1.12993	7.96507	0.141861	-2.81745	0.17662	1	DOWN	T.aestivum, O. sativa, Z. mays, A.thaliana, S. bicolor, P. trichocarpa	TraesCSU02G068400.1	1	0.0236404	PPR repeat		GO:0005515 Protein binding
tae-miR531	CGCUCGCCGGAGCAGCGUGC	6.7796	20.3552	0.333065	-1.58612	0.441759	1	DOWN	T.aestivum	TraesCS1B02G425000.1	1	0.0185433	Fasciclin domain
										TraesCS3A02G248300.1	1	0.0197903	Uncharacterised
										TraesCS3D02G248300.1	0	0.0389186	Zinc finger, CCHC-type
										TraesCS3A02G248300.1	1	0.0109801	Uncharacterised
										TraesCS3B02G277000.1	0	0.0293841	Zinc finger, CCHC-type		GO:0008270 zinc ion binding; GO:0003676 nucleic acid binding
										TraesCS6B02G152500.1	0	0.0530887	Serpin (serine protease inhibitor)
										TraesCS3A02G131000.1	2	0.0223356	PPR repeat		GO:0005515 protein binding
										TraesCS3D02G131600.1	2	0.0224799	PPR repeat		GO:0005515 protein binding
										TraesCS3D02G131600.2	3	0.0386424	Pentatricopeptide repeat		GO:0005515 protein binding
ps#776	UUGAGGAGUGUUUGAGGCGCCC	11.4018	5.26235	2.16667	1.11548	0.905202	0.997159	UP	Not Available	TraesCS1D02G151100.1	4	0.45525	Katanin_con80 domain-containing protein (A0A3B5ZS44_WHEAT)	GO:0007019~microtubule depolymerization,	GO:0008017~microtubule binding,	GO:0005737~cytoplasm,GO:0008352~katanin complex,
										TraesCS2B02G005000.1	4	0.380108	LRR receptor-like serine/threonine-protein kinase RGI1(LOC123043101)		GO:0004672~protein kinase activity,GO:0005524~ATP binding,	GO:0016021~integral component of membrane,
										TraesCS2D02G013700.1	4	0.364784	Protein kinase domain-containing protein (A0A3B6D7F9_WHEAT)	GO:0009755~hormone-mediated signaling pathway,	GO:0004672~protein kinase activity,GO:0005524~ATP binding,	GO:0005886~plasma membrane,GO:0016021~integral component of membrane,
										TraesCS6B02G024900.1	2	0.461141	nitrate reductase [NADH]-like(LOC123135422)	GO:0006809~nitric oxide biosynthetic process,GO:0042128~nitrate assimilation,	GO:0009703~nitrate reductase (NADH) activity,GO:0016491~oxidoreductase activity,GO:0020037~heme binding,GO:0030151~molybdenum ion binding,GO:0043546~molybdopterin cofactor binding,GO:0050464~nitrate reductase (NADPH) activity,GO:0071949~FAD binding,	GO:0005829~cytosol,
										TraesCS3D02G431000.1	2	0.122373
										TraesCS7B02G093800.2	4	0.476083	soluble starch synthase 2-3, chloroplastic/amyloplastic-like(LOC123159571)	GO:0019252~starch biosynthetic process,	GO:0004373~glycogen (starch) synthase activity,	GO:0009501~amyloplast,GO:0009507~chloroplast,
ps#12	AUUCCAGAGGGAUUGCACUGAUC	9.1214	4.38529	2.08	1.05658	0.92863	1	UP	zma-miR393a-3p
ps#527	AAGCGGCAUCGGUUGGAAGACC	11.4018	4.38529	2.6	1.37851	0.884836	0.983579	UP	Not Available	TraesCS3B02G595600.1	4	0.243298	protein FIZZY-RELATED 3-like(LOC123072828)	GO:0031145~anaphase-promoting complex-dependent catabolic process,GO:1905786~positive regulation of anaphase-promoting complex-dependent catabolic process,	GO:0010997~anaphase-promoting complex binding,GO:1990757~ubiquitin ligase activator activity,	GO:0005680~anaphase-promoting complex,
										TraesCS1B02G151500.1	3	0.112449
ps#188	UCAAAGUCGUGAAUAUUUUCUC	9.1214	4.38529	2.08	1.05658	0.92863	1	UP	Not Available
ps#380	UUGAAUUUGAACAUAGCAUCAG	9.1214	2.63117	3.46667	1.79355	0.89004	0.983579	UP	ata-miR9674b-3p
ps#448	UCGAGCCCCGUCAGUCCUGCCGG	45.607	18.4182	2.47619	1.30812	0.849335	0.963134	UP	Not Available	TraesCS5B02G396300.1	4	0.119008	meiotic recombination protein SPO11-1-like(LOC123113348)	GO:0000706~meiotic DNA double-strand break processing,GO:0007131~reciprocal meiotic recombination,GO:0042138~meiotic DNA double-strand break formation,	GO:0003677~DNA binding,GO:0005524~ATP binding,GO:0016889~endodeoxyribonuclease activity, producing 3'-phosphomonoesters,GO:0046872~metal ion binding,	GO:0000228~nuclear chromosome,
										TraesCS7A02G009800.1	4	0.468528	sucrose:sucrose 1-fructosyltransferase-like(LOC123154323)	GO:0005975~carbohydrate metabolic process,	GO:0004553~hydrolase activity, hydrolyzing O-glycosyl compounds,
ps#905	AAACGAUUGGAAGAAUGAAGAU	11.4018	29.82	0.382353	-1.38702	0.855922	0.967443	DOWN	Not Available
ps#633	AAGAAUGAAGAUCAUAAAACUU	6.84105	15.787	0.433333	-1.20645	0.888223	0.983579	DOWN	Not Available
ps#157	AGUUCAAUAAAGCUGUGGGAAA	6.84105	38.5906	0.177273	-2.49596	0.742507	0.942054	DOWN	zma-miR396b-3p	TraesCS4B02G037700.1	4	0.106944	Lipoxygenase (A0A3B6IL28_WHEAT)	GO:0006633~fatty acid biosynthetic process,GO:0031408~oxylipin biosynthetic process,	GO:0016702~oxidoreductase activity, acting on single donors with incorporation of molecular oxygen, incorporation of two atoms of oxygen,GO:0046872~metal ion binding,
ps#1071	UUCGGCUGCCGGCCUCCCCACC	13.6821	30.697	0.445714	-1.16581	0.878216	0.979875	DOWN	Not Available	TraesCSU02G175200.1	3	0.513624	16.9 kDa class I heat shock protein 1-like	GO:0006457~protein folding,GO:0009408~response to heat,GO:0009651~response to salt stress,GO:0042542~response to hydrogen peroxide,GO:0051259~protein oligomerization,	GO:0043621~protein self-association,GO:0051082~unfolded protein binding
										TraesCS5B02G570700.1	3	0.238116
										TraesCS5D02G114500.1	1	0.212475	indole-3-pyruvate monooxygenase YUCCA1-like		GO:0004499~N,N-dimethylaniline monooxygenase activity,GO:0050660~flavin adenine dinucleotide binding,GO:0050661~NADP binding,
										TraesCS2D02G183900.1	2	0.58802	Protein kinase domain-containing protein (A0A3B6D985_WHEAT)		GO:0004672~protein kinase activity,GO:0005524~ATP binding,	GO:0016021~integral component of membrane,
ps#398	UGCUCAACUUGUCUGCAACAAC	1.14018	24.5576	0.0464286	-4.42884	0.628043	0.942054	DOWN	Not Available	TraesCS5B02G292500.1	0	0.0230091	PMEI domain-containing protein (A0A3B6LPU9_WHEAT)		GO:0004857~enzyme inhibitor activity,

## Sheet: PSTCPDA2 vs PSUSDA2
Table Differentially-expressed conserved and novel miRNAs in developing seeds of heat stressed and control HUW510
miRNA	miRNA seq	PSTCPDA2 Expression	PSUSDA2 Expression	FoldChange	log2FoldChange	P Value	Adjusted P Value	Regulation	Homologous miRNAs in other plant species	Target Transcript	DegradomeCategory	DegradomePval	Annotation	GO BP	GO MF	GO CC
tae-miR1137b-5p	UCCGUUCCAAAAUAGAUGACC	727.04	10.0517	72.3299	6.17652	0.00282236	0.0997232	UP	T.aestivum	TraesCS2B02G464800.1	3	0.0416293	Myc-type, basic helix-loop-helix (bHLH) domain		GO:0046983 Protein dimerisation activity
										TraesCS3B02G205500.2	4	0.0389042	Glycosyl hydrolase family 1	GO:0005975 Carbohydrate metabolic process BP: carbohydrate metabolic process	GO:0004553 Hydrolase activity, hydrolyzing O-glycosyl compounds
										TraesCS4B02G251600.1	4	0.0369465	Uncharacterised
										TraesCS7B02G492000.1	4	0.0499947	NB-ARC domain		GO:0043531 ADP binding
										TraesCS6B02G005400.2	1	0.0127294	Tetratricopeptide repeat		GO:0005515 protein binding
										TraesCS2B02G515600.1	4	0.0394414	RNA-binding, Nab2-type zinc finger		GO:0046872 metal ion binding; GO:0003723 RNA binding
										TraesCS3B02G205500.2	4	0.00916536	Glycosyl hydrolase family 1	GO:0005975 carbohydrate metabolic process	GO:0004553 hydrolase activity, hydrolyzing O-glycosyl compounds
										TraesCS3B02G205500.1	4	0.0463819	Glycosyl hydrolase family 1	GO:0005975 carbohydrate metabolic process	GO:0004553 hydrolase activity, hydrolyzing O-glycosyl compounds;
										TraesCS7B02G399400.1	0	0.00781077	XS domain	GO:0031047 gene silencing by RNA
										TraesCS2B02G464800.1	3	0.019905	Myc-type, basic helix-loop-helix (bHLH) domain		GO:0046983 protein dimerization activity
										TraesCS6A02G379300.1	0	0.0201974	DNA repair metallo-beta-lactamase	GO:0006508 proteolysis	GO:0008234 cysteine-type peptidase activity
										TraesCS1B02G401900.1	0	0.00245884	Thioredoxin-like fold
										TraesCS4D02G302100.1	1	0.00926583	Purine nucleobase transmembrane transport
										TraesCS7B02G399400.1	4	0.0142971	XS domain	GO:0031047 gene silencing by RNA
										TraesCS3B02G296600.2	4	0.0255875	Serine aminopeptidase, S33
										TraesCS4B02G152700.1	4	0.0418108	Gelsolin repeat	GO:0007010 cytoskeleton organization	GO:0003779 actin binding
										TraesCS2B02G451400.1	4	0.0492678	Cation transport protein	GO:0055085 transmembrane transport; GO:0006812 cation transport	GO:0008324 cation transmembrane transporter activity
tae-miR167c-5p	UGAAGCUGCCAGCAUGAUCUGC	1483.93	15.0776	98.4193	6.62087	0.000492562	0.0261058	UP	T.aestivum, O. sativa, Z. mays, A.thaliana, S. bicolor, P. trichocarpa	TraesCS1B02G342600.2	4	0.00193657	Ubiquitin carboxyl-terminal hydrolase	GO:0006511 ubiquitin-dependent protein catabolic process	GO:0036459 thiol-dependent ubiquitinyl hydrolase activity
										TraesCS2A02G423500.2	4	0.051595	UTP--glucose-1-phosphate uridylyltransferase	GO:0008152 metabolic process	GO:0070569 uridylyltransferase activity
tae-miR9663-5p	AAGCGUAGUCGAACGAAUCUG	91.9246	19.2658	4.77139	2.25441	0.238807	1	UP	T.aestivum	TraesCS5B02G304900.1	0	0.0261491	NB-ARC domain		GO:0043531 ADP binding
tae-miR1135	CUGCGACAAGUAAUUCCGAACGGA	15.5197	1.67529	9.26393	3.21162	0.202423	1	UP	T.aestivum	TraesCSU02G065300.2	4	0.0120494	N-terminal domain of argonaute
tae-miR5384-3p	UGAGCGCGCCGCCGUCGAAUG	25.0703	10.0517	2.49413	1.31854	0.58452	1	UP	T.aestivum
tae-miR9657b-5p	UUCGCCGGAGAAGCAUGUUGC	10.7444	0.837643	12.827	3.68111	0.137496	1	UP	T.aestivum	TraesCS6B02G447600.1	1	0.0210415	Domain of unknown function (DUF296)		GO:0003677 DNA binding
tae-miR9777	AGCAAACAUAUCUGAGCACA	103.863	30.1552	3.44428	1.7842	0.332604	1	UP	T.aestivum
tae-miR5084	UACAAUACUGCAGAGAAUCCUAA	64.4666	0.837643	76.9618	6.26607	0.0209488	0.555144	UP	T.aestivum
tae-miR160	UGCCUGGCUCCCUGUAUGCCA	20.295	0.837643	24.2287	4.59865	0.114028	1	UP	T.aestivum, O. sativa, Z. mays, A. thaliana	TraesCS1A02G156600.1	3	0.000492489	Auxin response factor	GO:0006355 regulation of transcription, DNA-templated; GO:0009725 response to hormone	GO:0005515 protein binding
										TraesCS6B02G258800.1	3	0.00123077	Auxin response factor	GO:0006355 regulation of transcription, DNA-templated; GO:0009725 response to hormone	GO:0005515 protein binding
										TraesCS3B02G111100.1	3	0.0428633	Protease inhibitor/seed storage/LTP family		GO:0004867 serine-type endopeptidase inhibitor activity	GO:0005615 Extra cellular space
										TraesCS5B02G388900.1	1	0.0462064	Inhibitor of apoptosis-promoting Bax1
tae-miR9779	CUUAUGCAGCGUCUGAGGAU	42.9777	7.53879	5.70088	2.51118	0.267693	1	UP	T.aestivum
tae-miR1847-5p	ACCUGCAGUUGGGCCAAUGAC	11.9383	5.02586	2.37537	1.24815	0.606143	1	UP	T.aestivum
tae-miR9666b-3p	CGGUUGGGCUGUAUGAUGGCGA	48.9468	0.837643	58.434	5.86874	0.0391495	0.829969	UP	T.aestivum	TraesCS2D02G238500.1	0	0.0202848	Cytochrome P450		GO:0005506 iron ion binding; GO:0016705 oxidoreductase activity
tae-miR531	CUCGCCGGAGCAGCGUGCA	140.871	31.8304	4.42568	2.1459	0.234764	1	UP	T.aestivum	TraesCS3D02G248300.1	0	0.0389186	Zinc finger, CCHC-type
										TraesCS3A02G248300.1	1	0.0109801	Uncharacterised
										TraesCS3B02G277000.1	0	0.0293841	Zinc finger, CCHC-type		GO:0008270 zinc ion binding; GO:0003676 nucleic acid binding
										TraesCS6B02G152500.1	0	0.0530887	Serpin (serine protease inhibitor)
										TraesCS3A02G131000.1	2	0.0223356	PPR repeat		GO:0005515 protein binding
										TraesCS3D02G131600.1	2	0.0224799	PPR repeat		GO:0005515 protein binding
tae-miR9657b-3p	CGUGCUUCCUCGUCGAACG	32.2333	11.727	2.74864	1.45872	0.524482	1	UP	T.aestivum	TraesCS7A02G356900.1	2	0.0462867	Protein kinase domain	GO:0006468 protein phosphorylation	GO:0005515 protein binding; GO:0005524 ATP binding; GO:0004672 protein kinase activity
tae-miR9775	UGUGCGCAAUAAGAUUUUGCUA	3.58148	7.53879	0.475073	-1.07378	0.674922	1	DOWN	T.aestivum	TraesCS6B02G447600.1	1	0.0210415	Domain of unknown function (DUF296)		GO:0003677 DNA binding
tae-miR7757-5p	AUAAAACCUUCAGCUAUCCAUC	3.58148	10.0517	0.356305	-1.48882	0.539828	1	DOWN	T.aestivum, B. distachyon	TraesCS4B02G161300.1	3	0.0540979	Inositol monophosphatase family	GO:0046854 phosphatidylinositol phosphorylation
										TraesCS4B02G161300.1	3	0.0453122	Inositol monophosphatase family	GO:0046854 phosphatidylinositol phosphorylation
										TraesCS7D02G030900.1	4	0.0475008	NB-ARC domain		GO:0043531 ADP binding
										TraesCS7A02G034400.1	4	0.0482962	NB-ARC domain		GO:0043531 ADP binding
										TraesCS3D02G485300.1	2	0.0483964	NB-ARC domain		GO:0043531 ADP binding
tae-miR9666b-5p	GCCAUCAUACGUCCAACCGUG	1.19383	10.0517	0.118768	-3.07378	0.224457	1	DOWN	T.aestivum	TraesCS1B02G253500.1	4	0.0314514	NAD-dependent epimerase/dehydratase		GO:0003824 catalytic activity; GO:0050662 coenzyme binding
tae-miR9675-3p	UUUAUGAUCACUCUCGUUUUG	28.6518	75.3879	0.380058	-1.39571	0.465281	1	DOWN	T.aestivum	TraesCS5B02G183800.1	1	0.0053159	WRKY DNA -binding domain	GO:0006355 regulation of transcription, DNA-templated	GO:0003700 transcription factor activity, sequence-specific DNA binding
tae-miR9660-5p	UUGCGAGCAACGGAUGAAUC	17.9074	56.1221	0.319079	-1.64801	0.418163	1	DOWN	T.aestivum
tae-miR9774	CAAGAUAUUGGGUAUUUCUGUC	3.58148	26.8046	0.133614	-2.90385	0.270966	1	DOWN	T.aestivum
tae-miR164	UGGAGAAGCAGGGCACGUGCA	40.5901	88.7902	0.457146	-1.12927	0.541365	1	DOWN	T.aestivum, O. sativa, Z. mays, A.thaliana, S. bicolor, P. trichocarpa	TraesCS7A02G305200.1	4	0.00562353	No apical meristem (NAM) protein	GO:0006355 regulation of transcription, DNA-templated	GO:0003677 DNA binding
tae-miR396-5p	AACUGUGAACUCGCGGGGAUG	3.58148	8.37643	0.427566	-1.22578	0.620523	1	DOWN	T.aestivum
tae-miR5175-5p	UUCCAAAUUACUCGUCGUGGU	101.475	560.383	0.181082	-2.46529	0.162476	1	DOWN	T.aestivum	TraesCS7A02G017400.2	4	0.0437812	CobQ/CobB/MinD/ParA nucleotide binding domain		GO:0016887 ATPase activity
										TraesCS3D02G210900.1	4	0.0226541	Protein tyrosine kinase		GO:0005524 ATP binding; GO:0004672 protein kinase activity	GO:0006468 protein phosphorylation
										TraesCS5B02G511600.1	4	0.0367534	Cleavage inducing molecular chaperone
										TraesCS7A02G277100.1	4	0.0234663	Peroxisome biogenesis factor 1, N-terminal	GO:0007031 peroxisome organization	GO:0005524 ATP binding;	GO:0005777 peroxisome
										TraesCS7B02G313400.1	4	0.0477673	Cytochrome P450	GO:0055114 oxidation-reduction process	GO:0005506 iron ion binding; GO:0016705 oxidoreductase activity, acting on paired donors, with incorporation or reduction of molecular oxygen
										TraesCS2B02G228500.1	1	0.00643632	Alpha 1,4-glycosyltransferase conserved region
										TraesCS4B02G136400.1	4	0.0293221	AP2 domain	GO:0006355 regulation of transcription, DNA-templated	GO:0003677 DNA binding; GO:0003700 transcription factor activity, sequence-specific DNA binding
										TraesCS7A02G183600.1	3	0.0496414	Gamma-thionin family	GO:0006952 defense response
										TraesCS5B02G517000.1	4	0.0550669	Peptidase family M20/M25/M40	GO:0008152 metabolic process	GO:0016787
										TraesCS1A02G389400.1	4	0.00260088	Transcription factor TFIIB repeat	GO:0006355 regulation of transcription, DNA-templated; GO:0070897 DNA-templated transcriptional preinitiation complex assembly	GO:0017025 TBP-class protein binding
										TraesCS2A02G270000.1	4	0.0129369	Transcriptional regulator of RNA polII, SAGA, subunit			GO:0070461 SAGA-type complex
tae-miR1136	UUGUCGCAGAAAUGGAUGUAUCUA	1.19383	4.18822	0.285044	-1.81074	0.507451	1	DOWN	T.aestivum	TraesCS5A02G170600.1	1	0.0163903	GBF-interacting protein 1		GO:0005515 protein binding
										TraesCS5A02G170600.3	0	0.0454214	Protein of unknown function (DUF1296)		GO:0005515 protein binding
										TraesCS5A02G170600.2	0	0.0457215	Protein of unknown function (DUF1296)		GO:0005515 protein binding
										TraesCS4B02G273600.2	4	0.0019182	Uncharacterised
										TraesCS5A02G105700.1	4	0.0152429	Zn-finger in ubiquitin-hydrolases and other protein		GO:0008270 zinc ion binding
										TraesCSU02G121900.2	4	0.0199586	HAUS augmin-like complex subunit 4	GO:0051225 spindle assembly		GO:0070652 HAUS complex
										TraesCS2A02G112700.1	4	0.0227771	THUMP domain		GO:0003723 RNA binding
										TraesCS2B02G172500.1	1	0.0378983	SAM dependent carboxyl methyltransferase		GO:0008168 methyltransferase activity
										TraesCS3A02G423200.1	4	0.0523415	Zinc finger C-x8-C-x5-C-x3-H type (and similar)		GO:0046872 metal ion binding
										TraesCS1B02G282200.2	4	0.0532509	DHHC palmitoyltransferase
										TraesCS3A02G420200.1	4	0.0108783	Protein tyrosine kinase	GO:0006468 protein phosphorylation	GO:0005524 ATP binding; GO:0004672 protein kinase activity
										TraesCS3A02G093100.1	4	0.024691	Protein of unknown function (DUF3730)		GO:0005515 protein binding
										TraesCS3B02G502500.1	4	0.0287465	CRAL/TRIO, N-terminal domain
										TraesCS6A02G166100.1	0	0.0493246	Protein kinase domain	GO:0006468 protein phosphorylation	GO:0005524 ATP binding; GO:0004672 protein kinase activity
										TraesCS2A02G131400.4	0	0.0493623	Leucine-zipper of ternary complex factor MIP1	GO:0007165 signal transduction
										TraesCS2A02G457500.1	0	0.0497394	SMC proteins Flexible Hinge Domain (Structural maintenance of chromosomes protein)	GO:0051276 chromosome organization	GO:0005515 protein binding; GO:0005524 ATP binding	GO:0005694 chromosome
										TraesCS4D02G040200.2	0	0.0559394	Zinc finger, C3HC4 type (RING finger)		GO:0005515 protein binding;GO:0008270 zinc ion binding
										TraesCS2B02G451400.1	4	0.0457251	Cation transport protein	GO:0055085 Transmembrane transport	GO:0008324 Cation transmembrane transporter activity
										TraesCS6D02G291700.1	4	0.00608621	Dynamin GTPase effector domain		GO:0005525 GTP binding
										TraesCS5D02G075200.1	2	0.00534494	G-protein alpha subunit
										TraesCS7D02G524900.1	1	0.00114425	Flavin containing amine oxidoreductase	GO:0055114 oxidation-reduction process	GO:0016491 oxidoreductase activity
										TraesCS1B02G286900.2	0	0.00149911	RRM in Demeter	GO:0006281 DNA repair	GO:0003824 catalytic activity
										TraesCS7D02G318800.4	1	0.00161735	Histidine kinase-, DNA gyrase B-, and HSP90-like ATPase
										TraesCS5B02G429900.1	4	0.00279056	2Fe-2S iron-sulfur cluster binding domain	GO:0055114 oxidation-reduction process	GO:0005506 iron ion binding
										TraesCS6B02G185500.2	4	0.00334774	Transglycosylase SLT domain
										TraesCS5B02G496500.1	4	0.0050174	Development/cell death domain
										TraesCS3B02G540700.1	3	0.00527618	Glutathione S-transferase, N-terminal domain		GO:0005515 protein binding
										TraesCS1B02G066300.1	3	0.00638341	Protein phosphatase inhibitor 2 (IPP-2)	GO:0009966 regulation of signal transduction	GO:0004864 protein phosphatase inhibitor activity
										TraesCS4A02G271700.2	4	0.0127723	Oxysterol-binding protein
										TraesCS7D02G318800.3	4	0.0177256	Histidine kinase-, DNA gyrase B-, and HSP90-like ATPase
										TraesCS4B02G061500.1	4	0.025926	Serine carboxypeptidase	GO:0006508 proteolysis	GO:0004185 serine-type carboxypeptidase activity
										TraesCS3A02G408800.1	2	0.0293039	GDSL/SGNH-like Acyl-Esterase family found in Pmr5 and Cas1p
										TraesCS1B02G254100.1	4	0.0308133	Protein RETICULATA-related
										TraesCS5D02G075200.1	4	0.0329775	G-protein alpha subunit	GO:0007165 signal transduction	GO:0003924 GTPase activity; GO:0004871 signal transducer activity
										TraesCS6B02G136300.1	4	0.0362149	Glycosyl transferase family 41		GO:0005515 protein binding
										TraesCS1B02G286900.1	4	0.0394414	RRM in Demeter		GO:0003824 catalytic activity; GO:0051539 4 iron, 4 sulfur cluster binding
										TraesCS1B02G241600.1	4	0.0410506	F-box domain		GO:0005515 protein binding
										TraesCS6B02G185500.1	4	0.043192	Transglycosylase SLT domain
										TraesCS5B02G111600.4	4	0.0490562	Sec23/Sec24 zinc finger	GO:0006886 intracellular protein transport; GO:0006888 ER to Golgi vesicle-mediated transport	GO:0008270 zinc ion binding	GO:0030127 COPII vesicle coa
										TraesCS7B02G399400.1	0	0.00208044	XS domain	GO:0031047 gene silencing by RNA
										TraesCS6D02G152600.1	4	0.00483439	Pyridoxal phosphate-dependent transferase		GO:0000287 magnesium ion binding; GO:0030170 pyridoxal phosphate binding
										TraesCS6B02G286800.1	4	0.0120422	Tim10/DDP family zinc finger
										TraesCS1B02G019800.1	4	0.0129993	NADH	GO:0055114 oxidation-reduction process	GO:0016491 oxidoreductase activity
										TraesCS3A02G448900.1	4	0.0149107	Protein of unknown function (DUF1624)
										TraesCS6A02G268000.1	4	0.015865	ADP-ribosylation factor family	GO:0007264 small GTPase mediated signal transduction	GO:0005525 GTP binding	GO:0005622 intracellular
										TraesCS4B02G010200.1	4	0.0412848	GDSL-like Lipase/Acylhydrolase		GO:0016788 hydrolase activity, acting on ester bonds
										TraesCS2A02G349800.1	4	0.0454571	Sugar/inositol transporter	GO:0055085 transmembrane transport	GO:0005215 transporter activity;	GO:0016021 integral component of membrane
										TraesCS6B02G231400.1	4	0.0459196	Protein kinase domain	GO:0006468 protein phosphorylation	GO:0005524 ATP binding; GO:0004672 protein kinase activity
										TraesCS7A02G252000.2	4	0.050992	Auxin response factor	GO:0009725 response to hormone	GO:0005515 protein binding
										TraesCS5D02G075200.1	4	0.000959559	G-protein alpha subunit		GO:0003924 GTPase activity; GO:0004871 signal transducer activity; GO:0019001 guanyl nucleotide binding
										TraesCS5D02G501800.2	0	0.0054768
										TraesCS4B02G372400.1	4	0.00669761	Protein kinase domain	GO:0006468 protein phosphorylation	GO:0005524 ATP binding; GO:0004672 protein kinase activity
										TraesCS2B02G406500.3	4	0.0114541	Variant SH3 domain		GO:0005515 protein binding
										TraesCS1B02G296800.1	0	0.0338332	Lipin/Ned1/Smp2 multi-domain protein middle domain
tae-miR1119	ACGGCGUGAUGCUGAGUCAG	1.19383	5.02586	0.237537	-2.07378	0.414151	1	DOWN	T.aestivum
tae-miR1120b-3p	CUCUGUCCCAGAAUAUAAGAA	1.19383	4.18822	0.285044	-1.81074	0.507451	1	DOWN	T.aestivum	TraesCS2A02G128300.3	0	0.0356155	Glycosyltransferase family 29 (sialyltransferase)	GO:0006486 protein glycosylation	GO:0008373 sialyltransferase activity
tae-miR1122b-3p	AGACUUAUAUUUAGGAACGGA	17.9074	41.8822	0.427566	-1.22578	0.567461	1	DOWN	T.aestivum	TraesCS7B02G011000.1	1	0.0443621	ERCC4 domain		GO:0003677 DNA binding; GO:0004518 nuclease activity
										TraesCS1B02G187400.1	4	0.0447814	Maf-like protein		GO:0047429 nucleoside-triphosphate diphosphatase activity
tae-miR1137a	GAUGACCCAACUUUGUACUA	82.374	376.102	0.21902	-2.19086	0.209973	1	DOWN	T.aestivum	TraesCS2B02G451400.1	4	0.0457251	Cation transport protein	GO:0055085 Transmembrane transport	GO:0008324 Cation transmembrane transporter activity
										TraesCS6D02G291700.1	4	0.00608621	Dynamin GTPase effector domain		GO:0005525 GTP binding
										TraesCS5D02G075200.1	2	0.00534494	G-protein alpha subunit
										TraesCS7D02G524900.1	1	0.00114425	Flavin containing amine oxidoreductase	GO:0055114 oxidation-reduction process	GO:0016491 oxidoreductase activity
										TraesCS1B02G286900.2	0	0.00149911	RRM in Demeter	GO:0006281 DNA repair	GO:0003824 catalytic activity
										TraesCS7D02G318800.4	1	0.00161735	Histidine kinase-, DNA gyrase B-, and HSP90-like ATPase
										TraesCS5B02G429900.1	4	0.00279056	2Fe-2S iron-sulfur cluster binding domain	GO:0055114 oxidation-reduction process	GO:0005506 iron ion binding
										TraesCS6B02G185500.2	4	0.00334774	Transglycosylase SLT domain
										TraesCS5B02G496500.1	4	0.0050174	Development/cell death domain
										TraesCS3B02G540700.1	3	0.00527618	Glutathione S-transferase, N-terminal domain		GO:0005515 protein binding
										TraesCS1B02G066300.1	3	0.00638341	Protein phosphatase inhibitor 2 (IPP-2)	GO:0009966 regulation of signal transduction	GO:0004864 protein phosphatase inhibitor activity
										TraesCS4A02G271700.2	4	0.0127723	Oxysterol-binding protein
										TraesCS7D02G318800.3	4	0.0177256	Histidine kinase-, DNA gyrase B-, and HSP90-like ATPase
										TraesCS4B02G061500.1	4	0.025926	Serine carboxypeptidase	GO:0006508 proteolysis	GO:0004185 serine-type carboxypeptidase activity
										TraesCS3A02G408800.1	2	0.0293039	GDSL/SGNH-like Acyl-Esterase family found in Pmr5 and Cas1p
										TraesCS1B02G254100.1	4	0.0308133	Protein RETICULATA-related
										TraesCS5D02G075200.1	4	0.0329775	G-protein alpha subunit	GO:0007165 signal transduction	GO:0003924 GTPase activity; GO:0004871 signal transducer activity
										TraesCS6B02G136300.1	4	0.0362149	Glycosyl transferase family 41		GO:0005515 protein binding
										TraesCS1B02G286900.1	4	0.0394414	RRM in Demeter		GO:0003824 catalytic activity; GO:0051539 4 iron, 4 sulfur cluster binding
										TraesCS1B02G241600.1	4	0.0410506	F-box domain		GO:0005515 protein binding
										TraesCS6B02G185500.1	4	0.043192	Transglycosylase SLT domain
										TraesCS5B02G111600.4	4	0.0490562	Sec23/Sec24 zinc finger	GO:0006886 intracellular protein transport; GO:0006888 ER to Golgi vesicle-mediated transport	GO:0008270 zinc ion binding	GO:0030127 COPII vesicle coa
										TraesCS7B02G399400.1	0	0.00208044	XS domain	GO:0031047 gene silencing by RNA
										TraesCS6D02G152600.1	4	0.00483439	Pyridoxal phosphate-dependent transferase		GO:0000287 magnesium ion binding; GO:0030170 pyridoxal phosphate binding
										TraesCS6B02G286800.1	4	0.0120422	Tim10/DDP family zinc finger
										TraesCS1B02G019800.1	4	0.0129993	NADH	GO:0055114 oxidation-reduction process	GO:0016491 oxidoreductase activity
										TraesCS3A02G448900.1	4	0.0149107	Protein of unknown function (DUF1624)
										TraesCS6A02G268000.1	4	0.015865	ADP-ribosylation factor family	GO:0007264 small GTPase mediated signal transduction	GO:0005525 GTP binding	GO:0005622 intracellular
										TraesCS4B02G010200.1	4	0.0412848	GDSL-like Lipase/Acylhydrolase		GO:0016788 hydrolase activity, acting on ester bonds
										TraesCS2A02G349800.1	4	0.0454571	Sugar/inositol transporter	GO:0055085 transmembrane transport	GO:0005215 transporter activity;	GO:0016021 integral component of membrane
										TraesCS6B02G231400.1	4	0.0459196	Protein kinase domain	GO:0006468 protein phosphorylation	GO:0005524 ATP binding; GO:0004672 protein kinase activity
										TraesCS7A02G252000.2	4	0.050992	Auxin response factor	GO:0009725 response to hormone	GO:0005515 protein binding
										TraesCS5D02G075200.1	4	0.000959559	G-protein alpha subunit		GO:0003924 GTPase activity; GO:0004871 signal transducer activity; GO:0019001 guanyl nucleotide binding
										TraesCS5D02G501800.2	0	0.0054768
										TraesCS4B02G372400.1	4	0.00669761	Protein kinase domain	GO:0006468 protein phosphorylation	GO:0005524 ATP binding; GO:0004672 protein kinase activity
										TraesCS2B02G406500.3	4	0.0114541	Variant SH3 domain		GO:0005515 protein binding
										TraesCS1B02G296800.1	0	0.0338332	Lipin/Ned1/Smp2 multi-domain protein middle domain
										TraesCS4A02G357300.1	1	0.0346053	Uncharacterised
										TraesCS3B02G369700.2	1	0.00106826	Endonuclease/Exonuclease/phosphatase family	GO:0046856 phosphatidylinositol dephosphorylation
										TraesCS4B02G179000.2	0	0.00198166	WD40-repeat-containing domain		GO:0005515 protein binding
										TraesCS5B02G026500.1	4	0.00363934	NB-ARC domain		GO:0043531 ADP binding
										TraesCS4A02G271700.2	4	0.00415816	Oxysterol-binding protein
										TraesCS7D02G318800.3	0	0.00620924	Histidine kinase-, DNA gyrase B-, and HSP90-like ATPase
										TraesCS1D02G138100.4	4	0.00623075	Starch synthase catalytic domain		GO:0004373 glycogen (starch) synthase activity
										TraesCS7A02G252000.5	3	0.0153498	Auxin response factor	GO:0006355 regulation of transcription; GO:0009725 response to hormone	GO:0005515 protein binding; GO:0003677 DNA binding
										TraesCS5D02G399200.1	3	0.0162646	Protein kinase domain	GO:0006468 protein phosphorylation	GO:0005524 ATP binding; GO:0004672 protein kinase activity
										TraesCS2B02G406500.2	4	0.0180647	Variant SH3 domain		GO:0005515 protein binding
										TraesCS5D02G184100.1	4	0.0195979	Mediator complex subunit 25 von Willebrand factor type A
										TraesCS1B02G107000.1	4	0.0216383	Galactose oxidase, central domain	GO:0009742 brassinosteroid mediated signaling pathway	GO:0005515 protein binding; GO:0016787 hydrolase activity; GO:0004721 phosphoprotein phosphatase activity
										TraesCS1D02G138100.2	4	0.0317771	Starch synthase catalytic domain		GO:0004373 glycogen (starch) synthase activity
										TraesCS2B02G074500.1	4	0.0322812	WD40/YVTN repeat-like-containing domain		GO:0005515 protein binding; GO:0003676 nucleic acid binding	GO:0005634 nucleus
										TraesCS3B02G205500.1	4	0.0378098	Glycosyl hydrolase family 1	GO:0005975 carbohydrate metabolic process	GO:0004553 hydrolase activity, hydrolyzing O-glycosyl compounds
										TraesCS2B02G556100.1	4	0.0423097	DNA polymerase family A	GO:0006139 nucleobase-containing compound metabolic process	GO:0003676 nucleic acid binding; GO:0003887 DNA-directed DNA polymerase activity
										TraesCS4A02G444300.1	4	0.0482768	Carbohydrate binding module family 20	GO:0016310 phosphorylation	GO:0005524 ATP binding; GO:0003824 catalytic activity; GO:0030246 carbohydrate binding
tae-miR9666a-3p	CGGUAGGGCUGUAUGAUGGCGA	17.9074	125.647	0.142522	-2.81074	0.140521	1	DOWN	T.aestivum
tae-miR9674b-5p	AUAGCAUUAUCCAUCCUACCC	8.35678	2326.14	0.00359256	-8.12077	1.14832e-05	0.00121722	DOWN	T.aestivum	TraesCS7B02G469500.1	4	0.0055794	PPR repeat
										TraesCS6D02G083100.1	4	0.0128028	PPR repeat family		GO:0005515 protein binding
										TraesCS3A02G112800.2	1	0.00219841	DEAD/DEAH box helicase		GO:0005524 ATP binding; GO:0003676 nucleic acid binding
										TraesCS3A02G324200.1	1	0.0101401	PPR repeat family
										TraesCS6A02G101100.1	4	0.0182124	Transcription factor, SBP-box		GO:0003677 DNA binding	GO:0005634 nucleus
										TraesCS6B02G129200.1	3	0.0212006	PPR repeat		GO:0005515 protein binding
										TraesCS5D02G560600.1	0	0.0452176	Serine/threonine-protein kinase	GO:0006468 protein phosphorylation	GO:0005515 protein binding; GO:0005524 ATP binding; GO:0004672 protein kinase activity
tae-miR9668-5p	CAAUGACAAGUAUUUCCGGA	2.38765	12.5647	0.190029	-2.39571	0.332721	1	DOWN	T.aestivum	TraesCS6B02G277500.1	1	0.0115289	PH domain associated with Beige/BEACH		GO:0005515 protein binding
										TraesCS3B02G219200.9	0	0.0235325	Importin-beta N-terminal domain	GO:0006886 intracellular protein transport	GO:0005488 binding; GO:0008536 Ran GTPase binding
										TraesCS1B02G283200.1	1	0.025288	LSM domain
tae-miR9676-5p	UGGAUGUCAUCGUGGCCGUACA	1.19383	4.18822	0.285044	-1.81074	0.507451	1	DOWN	T.aestivum	TraesCS7D02G294300.1	1	0.00571431	Protein tyrosine kinase	GO:0006468 protein phosphorylation	GO:0005524 ATP binding; GO:0004672 protein kinase activity
tae-miR9654b-3p	UUCCGAACGGCUUGAAGCGAAU	15.5197	56.1221	0.276535	-1.85447	0.368013	1	DOWN	T.aestivum	TraesCS4A02G470800.1	3	0.00762236	NB-ARC domain		GO:0043531 ADP binding
tae-miR1127a	GUAAUUCUGAACGGAAGGA	1.19383	15.9152	0.0750115	-3.73674	0.18061	1	DOWN	T.aestivum	TraesCS1A02G173700.3	0	0.0395788	Mur ligase middle domain
										TraesCS5A02G170600.4	0	0.0356718	GBF-interacting protein 2
										TraesCS5B02G267800.1	1	0.0534123	Membrane transport protein
										TraesCS6A02G175400.1	1	0.0167666	Sel1 repeat
										TraesCS5B02G267800.1	1	0.0534123	Membrane transport protein
										TraesCS6A02G175400.1	1	0.0167666	Sel1 repeat
										TraesCS7D02G221600.1	1	0.0218729	Protein phosphatase 4 core regulatory subunit R2		GO:0019888 protein phosphatase regulator activity	GO:0030289 protein phosphatase 4 complex
tae-miR1125	AACCAACGAGACCAACUGUGGCGG	2.38765	9.21408	0.259131	-1.94825	0.412856	1	DOWN	T.aestivum	TraesCS3B02G554100.1	3	0.0304174	EF-hand domain pair		GO:0005509 calcium ion binding
tae-miR1127b-3p	ACAAGUAUUUCCGGACGGAGG	53.7221	234.54	0.229053	-2.12625	0.222945	1	DOWN	T.aestivum	TraesCS3B02G266200.2	4	0.0221356	Protein phosphatase 2C		GO:0003824 catalytic activity
										TraesCS4A02G122900.1	4	0.0447537	Uncharacterised
										TraesCS4A02G382900.1	1	0.0134737	Zinc finger, RING/FYVE/PHD-type	GO:0006468 protein phosphorylation; GO:0006950 response to stress	GO:0004672 protein kinase activity
										TraesCS4B02G154500.1	4	0.0081067	Homeobox domain-like		GO:0003677 DNA binding
										TraesCS4B02G157600.2	4	0.0251159	Serine aminopeptidase, S33
										TraesCS4B02G184300.1	2	0.0383368	Thiaminase-2/PQQC
										TraesCS4D02G065300.1	2	0.0297396	Major Facilitator Superfamily	GO:0055085 Transmembrane protein		GO:0016021 Intergral component of membrane
										TraesCS5B02G269100.1	1	0.0157961	NAD dependent epimerase/dehydratase family		GO:0003824 Catalytic activity
										TraesCS2B02G241600.1	4	0.0138902	Salt stress response/antifungal	GO:0006468 protein phosphorylation	GO:0005524 ATP binding; GO:0004672 protein kinase activity
										TraesCS2A02G218900.1	1	0.0280458	Tyrosyl-DNA phosphodiesterase	GO:0006281 DNA repair	GO:0005515 protein binding; GO:0008081 phosphoric diester hydrolase activity	GO:0005634 nucleus
										TraesCS7B02G432900.1	4	0.00945618	Sugar (and other) transporter	GO:0055085 transmembrane transport	GO:0005215 transporter activity	GO:0016021 integral component of membrane
										TraesCS2B02G280600.1	0	0.0237179	Aminotransferase class I and II	GO:0009058 biosynthetic process	GO:0030170 pyridoxal phosphate binding; GO:0003824 catalytic activity
										TraesCS3D02G495000.2	4	0.0275578	Glycosyl hydrolases family 2, sugar binding domain	GO:0005975 carbohydrate metabolic process	GO:0004553 hydrolase activity, hydrolyzing O-glycosyl compounds; GO:0030246 carbohydrate binding	GO:0009341 beta-galactosidase complex
										TraesCS4A02G162000.1	4	0.0356761	Zinc finger, C3HC4 type (RING finger)		GO:0005515 protein binding; GO:0008270 zinc ion binding
										TraesCS6D02G113200.1	4	0.043192	Domain of unknown function (DUF588)
										TraesCS6B02G206700.1	4	0.0495876	Mid domain of argonaute		GO:0005515 protein binding; GO:0003676 nucleic acid binding
										TraesCS4B02G375000.1	0	0.0184918	P-loop containing nucleoside triphosphate hydrolase
										TraesCS4D02G284200.1	4	0.0305391	F-box domain		GO:0005515 protein binding
										TraesCS3B02G219200.2	1	0.0142644	Importin-beta N-terminal domain	GO:0006886 intracellular protein transport	GO:0005488 binding; GO:0008536 Ran GTPase binding
										TraesCS6B02G069500.1	1	0.0163573	NB-ARC domain		GO:0043531 ADP binding
										TraesCS4B02G170300.1	1	0.0192641	Lung seven transmembrane receptor			GO:0016021 integral component of membrane
										TraesCS1B02G139400.1	4	0.0218385	Terpene synthase family, metal binding domain	GO:0008152 metabolic process	GO:0000287 magnesium ion binding; GO:0010333 terpene synthase activity
										TraesCS1B02G169900.2	1	0.0261792	Glycosyl transferase family 8	GO:0006486 protein glycosylation	GO:0016757 transferase activity, transferring glycosyl groups; GO:0003980 UDP-glucose:glycoprotein glucosyltransferase activity
										TraesCS4B02G332300.2	4	0.0311841	Plant PDR ABC transporter associated		GO:0005524 ATP binding; GO:0016887 ATPase activity	GO:0016020 membrane
										TraesCS5D02G023200.1	0	0.0338332	D-mannose binding lectin	GO:0048544 recognition of pollen; GO:0007155 cell adhesion		GO:0005886 cell adhesion
										TraesCS6D02G159300.1	4	0.0348973	Autophagy-related protein C terminal domain
										TraesCS3D02G255900.1	1	0.0490415	CRAL/TRIO, N-terminal domain
										TraesCS3B02G118000.1	1	0.0498088	Leucine rich repeat N-terminal domain		GO:0005515 protein binding
tae-miR9656-3p	CUUCGAGACUCUGAACAGCGG	17.9074	48.5833	0.368591	-1.43991	0.48953	1	DOWN	T.aestivum	TraesCS2A02G485600.1	3	0.0120193	Protein tyrosine kinase		GO:0005524 ATP binding; GO:0004672 protein kinase acitivity; GO:0004674 serine threonine kinase acitivity	GO:0006468 protein phosphorylation
										TraesCS6A02G418700.1	3	0.0179407	3'-5' exonuclease	GO:0006139 nucleobase-containing compound metabolic process	GO:0003676 nucleic acid binding; GO:0008408 3'-5' exonuclease activity
										TraesCS2A02G485600.1	2	0.02105	Protein tyrosine kinase	GO:0006468 protein phosphorylation	GO:0005524 ATP binding; GO:0004674 protein serine/threonine kinase activity
										TraesCS2A02G470600.1	2	0.0478621	Leucine rich repeat
										TraesCS2A02G485600.1	2	0.0142061	Serine-threonine/tyrosine-protein kinase, catalytic domain	GO:0006468 protein phosphorylation	GO:0005524 ATP binding; GO:0004672 protein kinase activity
										TraesCS2A02G470600.1	2	0.03163	Leucine rich repeat N-terminal domain
										TraesCS4A02G060000.1	2	0.0395293	Enolase, C-terminal TIM barrel domain	GO:0000160 phosphorelay signal transduction system
										TraesCS7B02G469100.1	2	0.00247111	Lytic transglycolase
										TraesCS2A02G485600.1	2	0.0240933	Protein tyrosine kinase	GO:0006468 protein phosphorylation	GO:0005524 ATP binding; GO:0004672 protein kinase activity
										TraesCS2A02G470600.1	3	0.0280331	Leucine rich repeat N-terminal domain
ps#675	CGGCUCCUGGCAGACGGCCCAC	15.0111	6.9282	2.16667	1.11548	0.893798	0.968415	UP	Not Available	TraesCS1A02G079300.1	3	0.0539561	uncharacterized LOC123095209(LOC123095209)	GO:0009960~endosperm development,	GO:0003700~transcription factor activity, sequence-specific DNA binding,GO:0046983~protein dimerization activity,
										TraesCS1B02G354000.1	4	0.421536	BAHD acyltransferase DCR-like(LOC123140662)		GO:0016747~transferase activity, transferring acyl groups other than amino-acyl groups,
										TraesCS3D02G229700.1	2	0.147412	protein SEH1-like(LOC123078588)	GO:0015031~protein transport,GO:0034198~cellular response to amino acid starvation,GO:1904263~positive regulation of TORC1 signaling,	GO:0005198~structural molecule activity,	GO:0031080~nuclear pore outer ring,GO:0035859~Seh1-associated complex,
										TraesCS7B02G452500.1	4	0.182432	Subtilisin-like protease SBT1.6 (A0A3B6SPJ8_WHEAT)		GO:0004252~serine-type endopeptidase activity,
										TraesCSU02G030600.1	2	0.182264	Phenylalanine ammonia-lyase (A0A3B6TZ48_WHEAT)		GO:0016841~ammonia-lyase activity,
										TraesCS1A02G079300.1	4	0.407954	uncharacterized LOC123095209(LOC123095209)	GO:0009960~endosperm development,	GO:0003700~transcription factor activity, sequence-specific DNA binding,GO:0046983~protein dimerization activity,
										TraesCS7A02G198200.1	4	0.386546	Pyrophosphate--fructose 6-phosphate 1-phosphotransferase subunit beta(PFP-BETA)	GO:0006002~fructose 6-phosphate metabolic process,	GO:0003872~6-phosphofructokinase activity,GO:0005524~ATP binding,GO:0046872~metal ion binding,GO:0047334~diphosphate-fructose-6-phosphate 1-phosphotransferase activity,	GO:0005737~cytoplasm,
										TraesCS7B02G452500.1	4	0.185714	Subtilisin-like protease SBT1.6 (A0A3B6SPJ8_WHEAT)		GO:0004252~serine-type endopeptidase activity,
										TraesCS7D02G319400.1	2	0.166864
ps#1071	UUCGGCUGCCGGCCUCCCCACC	19.6299	9.52628	2.06061	1.04307	0.893774	0.968415	UP	Not Available	TraesCSU02G175200.1	3	0.513624	16.9 kDa class I heat shock protein 1-like(LOC123064595)	GO:0006457~protein folding,GO:0009408~response to heat,GO:0009651~response to salt stress,GO:0042542~response to hydrogen peroxide,GO:0051259~protein oligomerization,	GO:0043621~protein self-association,GO:0051082~unfolded protein binding,
										TraesCS5B02G570700.1	3	0.238116
										TraesCS5D02G114500.1	1	0.212475	indole-3-pyruvate monooxygenase YUCCA1-like(LOC123124489)		GO:0004499~N,N-dimethylaniline monooxygenase activity,GO:0050660~flavin adenine dinucleotide binding,GO:0050661~NADP binding,
										TraesCS2D02G183900.1	2	0.58802
ps#242	AAUAAUUGUCAGAGAAAUGGAUA	26.5581	11.2583	2.35897	1.23816	0.870789	0.960603	UP	Not Available	TraesCS2B02G184600.1	4
										TraesCS7A02G439100.1	4	0.528388
										TraesCS7B02G122400.6	4	0.477931	Sister chromatid cohesion protein PDS5 homolog B (A0A3B6SHG7_WHEAT)	GO:0007064~mitotic sister chromatid cohesion,GO:0051301~cell division,		GO:0005634~nucleus,
										TraesCS1A02G131600.1	1	0.0268078	serine/threonine-protein kinase EDR1(LOC543175)	GO:0007165~signal transduction,	GO:0004672~protein kinase activity,GO:0004674~protein serine/threonine kinase activity,GO:0005524~ATP binding,	GO:0005737~cytoplasm,
										TraesCS1B02G009400.1	4	0.555683
										TraesCS1B02G200000.5	4	0.516979	sphingoid long-chain bases kinase 1-like(LOC123124510)		GO:0003951~NAD+ kinase activity,
										TraesCS1B02G393400.1	4	0.473894	RING-type domain-containing protein (A0A3B5Z454_WHEAT)
										TraesCS2B02G122500.1	4	0.0541593	B3 domain-containing protein Os07g0679700-like		GO:0003677~DNA binding,GO:0008270~zinc ion binding	GO:0005634~nucleus
										TraesCS2B02G156400.2	4	0.531592	Sec16_C domain-containing protein (A0A3B6C1B9_WHEAT)	GO:0006888~ER to Golgi vesicle-mediated transport,		GO:0005783~endoplasmic reticulum,
										TraesCS2B02G274900.1	4	0.591285	glucan endo-1,3-beta-glucosidase 1-like(LOC123044705)	GO:0005975~carbohydrate metabolic process,	GO:0042973~glucan endo-1,3-beta-D-glucosidase activity,	GO:0016021~integral component of membrane,GO:0046658~anchored component of plasma membrane,
										TraesCS2B02G324200.2	4	0.579747	Glycolipid transfer protein domain-containing protein			GO:0005737~cytoplasm
										TraesCS3A02G247900.1	4	0.533387	mitochondrial outer membrane protein porin 1-like(LOC123061723)		GO:0008308~voltage-gated anion channel activity,	GO:0005741~mitochondrial outer membrane,
										TraesCS3B02G191000.1	2	0.167747	NmrA-like domain-containing protein
										TraesCS3B02G366100.2	4	0.552687	Protein kinase domain-containing protein	GO:0004674~protein serine/threonine kinase activity,GO:0005524~ATP binding		GO:0016021~integral component of membrane,
										TraesCS3D02G113100.3	4	0.523427	protein TWIN LOV 1-like(LOC123077470)	GO:0018298~protein-chromophore linkage,GO:0050896~response to stimulus,	GO:0009881~photoreceptor activity,	GO:0005634~nucleus,
										TraesCS4B02G166500.3	1	0.0327594	KH domain-containing protein At4g18375-like (A0A3B6IQU7_WHEAT)		GO:0003723~RNA binding,
										TraesCS4B02G232700.1	0	0.0345648	peroxidase N-like(LOC123095027)	GO:0006979~response to oxidative stress,GO:0019375~galactolipid biosynthetic process,GO:0042744~hydrogen peroxide catabolic process,	GO:0004601~peroxidase activity,GO:0020037~heme binding,GO:0035250~UDP-galactosyltransferase activity,GO:0046872~metal ion binding,	GO:0005576~extracellular region,GO:0009707~chloroplast outer membrane,
										TraesCS5A02G186600.1	0	0.0296158	probable NADH kinase(LOC123103528)	GO:0006741~NADP biosynthetic process,GO:0019674~NAD metabolic process,	GO:0003951~NAD+ kinase activity,
										TraesCS5A02G196100.1	4	0.505246	FBA_3 domain-containing protein (A0A3B6KI12_WHEAT)	GO:0010992~ubiquitin homeostasis,GO:0043161~proteasome-mediated ubiquitin-dependent protein catabolic process,	GO:0043130~ubiquitin binding,	GO:0005634~nucleus,GO:0005737~cytoplasm,
										TraesCS5A02G375600.1	2	0.197075	cationic amino acid transporter 1-like(LOC123104917)	GO:0006865~amino acid transport,GO:0051938~L-glutamate import,	GO:0005313~L-glutamate transmembrane transporter activity,GO:0015171~amino acid transmembrane transporter activity,GO:0015189~L-lysine transmembrane transporter activity,	GO:0005886~plasma membrane,GO:0016021~integral component of membrane,
										TraesCS5A02G504000.1	4	0.0622963	Neprosin domain-containing protein
										TraesCS5D02G145000.4	4	0.58655
										TraesCS6A02G264800.1	4	0.243737	ubiquitin carboxyl-terminal hydrolase 21-like(LOC123128054)	GO:0006511~ubiquitin-dependent protein catabolic process,GO:0016579~protein deubiquitination,	GO:0004197~cysteine-type endopeptidase activity,GO:0004843~thiol-dependent ubiquitin-specific protease activity,	GO:0005634~nucleus,GO:0005829~cytosol,
										TraesCS6D02G235800.1	4	0.577319	protein indeterminate-domain 4, chloroplastic-like(LOC123145069)		GO:0046872~metal ion binding,
										TraesCS7A02G360700.2	4	0.306336	Phospholipid-transporting ATPase (A0A3B6RM12_WHEAT)	GO:0045332~phospholipid translocation,	GO:0000287~magnesium ion binding,GO:0005524~ATP binding,	GO:0005886~plasma membrane,GO:0016021~integral component of membrane,
										TraesCS7B02G122400.1	4	0.549671	Sister chromatid cohesion protein PDS5 homolog B (A0A3B6SHG3_WHEAT)	GO:0007064~mitotic sister chromatid cohesion,GO:0051301~cell division,		GO:0005634~nucleus,
										TraesCS7B02G139700.2	4	0.290168	isoamylase(LOC542884)	GO:0019252~starch biosynthetic process,	GO:0004553~hydrolase activity, hydrolyzing O-glycosyl compounds,
										TraesCS7B02G291800.1	4	0.502388	plant UBX domain-containing protein 4-like(LOC123156975)
										TraesCS7D02G081700.2	4	0.144854	translation factor GUF1 homolog, mitochondrial-like(LOC123166560)	GO:0006412~translation,GO:0045727~positive regulation of translation,	GO:0003924~GTPase activity,GO:0005525~GTP binding,GO:0043022~ribosome binding,	GO:0005739~mitochondrion,GO:0005743~mitochondrial inner membrane,GO:0005759~mitochondrial matrix,
										TraesCS7D02G167400.1	4	0.564969	GBF-interacting protein 1 N-terminal domain-containing protein
ps#473	UUGAGAAGUAAUUCUGAAUGGA	11.547	4.33013	2.66667	1.41504	0.89415	0.968415	UP	Not Available	TraesCS6D02G180700.4	4	0.379053
										TraesCS5A02G413200.2	4	0.305003
ps#166	GUCGGACCAGGCUUCAUUCCUUU	24.2487	7.79423	3.11111	1.63743	0.828962	0.935092	UP	ptc-miR166n, ata-miR166c-3p	TraesCS3A02G085900.3	4	0.426905	monocopper oxidase-like protein SKU5(LOC123060234)		GO:0005507~copper ion binding,GO:0016491~oxidoreductase activity,	GO:0046658~anchored component of plasma membrane,
										TraesCS3B02G373400.1	4	0.320901	cytochrome P450 704C1-like(LOC123071202)		GO:0004497~monooxygenase activity,GO:0005506~iron ion binding,GO:0016705~oxidoreductase activity, acting on paired donors, with incorporation or reduction of molecular oxygen,GO:0020037~heme binding,	GO:0016021~integral component of membrane,
										TraesCS6A02G224700.1	4	0.256611	glycolipid transfer protein 1-like(LOC123127736)	GO:0035627~ceramide transport,	GO:1902387~ceramide 1-phosphate binding,GO:1902388~ceramide 1-phosphate transporter activity,	GO:0005829~cytosol,GO:0016020~membrane,
										TraesCS7A02G221300.2	4	0.501714	Uncharacterized protein (A0A3B6RCV0_WHEAT)		GO:0016491~oxidoreductase activity,	GO:0016021~integral component of membrane,
										TraesCS3A02G085900.1	3	0.0583098	monocopper oxidase-like protein SKU5(LOC123060234)		GO:0005507~copper ion binding,GO:0016491~oxidoreductase activity,	GO:0046658~anchored component of plasma membrane,
										TraesCS3A02G085900.3	3	0.0576869	monocopper oxidase-like protein SKU5(LOC123060234)		GO:0005507~copper ion binding,GO:0016491~oxidoreductase activity,	GO:0046658~anchored component of plasma membrane,
										TraesCS5A02G192100.1	4	0.505246	disease resistance protein RPM1-like(LOC123103590)	GO:0006952~defense response,	GO:0005524~ATP binding,GO:0043531~ADP binding,	GO:0016021~integral component of membrane,
										TraesCS7A02G221300.1	4	0.488339	Uncharacterized protein (A0A3B6RCV0_WHEAT)		GO:0016491~oxidoreductase activity,	GO:0016021~integral component of membrane,
										TraesCS7A02G505200.1	3	0.0279139	putative anthocyanidin reductase(LOC123149444)		GO:0016616~oxidoreductase activity, acting on the CH-OH group of donors, NAD or NADP as acceptor,
ps#378	AGUACCUGAACGUCUUCUUCAAG	5.7735	12.1244	0.47619	-1.07039	0.912481	0.981745	DOWN	Not Available	TraesCS3A02G113100.1	2	0.122834	protein TWIN LOV 1-like(LOC123077470)	GO:0018298~protein-chromophore linkage,GO:0050896~response to stimulus,	GO:0009881~photoreceptor activity,	GO:0005634~nucleus,
										TraesCS3D02G115300.1	4	0.54097	17.5 kDa class II heat shock protein-like(LOC123074158)	GO:0006457~protein folding,GO:0009408~response to heat,GO:0009651~response to salt stress,GO:0042542~response to hydrogen peroxide,GO:0051259~protein oligomerization
										TraesCS4D02G183600.2	4	0.353648	FIP1[III]-like protein(LOC123097664)			GO:0005634~nucleus,
										TraesCS7A02G505200.1	3	0.0279139	putative anthocyanidin reductase(LOC123149444)		GO:0016616~oxidoreductase activity, acting on the CH-OH group of donors, NAD or NADP as acceptor,
ps#545	GUUUUGCUGGUUGUCAUCUAACC	5.7735	21.6506	0.266667	-1.90689	0.807914	0.935092	DOWN	bdi-miR827-5p, zma-miR827-5p,	TraesCS2A02G583900.1	0	0.0829737	Protein kinase domain-containing protein	GO:0004674~protein serine/threonine kinase activity,GO:0005524~ATP binding		GO:0016021~integral component of membrane,
										TraesCS2A02G526500.1	4	0.590893
										TraesCS2A02G583900.1	0	0.0727323
ps#608	UGAAGAAGAUUUUCAGGUCGUCC	1.1547	8.66025	0.133333	-2.90689	0.885359	0.968415	DOWN	Not Available
ps#542	GAUGUUGGCUCGACUCACUCAGA	6.9282	24.2487	0.285714	-1.80735	0.814985	0.935092	DOWN	hvu-miR171-5p, bdi-miR171d-5p	TraesCS1D02G057300.2	4	0.236441	IU_nuc_hydro domain-containing protein (A0A3B5ZNS5_WHEAT)	GO:0006152~purine nucleoside catabolic process,	GO:0008477~purine nucleosidase activity,	GO:0005829~cytosol,
ps#20	CUCGGACCAGGCUUCAAUCCCU	5.7735	17.3205	0.333333	-1.58496	0.846632	0.951732	DOWN	osa-miR166k-3p, zma-miR166k-3p	TraesCS3B02G499400.1	4	0.0818934	NB-ARC domain-containing protein	GO:0006952~defense response,		GO:0005524~ATP binding,GO:0043531~ADP binding
										TraesCS7A02G153900.1	2	0.0138644	PBPe domain-containing protein (A0A3B6REQ5_WHEAT)		GO:0015276~ligand-gated ion channel activity,GO:0038023~signaling receptor activity,	GO:0005886~plasma membrane,GO:0016021~integral component of membrane,
ps#26	UCCAUUGUCGUCCAGCCCGGU	6.9282	16.4545	0.421053	-1.24793	0.880228	0.966176	DOWN	Not Available	TraesCS1D02G168700.2	4	0.50856	NADPH-protochlorophyllide oxidoreductase (A0A3B5ZST7_WHEAT)	GO:0015979~photosynthesis,GO:0015995~chlorophyll biosynthetic process,	GO:0016630~protochlorophyllide reductase activity,	GO:0009507~chloroplast,
										TraesCS1D02G159600.1	4	0.456065	myosin-1-like(LOC123181144)	GO:0007015~actin filament organization,GO:0030050~vesicle transport along actin filament,	GO:0000146~microfilament motor activity,GO:0005516~calmodulin binding,GO:0005524~ATP binding,GO:0051015~actin filament binding,	GO:0005737~cytoplasm,GO:0015629~actin cytoskeleton,GO:0016459~myosin complex,GO:0031982~vesicle,
										TraesCS3B02G292300.1	3	0.472342
										TraesCS5A02G516300.1	4	0.244028	peroxidase 5-like(LOC123105951)	GO:0006979~response to oxidative stress,GO:0042744~hydrogen peroxide catabolic process,	GO:0004601~peroxidase activity,GO:0020037~heme binding,GO:0046872~metal ion binding,	GO:0005576~extracellular region,GO:0009505~plant-type cell wall,GO:0009506~plasmodesma,
