# Supplementary material for: Genome-wide expression analysis of novel heat-responsive microRNAs and their targets in contrasting wheat genotypes at reproductive stage under terminal heat stress
Source: Front Plant Sci. 2024 Apr 10;15:1328114. doi: 10.3389/fpls.2024.1328114 (PMC11039868; doi:10.3389/fpls.2024.1328114)
Supplement: Supplementary file 7 [file Table_5.xlsx]

## Sheet: Statistics
Supplementary table S5. Sample information and degradome read statistics of the eight degradome libraries used in this study.
Library Name	Genotype	Treatment	Tissue	Timepoint	Read type	Read counts
PSTCPDA3	RAJ3765	Heat stress	Developing seed	5DPA	Total Reads	37954845
					Trimmed Reads (>16bp)	24554629
PSTCPDA4	HUW510	Heat stress	Developing seed	5DPA	Total Reads	38742367
					Trimmed Reads (>16bp)	23175088
PSTCPFL3	RAJ3765	Heat stress	Flag leaf	Flag leaf	Total Reads	35931324
					Trimmed Reads (>16bp)	15372871
PSTCPFL4	HUW510	Heat stress	Flag leaf	Flag leaf	Total Reads	34987676
					Trimmed Reads (>16bp)	11695251
PSUSDA3	RAJ3765	Control	Developing seed	5DPA	Total Reads	33896340
					Trimmed Reads (>16bp)	18938899
PSUSDA4	HUW510	Control	Developing seed	5DPA	Total Reads	35485687
					Trimmed Reads (>16bp)	21530709
PSUSFL3	RAJ3765	Control	Flag leaf	Flag leaf	Total Reads	39884679
					Trimmed Reads (>16bp)	13004856
PSUSFL4	HUW510	Control	Flag leaf	Flag leaf	Total Reads	40325785
					Trimmed Reads (>16bp)	35439629
