# Supplementary material for: Genome-wide expression analysis of novel heat-responsive microRNAs and their targets in contrasting wheat genotypes at reproductive stage under terminal heat stress
Source: Front Plant Sci. 2024 Apr 10;15:1328114. doi: 10.3389/fpls.2024.1328114 (PMC11039868; doi:10.3389/fpls.2024.1328114)
Supplement: Supplementary file 8 [file Table_6.xlsx]

## Sheet: GO enrichment flag leaf
Supplementary Table S6. GO enrichment in flag leaf, developing seeds and KEGG pathway enrichment results
Category	Term	Count	%	PValue	Genes	List Total	Pop Hits	Pop Total	Fold Enrichment	Bonferroni	Benjamini	FDR
GOTERM_BP_DIRECT	GO:0006412~translation	9	2.35602	0.0863091	TRAESCS1D02G264200.1, TRAESCS4B02G164800.2, TRAESCS4D02G151500.3, TRAESCS4D02G151500.2, TRAESCS4B02G164800.3, TRAESCS4D02G151500.4, TRAESCS4D02G214300.1, TRAESCS6B02G200800.1, TRAESCS1B02G274700.1	202	1241	55072	1.9772	1	1	1
GOTERM_BP_DIRECT	GO:0006457~protein folding	8	2.09424	0.00437578	TRAESCS6A02G001100.1, TRAESCS7D02G332900.2, TRAESCS3D02G115300.1, TRAESCS6A02G231900.1, TRAESCS3D02G114800.1, TRAESCS4A02G226700.1, TRAESCS6A02G235300.4, TRAESCS4D02G086200.1	202	552	55072	3.95121	0.622262	0.149273	0.149273
GOTERM_BP_DIRECT	GO:0051259~protein oligomerization	5	1.3089	0.000374365	TRAESCS3D02G115300.1, TRAESCS3D02G114800.1, TRAESCS4A02G226700.1, TRAESCS6A02G235300.4, TRAESCS4D02G086200.1	202	92	55072	14.817	0.0797635	0.0530081	0.0530081
GOTERM_BP_DIRECT	GO:0009651~response to salt stress	5	1.3089	0.000553437	TRAESCS3D02G115300.1, TRAESCS3D02G114800.1, TRAESCS4A02G226700.1, TRAESCS6A02G235300.4, TRAESCS4D02G086200.1	202	102	55072	13.3644	0.115645	0.0530081	0.0530081
GOTERM_BP_DIRECT	GO:0042542~response to hydrogen peroxide	5	1.3089	0.0009551	TRAESCS3D02G115300.1, TRAESCS3D02G114800.1, TRAESCS4A02G226700.1, TRAESCS6A02G235300.4, TRAESCS4D02G086200.1	202	118	55072	11.5523	0.191143	0.0530081	0.0530081
GOTERM_BP_DIRECT	GO:0009408~response to heat	5	1.3089	0.00218935	TRAESCS3D02G115300.1, TRAESCS3D02G114800.1, TRAESCS4A02G226700.1, TRAESCS6A02G235300.4, TRAESCS4D02G086200.1	202	148	55072	9.2106	0.385268	0.0972072	0.0972072
GOTERM_BP_DIRECT	GO:0007165~signal transduction	5	1.3089	0.0421718	TRAESCS2A02G131400.2, TRAESCS6B02G231400.1, TRAESCS2A02G131400.1, TRAESCS4B02G161300.1, TRAESCS2A02G131400.4	202	356	55072	3.82912	0.99993	0.95909	0.95909
GOTERM_BP_DIRECT	GO:0015979~photosynthesis	5	1.3089	0.0691236	TRAESCS3A02G321900.1, TRAESCS3B02G219700.2, TRAESCS5B02G466700.1, TRAESCS2D02G255100.1	202	421	55072	3.23793	1	0.95909	0.95909
GOTERM_BP_DIRECT	GO:0018298~protein-chromophore linkage	4	1.04712	0.0644602	TRAESCS7A02G276400.1, TRAESCS3A02G420200.1, TRAESCS1D02G071400.1, TRAESCS6D02G187200.1	202	251	55072	4.34476	1	0.95909	0.95909
GOTERM_BP_DIRECT	GO:0046506~sulfolipid biosynthetic process	3	0.78534	0.000853994	TRAESCS1B02G253500.1, TRAESCS1A02G241900.1, TRAESCS1D02G241800.2	202	12	55072	68.1584	0.172766	0.0530081	0.0530081
GOTERM_BP_DIRECT	GO:0009247~glycolipid biosynthetic process	3	0.78534	0.00470682	TRAESCS1B02G253500.1, TRAESCS1A02G241900.1, TRAESCS1D02G241800.2	202	28	55072	29.2107	0.649145	0.149273	0.149273
GOTERM_BP_DIRECT	GO:0033962~cytoplasmic mRNA processing body assembly	3	0.78534	0.00854691	TRAESCS1B02G283200.1	202	38	55072	21.5237	0.851262	0.237177	0.237177
GOTERM_BP_DIRECT	GO:0051321~meiotic cell cycle	3	0.78534	0.0492318	TRAESCS5D02G105000.1, TRAESCS5A02G092700.2, TRAESCS2A02G457500.1	202	97	55072	8.43197	0.999986	0.95909	0.95909
GOTERM_BP_DIRECT	GO:0031408~oxylipin biosynthetic process	3	0.78534	0.0842439	TRAESCS1D02G215800.2, TRAESCS7A02G246200.1, TRAESCS1B02G019800.1	202	132	55072	6.19622	1	1	1
GOTERM_BP_DIRECT	GO:0006020~inositol metabolic process	2	0.52356	0.0464267	TRAESCS4A02G283200.1, TRAESCS4B02G161300.1	202	13	55072	41.9436	0.999974	0.95909	0.95909
GOTERM_BP_DIRECT	GO:0006826~iron ion transport	2	0.52356	0.0568322	TRAESCS5B02G151000.1, TRAESCS7D02G365300.1	202	16	55072	34.0792	0.999998	0.95909	0.95909
GOTERM_BP_DIRECT	GO:0006654~phosphatidic acid biosynthetic process	2	0.52356	0.0602756	TRAESCS1A02G228300.1, TRAESCS5A02G338900.1	202	17	55072	32.0745	0.999999	0.95909	0.95909
GOTERM_BP_DIRECT	GO:0016558~protein import into peroxisome matrix	2	0.52356	0.0671248	TRAESCS1B02G167000.2, TRAESCS1B02G167000.1, TRAESCS7A02G277100.1	202	19	55072	28.6983	1	0.95909	0.95909
Category	Term	Count	%	PValue	Genes	List Total	Pop Hits	Pop Total	Fold Enrichment	Bonferroni	Benjamini	FDR
GOTERM_CC_DIRECT	GO:0005829~cytosol	19	4.97382	0.000147186	TRAESCS1B02G422200.1, TRAESCS7D02G042300.1, TRAESCS1B02G342600.2, TRAESCS6D02G262900.1, TRAESCS5A02G108000.1, TRAESCS7D02G332900.2, TRAESCS1B02G043900.1, TRAESCS7A02G277100.1, TRAESCS5A02G183100.1, TRAESCS4A02G262600.1, TRAESCS6B02G223900.1, TRAESCS4B02G179000.2, TRAESCS4A02G283200.1, TRAESCS2D02G327100.1, TRAESCS4A02G271700.3, TRAESCS7B02G255500.3, TRAESCS2B02G547000.1	206	2054	63080	2.83255	0.013596	0.0136883	0.0132467
GOTERM_CC_DIRECT	GO:0009535~chloroplast thylakoid membrane	5	1.3089	0.0623549	TRAESCS7A02G276400.1, TRAESCS3A02G321900.1, TRAESCS7A02G000400.1, TRAESCS5B02G466700.1	206	457	63080	3.35026	0.997491	0.69827	0.675745
GOTERM_CC_DIRECT	GO:0071011~precatalytic spliceosome	4	1.04712	0.00387032	TRAESCS3A02G197200.1, TRAESCS1B02G283200.1	206	96	63080	12.7589	0.302768	0.0909335	0.0880001
GOTERM_CC_DIRECT	GO:0046540~U4/U6 x U5 tri-snRNP complex	4	1.04712	0.00433878	TRAESCS1B02G283200.1, TRAESCS4D02G035800.1	206	100	63080	12.2485	0.332613	0.0909335	0.0880001
GOTERM_CC_DIRECT	GO:0015935~small ribosomal subunit	4	1.04712	0.0183193	TRAESCS4B02G164800.2, TRAESCS4D02G151500.3, TRAESCS4B02G164800.3, TRAESCS4D02G151500.4	206	170	63080	7.20503	0.820843	0.283949	0.274789
GOTERM_CC_DIRECT	GO:0009523~photosystem II	4	1.04712	0.0261137	TRAESCS7A02G276400.1, TRAESCS3A02G321900.1, TRAESCS1D02G071400.1	206	195	63080	6.2813	0.914637	0.346939	0.335748
GOTERM_CC_DIRECT	GO:1990726~Lsm1-7-Pat1 complex	3	0.78534	0.00254209	TRAESCS1B02G283200.1	206	23	63080	39.9409	0.210784	0.0909335	0.0880001
GOTERM_CC_DIRECT	GO:0005688~U6 snRNP	3	0.78534	0.0048889	TRAESCS1B02G283200.1	206	32	63080	28.7075	0.366048	0.0909335	0.0880001
GOTERM_CC_DIRECT	GO:0000932~P-body	3	0.78534	0.0792702	TRAESCS1B02G283200.1	206	143	63080	6.42406	0.999538	0.69827	0.675745
GOTERM_CC_DIRECT	GO:0071013~catalytic step 2 spliceosome	3	0.78534	0.0899016	TRAESCS1B02G283200.1	206	154	63080	5.9652	0.999843	0.69827	0.675745
GOTERM_CC_DIRECT	GO:0030125~clathrin vesicle coat	2	0.52356	0.0751627	TRAESCS1D02G151800.1, TRAESCS1A02G153300.1	206	24	63080	25.5178	0.999302	0.69827	0.675745
GOTERM_CC_DIRECT	GO:0072546~ER membrane protein complex	2	0.52356	0.0900994	TRAESCS1A02G133700.4, TRAESCS2D02G075500.1	206	29	63080	21.1182	0.999846	0.69827	0.675745
Category	Term	Count	%	PValue	Genes	List Total	Pop Hits	Pop Total	Fold Enrichment	Bonferroni	Benjamini	FDR
GOTERM_MF_DIRECT	GO:0046872~metal ion binding	31	8.11518	0.0377721	TRAESCS5A02G373900.1, TRAESCS6B02G310500.1, TRAESCS4A02G184500.1, TRAESCS1D02G071400.1, TRAESCS7A02G246200.1, TRAESCS6A02G110100.2, TRAESCS2A02G260400.1, TRAESCS2B02G225800.3, TRAESCS1D02G215800.2, TRAESCS3A02G281200.1, TRAESCS2B02G515600.1, TRAESCS1B02G152000.2, TRAESCS1A02G139900.2, TRAESCS7D02G042300.1, TRAESCS3A02G423200.4, TRAESCS2B02G083800.1, TRAESCS4B02G088400.1, TRAESCS7B02G121400.1, TRA…	265	6030	74516	1.4456	0.999736	0.898137	0.898137
GOTERM_MF_DIRECT	GO:0051082~unfolded protein binding	9	2.35602	0.000506994	TRAESCS7D02G332900.2, TRAESCS5A02G170600.4, TRAESCS3D02G115300.1, TRAESCS6A02G231900.1, TRAESCS3D02G114800.1, TRAESCS4A02G226700.1, TRAESCS6A02G235300.4, TRAESCS3D02G351900.1, TRAESCS5A02G170600.1, TRAESCS4D02G086200.1	265	508	74516	4.98176	0.102843	0.0361655	0.0361655
GOTERM_MF_DIRECT	GO:0005525~GTP binding	9	2.35602	0.0269104	TRAESCS6A02G268000.1, TRAESCS7B02G151700.1, TRAESCS4D02G308700.1, TRAESCS6D02G291700.2, TRAESCS3A02G281200.1, TRAESCS6D02G291700.1, TRAESCS2D02G118000.1, TRAESCS4D02G242700.1	265	997	74516	2.53835	0.997085	0.822689	0.822689
GOTERM_MF_DIRECT	GO:0003924~GTPase activity	8	2.09424	0.0222467	TRAESCS6A02G268000.1, TRAESCS1D02G078500.1, TRAESCS4D02G308700.1, TRAESCS6D02G291700.2, TRAESCS6D02G291700.1, TRAESCS2D02G118000.1, TRAESCS4D02G242700.1	265	782	74516	2.87665	0.991889	0.793467	0.793467
GOTERM_MF_DIRECT	GO:0003729~mRNA binding	8	2.09424	0.0537245	TRAESCS3D02G248300.1, TRAESCS4B02G164800.2, TRAESCS4D02G151500.3, TRAESCS4B02G164800.3, TRAESCS4D02G151500.4, TRAESCS5D02G126900.3, TRAESCS3D02G504300.2, TRAESCS2B02G515600.1	265	949	74516	2.37043	0.999993	1	1
GOTERM_MF_DIRECT	GO:0004842~ubiquitin-protein transferase activity	7	1.83246	0.0203939	TRAESCS1B02G167000.2, TRAESCS1B02G167000.1, TRAESCS7D02G213600.1, TRAESCS4A02G382900.1, TRAESCS5D02G270200.1, TRAESCS2B02G162000.1, TRAESCS1B02G256200.2	265	597	74516	3.29706	0.987838	0.793467	0.793467
GOTERM_MF_DIRECT	GO:0043621~protein self-association	5	1.3089	0.000480131	TRAESCS3D02G115300.1, TRAESCS3D02G114800.1, TRAESCS4A02G226700.1, TRAESCS6A02G235300.4, TRAESCS4D02G086200.1	265	101	74516	13.9204	0.097668	0.0361655	0.0361655
GOTERM_MF_DIRECT	GO:0019843~rRNA binding	5	1.3089	0.0110005	TRAESCS4B02G164800.2, TRAESCS4D02G151500.3, TRAESCS4B02G164800.3, TRAESCS4D02G151500.4, TRAESCS5B02G518200.1	265	241	74516	5.83387	0.906253	0.588527	0.588527
GOTERM_MF_DIRECT	GO:0046507~UDPsulfoquinovose synthase activity	3	0.78534	3.74256e-05	TRAESCS1B02G253500.1, TRAESCS1A02G241900.1, TRAESCS1D02G241800.2	265	3	74516	281.192	0.00797723	0.00800907	0.00800907
GOTERM_MF_DIRECT	GO:0015250~water channel activity	3	0.78534	0.0352633	TRAESCS6A02G405600.1	265	83	74516	10.1636	0.999539	0.898137	0.898137
GOTERM_MF_DIRECT	GO:0004559~alpha-mannosidase activity	2	0.52356	0.0685308	TRAESCS4B02G164800.3, TRAESCS4D02G151500.4	265	20	74516	28.1192	1	1	1
GOTERM_MF_DIRECT	GO:0004332~fructose-bisphosphate aldolase activity	2	0.52356	0.0946144	TRAESCS5A02G108000.1	265	28	74516	20.0852	1	1	1

## Sheet: GO enrichment developoing seeds
GO enrichment in developing seeds
Category	Term	Count	%	PValue	Genes	List Total	Pop Hits	Pop Total	Fold Enrichment	Bonferroni	Benjamini	FDR
GOTERM_BP_DIRECT	GO:0006457~protein folding	21	3.47107	8.41482e-11	TRAESCS3A02G034500.1, TRAESCS3D02G393200.1, TRAESCS7B02G094500.1, TRAESCS1A02G378200.1, TRAESCS6A02G250800.1, TRAESCS4D02G212200.1, TRAESCS4A02G092800.1, TRAESCS4D02G086200.1, TRAESCSU02G175200.1, TRAESCS3D02G046300.1, TRAESCS3D02G046800.1, TRAESCS3A02G113100.1, TRAESCS3D02G115300.1, TRAESCS4B02G397600.1, TRAESCS4A02G226700.1, TRAESCS4D02G212500.1	313	552	55072	6.69371	2.3309e-08	4.66181e-09	4.61132e-09
GOTERM_BP_DIRECT	GO:0009408~response to heat	17	2.80992	4.08979e-16	TRAESCSU02G175200.1, TRAESCS3D02G046300.1, TRAESCS3D02G046800.1, TRAESCS3A02G113100.1, TRAESCS3A02G034500.1, TRAESCS3D02G115300.1, TRAESCS4A02G226700.1, TRAESCS6A02G250800.1, TRAESCS4D02G212500.1, TRAESCS4D02G212200.1, TRAESCS4A02G092800.1, TRAESCS4D02G086200.1	313	148	55072	20.2103	1.23013e-13	1.13287e-13	1.1206e-13
GOTERM_BP_DIRECT	GO:0042542~response to hydrogen peroxide	15	2.47934	8.08513e-15	TRAESCSU02G175200.1, TRAESCS3D02G046300.1, TRAESCS3D02G046800.1, TRAESCS3A02G113100.1, TRAESCS3A02G034500.1, TRAESCS3D02G115300.1, TRAESCS4A02G226700.1, TRAESCSU02G105300.1, TRAESCS4D02G212500.1, TRAESCS4D02G212200.1, TRAESCS4A02G092800.1, TRAESCS4D02G086200.1	313	118	55072	22.3664	2.24498e-12	7.46527e-13	7.38442e-13
GOTERM_BP_DIRECT	GO:0006886~intracellular protein transport	15	2.47934	0.000101645	TRAESCS4A02G164600.2, TRAESCS4A02G164600.1, TRAESCS7A02G261800.1, TRAESCS5B02G111600.1, TRAESCS7B02G394300.1, TRAESCS5A02G112300.2, TRAESCS5A02G112300.1, TRAESCS3B02G219200.12, TRAESCS3B02G219200.7, TRAESCS3B02G219200.5, TRAESCS7B02G149900.1, TRAESCS3B02G219200.9, TRAESCS5B02G111600.6, TRAESCS6A02G193500.1	313	741	55072	3.56172	0.0277643	0.00469259	0.00464177
GOTERM_BP_DIRECT	GO:0051259~protein oligomerization	14	2.31405	7.21015e-15	TRAESCSU02G175200.1, TRAESCS3D02G046300.1, TRAESCS3D02G046800.1, TRAESCS3A02G113100.1, TRAESCS3A02G034500.1, TRAESCS3D02G115300.1, TRAESCS4A02G226700.1, TRAESCS4D02G212500.1, TRAESCS4D02G212200.1, TRAESCS4A02G092800.1, TRAESCS4D02G086200.1	313	92	55072	26.7748	1.99896e-12	7.46527e-13	7.38442e-13
GOTERM_BP_DIRECT	GO:0009651~response to salt stress	14	2.31405	2.87183e-14	TRAESCSU02G175200.1, TRAESCS3D02G046300.1, TRAESCS3D02G046800.1, TRAESCS3A02G113100.1, TRAESCS3A02G034500.1, TRAESCS3D02G115300.1, TRAESCS4A02G226700.1, TRAESCS4D02G212500.1, TRAESCS4D02G212200.1, TRAESCS4A02G092800.1, TRAESCS4D02G086200.1	313	102	55072	24.1498	7.96507e-12	1.98874e-12	1.9672e-12
GOTERM_BP_DIRECT	GO:0016192~vesicle-mediated transport	10	1.65289	0.000668188	TRAESCS6D02G355800.2, TRAESCS1D02G151800.1, TRAESCS6B02G330500.1, TRAESCS3D02G234000.2, TRAESCS3D02G234000.1, TRAESCS5A02G112300.2, TRAESCS6A02G193500.1, TRAESCS1A02G153300.1	313	415	55072	4.23973	0.16902	0.0264412	0.0261548
GOTERM_BP_DIRECT	GO:0006606~protein import into nucleus	5	0.826446	0.0117335	TRAESCS6B02G339400.1, TRAESCS4B02G217000.1, TRAESCS3A02G329100.1, TRAESCS4D02G217300.1, TRAESCS4A02G087400.1	313	154	55072	5.71263	0.961971	0.361132	0.357221
GOTERM_BP_DIRECT	GO:0000226~microtubule cytoskeleton organization	4	0.661157	0.0698688	TRAESCS5B02G215200.1, TRAESCS2A02G526400.1, TRAESCS4B02G243100.1	313	167	55072	4.21434	1	1	0.992754
GOTERM_BP_DIRECT	GO:0033962~cytoplasmic mRNA processing body assembly	3	0.495868	0.0196657	TRAESCS1B02G283200.1	313	38	55072	13.8907	0.99592	0.544739	0.538839
GOTERM_BP_DIRECT	GO:0042147~retrograde transport, endosome to Golgi	3	0.495868	0.0352281	TRAESCS4A02G164600.2	313	52	55072	10.1509	0.999952	0.887107	0.877499
GOTERM_BP_DIRECT	GO:0040008~regulation of growth	3	0.495868	0.0541399	TRAESCS3B02G452800.2, TRAESCS3B02G452800.5, TRAESCS3B02G452800.6	313	66	55072	7.99768	1	1	0.992754
GOTERM_BP_DIRECT	GO:0006302~double-strand break repair	3	0.495868	0.0824195	TRAESCS2A02G218900.1, TRAESCS2B02G556100.3, TRAESCS2B02G559100.4	313	84	55072	6.28389	1	1	0.992754
GOTERM_BP_DIRECT	GO:2000767~positive regulation of cytoplasmic translation	2	0.330579	0.0112986	TRAESCS3D02G248300.1, TRAESCS3B02G277000.1	313	2	55072	175.949	0.957042	0.361132	0.357221
GOTERM_BP_DIRECT	GO:0061709~reticulophagy	2	0.330579	0.0659113	TRAESCS6D02G159300.1, TRAESCS4B02G347200.1	313	12	55072	29.3248	1	1	0.992754
GOTERM_BP_DIRECT	GO:0044805~late nucleophagy	2	0.330579	0.0712043	TRAESCS6D02G159300.1, TRAESCS4B02G347200.1	313	13	55072	27.0691	1	1	0.992754
Category	Term	Count	%	PValue	Genes	List Total	Pop Hits	Pop Total	Fold Enrichment	Bonferroni	Benjamini	FDR
GOTERM_CC_DIRECT	GO:0005886~plasma membrane	31	5.12397	0.0691067	TRAESCS7A02G360700.2, TRAESCS1A02G422600.1, TRAESCS5A02G375600.1, TRAESCS5A02G338200.2, TRAESCS2B02G011400.1, TRAESCS6D02G113200.1, TRAESCS7D02G294300.1, TRAESCS5A02G249300.1, TRAESCS2D02G013700.1, TRAESCS7D02G183800.2, TRAESCS1B02G402900.1, TRAESCS6B02G161600.1, TRAESCS1B02G425000.1, TRAESCS7A02G280300.1, TRAESCS2A02G418300.1, TRAESCS5D02G077200.2, TRAESCS6A02G193500.1, TRAESCS5A02G192800.1, TRA…	327	4366	63080	1.36969	0.999593	0.579433	0.574117
GOTERM_CC_DIRECT	GO:0005783~endoplasmic reticulum	13	2.14876	0.0328293	TRAESCS7A02G261800.1, TRAESCS1B02G126100.1, TRAESCS7A02G221300.1, TRAESCS5B02G511600.1, TRAESCS6A02G250800.1, TRAESCS1B02G282200.2, TRAESCS3A02G128500.1, TRAESCS2B02G156400.2, TRAESCS3D02G446400.1	327	1261	63080	1.98871	0.973707	0.576289	0.571002
GOTERM_CC_DIRECT	GO:0009536~plastid	11	1.81818	0.000631873	TRAESCS6B02G362600.1, TRAESCS3B02G205500.2, TRAESCS2B02G107800.1, TRAESCS4D02G131700.2, TRAESCS2B02G600100.1, TRAESCS4A02G306500.1	327	547	63080	3.87926	0.0665762	0.0344371	0.0341212
GOTERM_CC_DIRECT	GO:0005794~Golgi apparatus	11	1.81818	0.0626701	TRAESCS7A02G261800.1, TRAESCS4B02G224200.1, TRAESCS3A02G408800.1, TRAESCS1B02G282200.2, TRAESCS7B02G040600.2, TRAESCS7B02G040600.1, TRAESCS3D02G234000.2, TRAESCS3D02G234000.1, TRAESCS4B02G170300.1	327	1104	63080	1.92206	0.999136	0.579433	0.574117
GOTERM_CC_DIRECT	GO:0005840~ribosome	8	1.32231	0.0422964	TRAESCS2B02G107800.1, TRAESCS4D02G214300.1, TRAESCS4A02G306500.1	327	616	63080	2.50526	0.991001	0.576289	0.571002
GOTERM_CC_DIRECT	GO:0071013~catalytic step 2 spliceosome	5	0.826446	0.00860694	TRAESCS4B02G397600.1, TRAESCS1B02G283200.1, TRAESCS6D02G104700.1	327	154	63080	6.26316	0.610237	0.234539	0.232387
GOTERM_CC_DIRECT	GO:0000932~P-body	4	0.661157	0.0384701	TRAESCS5A02G538200.1, TRAESCS1B02G283200.1	327	143	63080	5.39595	0.986102	0.576289	0.571002
GOTERM_CC_DIRECT	GO:0030904~retromer complex	3	0.495868	0.000549669	TRAESCS4A02G164600.2	327	7	63080	82.6737	0.0581699	0.0344371	0.0341212
GOTERM_CC_DIRECT	GO:1990726~Lsm1-7-Pat1 complex	3	0.495868	0.00627036	TRAESCS1B02G283200.1	327	23	63080	25.1615	0.496223	0.227823	0.225733
GOTERM_CC_DIRECT	GO:0005688~U6 snRNP	3	0.495868	0.0119231	TRAESCS1B02G283200.1	327	32	63080	18.0849	0.729484	0.259923	0.257538
GOTERM_CC_DIRECT	GO:0005811~lipid particle	3	0.495868	0.0577437	TRAESCS7B02G131400.1, TRAESCS7B02G131400.4, TRAESCS2D02G190300.1	327	75	63080	7.71621	0.998471	0.579433	0.574117
GOTERM_CC_DIRECT	GO:0005819~spindle	3	0.495868	0.0689569	TRAESCS5B02G215200.1, TRAESCS2A02G245800.1, TRAESCS5D02G032200.1	327	83	63080	6.97248	0.999585	0.579433	0.574117
GOTERM_CC_DIRECT	GO:0071011~precatalytic spliceosome	3	0.495868	0.08852	TRAESCS1B02G283200.1	327	96	63080	6.02829	0.999959	0.689135	0.682813
GOTERM_CC_DIRECT	GO:0046540~U4/U6 x U5 tri-snRNP complex	3	0.495868	0.0948351	TRAESCS1B02G283200.1	327	100	63080	5.78716	0.999981	0.689135	0.682813
GOTERM_CC_DIRECT	GO:0030122~AP-2 adaptor complex	2	0.330579	0.0602888	TRAESCS5A02G112300.2, TRAESCS5A02G112300.1	327	12	63080	32.1509	0.998861	0.579433	0.574117
Category	Term	Count	%	PValue	Genes	List Total	Pop Hits	Pop Total	Fold Enrichment	Bonferroni	Benjamini	FDR
GOTERM_MF_DIRECT	GO:0051082~unfolded protein binding	22	3.63636	1.04117e-12	TRAESCS3A02G034500.1, TRAESCS3B02G390700.1, TRAESCS3D02G393200.1, TRAESCS7B02G094500.1, TRAESCS6A02G250800.1, TRAESCS4D02G212200.1, TRAESCS4A02G092800.1, TRAESCS4D02G086200.1, TRAESCSU02G175200.1, TRAESCS3D02G046300.1, TRAESCS3D02G046800.1, TRAESCS3A02G113100.1, TRAESCS3D02G115300.1, TRAESCS4B02G397600.1, TRAESCS4A02G226700.1, TRAESCS4D02G212500.1, TRAESCS3D02G351900.1	402	508	74516	8.02754	2.8528e-10	1.42641e-10	1.40558e-10
GOTERM_MF_DIRECT	GO:0043621~protein self-association	14	2.31405	1.38962e-14	TRAESCSU02G175200.1, TRAESCS3D02G046300.1, TRAESCS3D02G046800.1, TRAESCS3A02G113100.1, TRAESCS3A02G034500.1, TRAESCS3D02G115300.1, TRAESCS4A02G226700.1, TRAESCS4D02G212500.1, TRAESCS4D02G212200.1, TRAESCS4A02G092800.1, TRAESCS4D02G086200.1	402	101	74516	25.6939	3.80251e-12	3.80756e-12	3.75198e-12
GOTERM_MF_DIRECT	GO:0031267~small GTPase binding	12	1.98347	1.44533e-09	TRAESCS4B02G217000.1, TRAESCS3B02G219200.12, TRAESCS3B02G219200.7, TRAESCS3B02G219200.6, TRAESCS3B02G219200.5, TRAESCS3B02G219200.9, TRAESCS3A02G329100.1, TRAESCS3D02G234000.2, TRAESCS3D02G234000.1, TRAESCS4D02G217300.1, TRAESCS4A02G087400.1	402	160	74516	13.9022	3.96021e-07	1.32007e-07	1.3008e-07
GOTERM_MF_DIRECT	GO:0003729~mRNA binding	11	1.81818	0.0344931	TRAESCS3D02G248300.1, TRAESCS3B02G277000.1, TRAESCS7A02G443800.1, TRAESCS3A02G423200.1, TRAESCS6D02G104700.1, TRAESCS4A02G306500.1	402	949	74516	2.14857	0.999933	0.727008	0.716395
GOTERM_MF_DIRECT	GO:0005049~nuclear export signal receptor activity	6	0.991736	0.000207927	TRAESCS3B02G219200.2, TRAESCS3B02G219200.1, TRAESCS3B02G219200.12, TRAESCS3B02G219200.7, TRAESCS3B02G219200.6, TRAESCS3B02G219200.5, TRAESCS3B02G219200.9	402	99	74516	11.2341	0.0553851	0.014243	0.0140351
GOTERM_MF_DIRECT	GO:0003756~protein disulfide isomerase activity	4	0.661157	0.00185611	TRAESCS1B02G126100.1, TRAESCS1A02G378200.1	402	45	74516	16.4767	0.398931	0.101715	0.10023
GOTERM_MF_DIRECT	GO:0008139~nuclear localization sequence binding	4	0.661157	0.00402282	TRAESCS4B02G217000.1, TRAESCS3A02G329100.1, TRAESCS4D02G217300.1, TRAESCS4A02G087400.1	402	59	74516	12.567	0.668615	0.183709	0.181027
GOTERM_MF_DIRECT	GO:0061608~nuclear import signal receptor activity	4	0.661157	0.00550809	TRAESCS4B02G217000.1, TRAESCS3A02G329100.1, TRAESCS4D02G217300.1, TRAESCS4A02G087400.1	402	66	74516	11.2341	0.779837	0.215602	0.212455
GOTERM_MF_DIRECT	GO:0005200~structural constituent of cytoskeleton	4	0.661157	0.00784459	TRAESCS3D02G237300.1, TRAESCS2A02G526400.1, TRAESCS4B02G243100.1	402	75	74516	9.88604	0.884431	0.268677	0.264755
GOTERM_MF_DIRECT	GO:0030544~Hsp70 protein binding	3	0.495868	0.00995508	TRAESCS6A02G250800.1	402	28	74516	19.8603	0.935517	0.294109	0.289815
GOTERM_MF_DIRECT	GO:0008235~metalloexopeptidase activity	3	0.495868	0.0187725	TRAESCS2B02G397200.3, TRAESCS3D02G275700.2, TRAESCS2B02G397200.1	402	39	74516	14.2587	0.994442	0.467605	0.460779
GOTERM_MF_DIRECT	GO:0004525~ribonuclease III activity	3	0.495868	0.0577068	TRAESCS7D02G504300.1, TRAESCS5A02G073600.1, TRAESCS3A02G415400.2	402	72	74516	7.72347	1	1	0.989011
GOTERM_MF_DIRECT	GO:0045182~translation regulator activity	2	0.330579	0.0107339	TRAESCS3D02G248300.1, TRAESCS3B02G277000.1	402	2	74516	185.363	0.948025	0.294109	0.289815
GOTERM_MF_DIRECT	GO:0004329~formate-tetrahydrofolate ligase activity	2	0.330579	0.0266196	TRAESCS5B02G231100.1, TRAESCS5B02G231100.2	402	5	74516	74.1453	0.999384	0.607815	0.598942
GOTERM_MF_DIRECT	GO:0005457~GDP-fucose transmembrane transporter activity	2	0.330579	0.0727662	TRAESCS7B02G040600.2, TRAESCS7B02G040600.1	402	14	74516	26.4805	1	1	0.989011
GOTERM_MF_DIRECT	GO:0035615~clathrin adaptor activity	2	0.330579	0.092569	TRAESCS5A02G112300.2, TRAESCS5A02G112300.1	402	18	74516	20.5959	1	1	0.989011
GOTERM_MF_DIRECT	GO:0016759~cellulose synthase activity	2	0.330579	0.0974535	TRAESCSU02G142500.1	402	19	74516	19.5119	1	1	0.989011

## Sheet: KEGG pathway enrichment
KEGG_PATHWAY enrichment in flag leaf and developing seeds
Category	Term	PValue	Count	%	Genes	List Total	Pop Hits	Pop Total	Fold Enrichment	Bonferroni	Benjamini	FDR
KEGG_PATHWAY	taes00195:Photosynthesis	0.00163633	6	1.57068	TRAESCS3A02G321900.1, TRAESCS7A02G000400.1, TRAESCS4D02G205400.1, TRAESCS5B02G466700.1, TRAESCS2D02G255100.1	66	234	17800	6.91531	0.0921012	0.0965433	0.0965433
KEGG_PATHWAY	taes03040:Spliceosome	0.00601472	8	2.09424	TRAESCS5A02G460900.1, TRAESCS1B02G283200.1, TRAESCS4D02G035800.1, TRAESCS4A02G098600.2, TRAESCS3D02G504300.2, TRAESCS3D02G351900.1	66	598	17800	3.60799	0.299485	0.177434	0.177434
KEGG_PATHWAY	taes01250:Biosynthesis of nucleotide sugars	0.0148252	5	1.3089	TRAESCS1B02G422200.1, TRAESCS5A02G183100.1, TRAESCS1A02G241900.1, TRAESCS3B02G590000.1, TRAESCS1D02G241800.2	66	259	17800	5.20651	0.585729	0.291562	0.291562
KEGG_PATHWAY	taes04141:Protein processing in endoplasmic reticulum	0.0789283	7	1.83246	TRAESCS3D02G115300.1, TRAESCS3D02G114800.1, TRAESCS4A02G226700.1, TRAESCS4A02G098600.2, TRAESCS3D02G351900.1, TRAESCS2D02G327100.1, TRAESCS4D02G086200.1	66	822	17800	2.29669	0.992178	1	1
Category	Term	PValue	Count	%	Genes	List Total	Pop Hits	Pop Total	Fold Enrichment	Bonferroni	Benjamini	FDR
KEGG_PATHWAY	taes04141:Protein processing in endoplasmic reticulum	2.82977e-11	25	4.13223	TRAESCS3A02G034500.1, TRAESCS1B02G126100.1, TRAESCS3B02G390700.1, TRAESCS5B02G111600.1, TRAESCS7B02G291800.1, TRAESCS6A02G250800.1, TRAESCS4D02G212200.1, TRAESCS4A02G092800.1, TRAESCS4D02G086200.1, TRAESCS2B02G531300.1, TRAESCSU02G175200.1, TRAESCS3D02G046300.1, TRAESCS3D02G046800.1, TRAESCS3A02G113100.1, TRAESCS3D02G115300.1, TRAESCS4A02G226700.1, TRAESCS4D02G212500.1, TRAESCS3D02G351900.1	103	822	17800	5.25595	1.86765e-09	1.86765e-09	1.86765e-09
KEGG_PATHWAY	taes00330:Arginine and proline metabolism	0.0036916	6	0.991736	TRAESCSU02G008400.1, TRAESCS7A02G210100.1, TRAESCS7D02G524900.1, TRAESCS3A02G128500.1, TRAESCS2D02G273700.1, TRAESCS1B02G374500.1	103	179	17800	5.7927	0.216588	0.121823	0.121823
KEGG_PATHWAY	taes04144:Endocytosis	0.0523212	7	1.15702	TRAESCS4A02G164600.2, TRAESCS3B02G390700.1, TRAESCS3D02G237300.1, TRAESCS3D02G351900.1, TRAESCS5A02G112300.2	103	468	17800	2.58485	0.971184	1	1
