# Supplementary material for: Genome-wide expression analysis of novel heat-responsive microRNAs and their targets in contrasting wheat genotypes at reproductive stage under terminal heat stress
Source: Front Plant Sci. 2024 Apr 10;15:1328114. doi: 10.3389/fpls.2024.1328114 (PMC11039868; doi:10.3389/fpls.2024.1328114)
Supplement: Supplementary file 10 [file Table_8.xlsx]

## Sheet: sheet1
TABLE_S8. List of miRNA specific primers used for the validation using quantitative real - time PCR (qRT-PCR)
		Primer	5'-3' sequence
	1	miR 156	TGACAGAAGAGAGTGAGCACA
	2	miR 159b	TTTGGATTGAAGGGAGCTCTG
	3	miR319	TTGGACTGAAGGGTGCTCCCT
	4	miR 398	TGTGTTCTCAGGTCGCCCCCG
	5	miR 9662a-3p	TTGAACATCCCAGAGCCACCG
	6	miR 9662b-3p	TGAACATCCCAGAGCCACCGG
	7	miR 9776	TTGGACGAGGATGTGCAACTG
	8	miR 531	CGCTCGCCGGAGCAGCGTGC
	9	miR 1122b-3p	TCCGTTCCTAAATATAAGTCT
	10	miR 1847-5p	ACCTGCAGTTGGGCCAATGAC
	11	RTQ primer	CGAATTCTAGAGCTCGAGGCAGGCGACATGGCTGGCTAGTTAAGCTTGGTACCGAGCTCGGATCCACTAGTCC(T)25
	12	RTQ-UNIr	CGAATTCTAGAGCTCGAGGCAGG
	13	U6snRNA	AACAGTCTGACTTGTCCCTTC
	14	ps#554	GTGTTTGAACATTTGAGGAGCT
	15	ps#731	AATCGGTTGACGCTCAAACGGA
	16	ps#744	TATGGAGTGATGATTCTGGGAGA
	17	ps#875	TTCGGACCAGGCTTCATTCCCC
	18	ps#500	AAGGCAGGTCCCTTAAGGCACC
	19	ps#784	CTCTGTCCCAAATTACAAGATG
	20	ps#993	CCGAGGATGAGTAGGCCACGGG
	21	ps#304	GTGGCGCCTCCCCGTTGTTCTC
	22	ps#462	GTATTGTGGTACAGAGGGAGTA
	23	ps#655	TTCGAACCAGGCTTCGTTCCTC
	24	ps#658	GGGGTCGAGCTGGGAACACATGA
	25	ps#148	ATACTCTTGGACGATTCTTGGA
	26	ps#432	CGATCGGCGAGTTGTTCTTGGC
	27	ps#633	AAGAATGAAGATCATAAAACTT
	28	ps#642	GTATTGGCTCGGCTCACTCAGGT
	29	ps#708	GGGAATGACGCCGGGTCCGAAA
	30	ps#776	TTGAGGAGTGTTTGAGGCGCCC
	31	ps#791	GAGACACTTATTTTGGACGGAG
	32	ps#13	CGGAACCGCCTCGGAAGGGAAA
	33	ps#910	TCGGACCAGGCTTCATTCCCCA
	34	ps#157	AGTTCAATAAAGCTGTGGGAAA
	35	ps#188	TCAAAGTCGTGAATATTTTCTC
	36	ps#527	AAGCGGCATCGGTTGGAAGACC
	37	ps#675	CGGCTCCTGGCAGACGGCCCAC
	38	ps#797	AAGTCCTCGTGTTGCATTCCA
	39	ps#880	AAGTTCCGGTTGTTGTGATT
	40	ps#361	GCGGCTCTCTGGTGTTCAAGCA
	41	ps#378	AGTACCTGAACGTCTTCTTCAAG
	42	ps#473	TTGAGAAGTAATTCTGAATGGA
	43	ps#543	ACAACAAGATCAAGAAGGGTTTG
